# Supplementary material for: Allergic inflammation alters the lung microbiome and hinders synergistic co-infection with H1N1 influenza virus and Streptococcus pneumoniae in C57BL/6 mice
Source: Sci Rep. 2019 Dec 18;9:19360. doi: 10.1038/s41598-019-55712-8 (PMC6920369; doi:10.1038/s41598-019-55712-8)
Supplement: Supplementary file 2 — Supplemental Table 2 [file 41598_2019_55712_MOESM2_ESM.xlsx]

## Sheet: Title Page
Title: Allergic inflammation alters the lung microbiome and hinders synergistic co-infection with H1N1 influenza virus and Streptococcus pneumoniae in C57BL/6 mice
Authors: Kim S. LeMessurier,1,2,# Amy R. Iverson,3,# Ti-Cheng Chang,4 Maneesha Palipane,1,2 Peter Vogel,5 Jason W. Rosch,6,¶ and Amali E. Samarasinghe1,¶,*

## Sheet: BAL.asthma
Taxa	Log.higheset.class.average	Class	LDA.effect.size	p.value	padj
k__Bacteria.p__Proteobacteria.c__Betaproteobacteria.o__Methylophilales.f__Methylophilaceae.g__	2.57922	Naive_BAL_2	2.2777	0.0186029	0.608178
k__Bacteria.p__Firmicutes.c__Clostridia.o__Clostridiales.f__Clostridiaceae.g__	3.54238	Naive_BAL_2	3.24111	0.0342661	0.608178
k__Bacteria.p__Proteobacteria.c__Alphaproteobacteria.o__Rhizobiales.f__Hyphomicrobiaceae.g__	3.66953	Asthma_BAL_2	3.14591	0.046533	0.608178
k__Bacteria.p__Proteobacteria.c__Alphaproteobacteria.o__Caulobacterales.f__Caulobacteraceae.g__Mycoplana	4.43914	Naive_BAL_2	3.86019	0.0472018	0.608178
k__Bacteria.p__Bacteroidetes.c__Sphingobacteriia.o__Sphingobacteriales.f__Sphingobacteriaceae.g__Pedobacter	3.01204	Naive_BAL_2	2.7271	0.0539064	0.608178
k__Bacteria.p__Firmicutes.c__Clostridia.o__Clostridiales.f__Clostridiaceae.g__Clostridium	2.35815	Naive_BAL_2	2.10631	0.0539064	0.608178
k__Bacteria.p__Proteobacteria.c__Gammaproteobacteria.o__Pasteurellales.f__Pasteurellaceae.g__Haemophilus	3.64473	Asthma_BAL_2	3.42449	0.0539064	0.608178
k__Bacteria.p__Chloroflexi.c__Thermomicrobia.o__JG30_KF_CM45.f__.g__	3.2684	Naive_BAL_2	2.91044	0.0582127	0.608178
k__Bacteria.p__Nitrospirae.c__Nitrospira.o__Nitrospirales.f__Nitrospiraceae.g__Nitrospira	3.5028	Naive_BAL_2	3.05061	0.0669553	0.608178
k__Bacteria.p__Proteobacteria.c__Alphaproteobacteria.o__Rhodobacterales.f__Rhodobacteraceae.g__Rhodobacter	4.13923	Naive_BAL_2	3.52656	0.0758002	0.608178
k__Bacteria.p__Proteobacteria.c__Gammaproteobacteria.o__Xanthomonadales.f__Xanthomonadaceae.g__Lysobacter	2.35955		NA	0.0846698	0.608178
k__Bacteria.p__Actinobacteria.c__Actinobacteria.o__Actinomycetales.f__Geodermatophilaceae.g__	3.78511	Asthma_BAL_2	3.16794	0.117185	0.608178
k__Bacteria.p__Proteobacteria.c__Alphaproteobacteria.o__Sphingomonadales.f__Sphingomonadaceae.g__	3.71643	Asthma_BAL_2	3.16084	0.117185	0.608178
k__Bacteria.p__Proteobacteria.c__Gammaproteobacteria.o__Pseudomonadales.f__Moraxellaceae.g__Enhydrobacter	3.45221	Naive_BAL_2	2.97016	0.117185	0.608178
k__Bacteria.p__Proteobacteria.c__Alphaproteobacteria.o__Caulobacterales.f__Caulobacteraceae.g__	4.728	Naive_BAL_2	3.99789	0.117185	0.608178
k__Bacteria.p__Proteobacteria.c__Gammaproteobacteria.o__Methylococcales.f__Crenotrichaceae.g__Crenothrix	2.10759		NA	0.12609	0.608178
k__Bacteria.p__Proteobacteria.c__Gammaproteobacteria.o__Alteromonadales.f___Chromatiaceae_.g__Rheinheimera	2.52552	Asthma_BAL_2	2.18757	0.131379	0.608178
k__Bacteria.p__Actinobacteria.c__Actinobacteria.o__Actinomycetales.f__Micrococcaceae.g__Arthrobacter	2.92073	Naive_BAL_2	2.63558	0.131379	0.608178
k__Bacteria.p__Fusobacteria.c__Fusobacteriia.o__Fusobacteriales.f__Leptotrichiaceae.g__Leptotrichia	3.69354	Naive_BAL_2	3.39797	0.136037	0.608178
k__Bacteria.p__Gemmatimonadetes.c__Gemm_3.o__.f__.g__	1.53917		NA	0.136037	0.608178
k__Bacteria.p__Actinobacteria.c__Actinobacteria.o__Actinomycetales.f__Mycobacteriaceae.g__Mycobacterium	1.73512		NA	0.136037	0.608178
k__Bacteria.p__Proteobacteria.c__Gammaproteobacteria.o__Legionellales.f__Coxiellaceae.g__	2.57504	Naive_BAL_2	2.32979	0.136037	0.608178
k__Bacteria.p__Proteobacteria.c__Betaproteobacteria.o__Neisseriales.f__Neisseriaceae.g__Eikenella	2.39219	Naive_BAL_2	2.12245	0.136037	0.608178
k__Bacteria.p__Proteobacteria.c__Alphaproteobacteria.o__BD7_3.f__.g__	3.34749	Naive_BAL_2	3.17991	0.136037	0.608178
k__Bacteria.p__Proteobacteria.c__Betaproteobacteria.o__Burkholderiales.f__Oxalobacteraceae.g__Cupriavidus	0.640176		NA	0.136037	0.608178
k__Bacteria.p__Firmicutes.c__Bacilli.o__Lactobacillales.f__Aerococcaceae.g__Facklamia	3.01302	Naive_BAL_2	2.82504	0.136037	0.608178
k__Bacteria.p__Firmicutes.c__Clostridia.o__Clostridiales.f__Clostridiaceae.g__Caloramator	0.757511		NA	0.136037	0.608178
k__Bacteria.p__Bacteroidetes.c___Saprospirae_.o___Saprospirales_.f__Saprospiraceae.g__Haliscomenobacter	1.92301		NA	0.136037	0.608178
k__Bacteria.p__Tenericutes.c__Mollicutes.o__Anaeroplasmatales.f__Anaeroplasmataceae.g__Anaeroplasma	0.636079		NA	0.136037	0.608178
k__Bacteria.p__Proteobacteria.c__Betaproteobacteria.o__Burkholderiales.f__Comamonadaceae.g__Pelomonas	3.07615	Naive_BAL_2	2.7704	0.136037	0.608178
k__Bacteria.p__Actinobacteria.c__Actinobacteria.o__Actinomycetales.f__Micrococcaceae.g__Kocuria	2.71132	Asthma_BAL_2	2.44654	0.136037	0.608178
k__Bacteria.p__Proteobacteria.c__Alphaproteobacteria.o__Rhizobiales.f__Brucellaceae.g__Ochrobactrum	3.05543	Asthma_BAL_2	2.68989	0.136037	0.608178
k__Bacteria.p__Gemmatimonadetes.c__Gemm_5.o__.f__.g__	2.4657	Naive_BAL_2	2.33629	0.136037	0.608178
k__Bacteria.p__TM7.c__TM7_3.o__EW055.f__.g__	1.67629		NA	0.136037	0.608178
k__Bacteria.p__Acidobacteria.c___Chloracidobacteria_.o__DS_100.f__.g__	1.36206		NA	0.136037	0.608178
k__Bacteria.p__Cyanobacteria.c__4C0d_2.o__MLE1_12.f__.g__	3.33483	Naive_BAL_2	3.05131	0.136037	0.608178
k__Bacteria.p__Proteobacteria.c__Alphaproteobacteria.o__Sphingomonadales.f__.g__	0.757511		NA	0.136037	0.608178
k__Bacteria.p__Proteobacteria.c__Betaproteobacteria.o__Burkholderiales.f__Comamonadaceae.g__Limnohabitans	2.03761		NA	0.136037	0.608178
k__Bacteria.p__Actinobacteria.c__Actinobacteria.o__Actinomycetales.f__Microbacteriaceae.g__Leucobacter	3.25143	Asthma_BAL_2	2.89731	0.136037	0.608178
k__Bacteria.p__Planctomycetes.c__Planctomycetia.o__Planctomycetales.f__Planctomycetaceae.g__Planctomyces	2.29759	Naive_BAL_2	2.20302	0.136037	0.608178
k__Bacteria.p__Proteobacteria.c__Alphaproteobacteria.o__Rhizobiales.f__Bradyrhizobiaceae.g__Balneimonas	4.01534	Asthma_BAL_2	3.51601	0.169265	0.608178
k__Bacteria.p___Thermi_.c__Deinococci.o__Deinococcales.f__Deinococcaceae.g__Deinococcus	4.52636	Naive_BAL_2	3.88674	0.174525	0.608178
k__Bacteria.p__Bacteroidetes.c__Flavobacteriia.o__Flavobacteriales.f___Weeksellaceae_.g__Chryseobacterium	3.56783	Naive_BAL_2	3.3001	0.195539	0.608178
k__Bacteria.p__Proteobacteria.c__Alphaproteobacteria.o__Rhizobiales.f__Rhizobiaceae.g__	2.00338		NA	0.195539	0.608178
k__Bacteria.p__Actinobacteria.c__Actinobacteria.o__Actinomycetales.f__Cellulomonadaceae.g__Cellulomonas	2.38267	Naive_BAL_2	2.11434	0.195539	0.608178
k__Bacteria.p__Actinobacteria.c__Thermoleophilia.o__Gaiellales.f__Gaiellaceae.g__	3.26748	Asthma_BAL_2	2.96277	0.195539	0.608178
k__Bacteria.p__Bacteroidetes.c__Cytophagia.o__Cytophagales.f__Cytophagaceae.g__	3.63812	Naive_BAL_2	3.27552	0.195956	0.608178
k__Bacteria.p__Actinobacteria.c__Actinobacteria.o__Actinomycetales.f__Microbacteriaceae.g__	3.45156	Asthma_BAL_2	3.02656	0.20869	0.608178
k__Bacteria.p__Firmicutes.c__Clostridia.o__Clostridiales.f__Veillonellaceae.g__Veillonella	3.73119	Naive_BAL_2	3.25887	0.24479	0.608178
k__Bacteria.p__Firmicutes.c__Bacilli.o__Bacillales.f__Bacillaceae.g__Bacillus	3.74453	Naive_BAL_2	3.19606	0.250592	0.608178
k__Bacteria.p__Firmicutes.c__Bacilli.o__Bacillales.f___Exiguobacteraceae_.g__Exiguobacterium	3.49782	Asthma_BAL_2	2.80018	0.250592	0.608178
k__Bacteria.p__Proteobacteria.c__Alphaproteobacteria.o__Rhodospirillales.f__Rhodospirillaceae.g__	2.20551		NA	0.281198	0.608178
k__Bacteria.p__Proteobacteria.c__Alphaproteobacteria.o__Rhizobiales.f__Bradyrhizobiaceae.g__Bradyrhizobium	3.25082	Asthma_BAL_2	2.91097	0.315979	0.608178
k__Bacteria.p__Firmicutes.c__Bacilli.o__Bacillales.f__Bacillaceae.g__	1.20462		NA	0.315979	0.608178
k__Bacteria.p__Chloroflexi.c__Anaerolineae.o__DRC31.f__.g__	2.93091	Asthma_BAL_2	2.79309	0.317311	0.608178
k__Bacteria.p__Chloroflexi.c__Anaerolineae.o__Ardenscatenales.f__Ardenscatenaceae.g__Ardenscatena	2.18837	Naive_BAL_2	2.01144	0.317311	0.608178
k__Bacteria.p__Proteobacteria.c__Betaproteobacteria.o__ASSO_13.f__.g__	2.80301	Asthma_BAL_2	2.56958	0.317311	0.608178
k__Bacteria.p__Proteobacteria.c__Gammaproteobacteria.o__Xanthomonadales.f__Xanthomonadaceae.g__Stenotrophomonas	0.33471	Asthma_BAL_2	2.0588	0.317311	0.608178
k__Bacteria.p__Proteobacteria.c__Betaproteobacteria.o__Burkholderiales.f__Comamonadaceae.g__Rhodoferax	0.820659		NA	0.317311	0.608178
k__Bacteria.p__Proteobacteria.c__Alphaproteobacteria.o__Rhizobiales.f__Phyllobacteriaceae.g__Mesorhizobium	0.33471	Asthma_BAL_2	2.20049	0.317311	0.608178
k__Bacteria.p__Cyanobacteria.c__Synechococcophycideae.o__Pseudanabaenales.f__.g__	2.86741	Naive_BAL_2	2.65632	0.317311	0.608178
k__Bacteria.p__Actinobacteria.c__Actinobacteria.o__Actinomycetales.f__Promicromonosporaceae.g__Promicromonospora	3.08975	Asthma_BAL_2	2.72792	0.317311	0.608178
k__Bacteria.p__Actinobacteria.c__Actinobacteria.o__Actinomycetales.f__Microbacteriaceae.g__Clavibacter	0.610767		NA	0.317311	0.608178
k__Bacteria.p__Actinobacteria.c__Thermoleophilia.o__Solirubrobacterales.f__Patulibacteraceae.g__	2.44493	Naive_BAL_2	2.1737	0.317311	0.608178
k__Bacteria.p__Proteobacteria.c__Alphaproteobacteria.o__Rickettsiales.f__.g__	2.99766	Naive_BAL_2	2.66092	0.317311	0.608178
k__Bacteria.p__Firmicutes.c__Clostridia.o__Clostridiales.f__Clostridiaceae.g__Proteiniclasticum	2.82137	Asthma_BAL_2	2.60412	0.317311	0.608178
k__Bacteria.p__Proteobacteria.c__Betaproteobacteria.o__Burkholderiales.f__Comamonadaceae.g__Hydrogenophaga	2.79116	Naive_BAL_2	2.7036	0.317311	0.608178
k__Bacteria.p__Proteobacteria.c__Gammaproteobacteria.o__Thiotrichales.f__Piscirickettsiaceae.g__Methylophaga	2.25379	Asthma_BAL_2	2.21554	0.317311	0.608178
k__Bacteria.p__Spirochaetes.c___Leptospirae_.o___Leptospirales_.f__Leptospiraceae.g__Leptospira	2.31951	Naive_BAL_2	2.26453	0.317311	0.608178
k__Bacteria.p__Proteobacteria.c__Betaproteobacteria.o__Burkholderiales.f__Burkholderiaceae.g__	1.70366	Asthma_BAL_2	2.04083	0.317311	0.608178
k__Bacteria.p__Actinobacteria.c__Actinobacteria.o__Actinomycetales.f__Streptomycetaceae.g__	0.158988		NA	0.317311	0.608178
k__Bacteria.p__Proteobacteria.c__Betaproteobacteria.o__Burkholderiales.f__Comamonadaceae.g__Rubrivivax	1.13712	Asthma_BAL_2	2.15342	0.317311	0.608178
k__Bacteria.p__Proteobacteria.c__Deltaproteobacteria.o__Myxococcales.f__Myxococcaceae.g__Anaeromyxobacter	2.37434	Naive_BAL_2	2.22635	0.317311	0.608178
k__Bacteria.p__Planctomycetes.c__OM190.o__CL500_15.f__.g__	1.36527		NA	0.317311	0.608178
k__Bacteria.p__OD1.c__ABY1.o__.f__.g__	2.60122	Asthma_BAL_2	2.53504	0.317311	0.608178
k__Bacteria.p__TM7.c__TM7_3.o__I025.f__.g__	1.56309	Asthma_BAL_2	2.05753	0.317311	0.608178
k__Bacteria.p__Actinobacteria.c__Actinobacteria.o__Actinomycetales.f__Micromonosporaceae.g__	0.636109		NA	0.317311	0.608178
k__Bacteria.p__NKB19.c__.o__.f__.g__	2.1891	Naive_BAL_2	2.18237	0.317311	0.608178
k__Bacteria.p__Proteobacteria.c__Deltaproteobacteria.o__Myxococcales.f__Nannocystaceae.g__Nannocystis	0.967804	Naive_BAL_2	2.05783	0.317311	0.608178
k__Bacteria.p__Proteobacteria.c__Alphaproteobacteria.o__Rhizobiales.f__Hyphomicrobiaceae.g__Rhodoplanes	2.82767	Naive_BAL_2	2.59273	0.317311	0.608178
k__Bacteria.p__Proteobacteria.c__Alphaproteobacteria.o__Rhodobacterales.f__Rhodobacteraceae.g__Amaricoccus	0.460018		NA	0.317311	0.608178
k__Bacteria.p__Proteobacteria.c__Betaproteobacteria.o__Burkholderiales.f__Comamonadaceae.g__Ramlibacter	2.65804	Asthma_BAL_2	2.5591	0.317311	0.608178
k__Bacteria.p__Firmicutes.c__Clostridia.o__Clostridiales.f___Tissierellaceae_.g__Parvimonas	3.17653	Asthma_BAL_2	2.83272	0.317311	0.608178
k__Bacteria.p__Proteobacteria.c__Alphaproteobacteria.o__Rhizobiales.f__Bradyrhizobiaceae.g__Bosea	0.33471	Asthma_BAL_2	2.42829	0.317311	0.608178
k__Bacteria.p__Gemmatimonadetes.c__.o__.f__.g__	2.14225	Asthma_BAL_2	2.20597	0.317311	0.608178
k__Bacteria.p__Proteobacteria.c__Gammaproteobacteria.o__Pasteurellales.f__Pasteurellaceae.g__Aggregatibacter	1.42272	Asthma_BAL_2	2.07634	0.317311	0.608178
k__Bacteria.p__Planctomycetes.c__Phycisphaerae.o__WD2101.f__.g__	1.85322	Asthma_BAL_2	2.3667	0.317311	0.608178
k__Bacteria.p__Chloroflexi.c__S085.o__.f__.g__	2.54876	Asthma_BAL_2	2.32754	0.317311	0.608178
k__Bacteria.p__Actinobacteria.c__Actinobacteria.o__Actinomycetales.f__Intrasporangiaceae.g__Knoellia	0.557536		NA	0.317311	0.608178
k__Bacteria.p__Firmicutes.c__Bacilli.o__Turicibacterales.f__Turicibacteraceae.g__Turicibacter	2.60675	Asthma_BAL_2	2.34567	0.317311	0.608178
k__Bacteria.p__Actinobacteria.c__MB_A2_108.o__0319_7L14.f__.g__	2.94622	Naive_BAL_2	2.54974	0.317311	0.608178
k__Bacteria.p__Cyanobacteria.c__Chloroplast.o__Stramenopiles.f__.g__	2.84752	Asthma_BAL_2	2.51571	0.317311	0.608178
k__Bacteria.p__Bacteroidetes.c__Flavobacteriia.o__Flavobacteriales.f___Weeksellaceae_.g__	3.05947	Naive_BAL_2	2.74561	0.317311	0.608178
k__Bacteria.p__Firmicutes.c__Clostridia.o__Clostridiales.f__Ruminococcaceae.g__Oscillospira	0.309737		NA	0.317311	0.608178
k__Bacteria.p__Actinobacteria.c__Actinobacteria.o__Actinomycetales.f__Thermomonosporaceae.g__Actinomadura	1.51178	Asthma_BAL_2	2.18781	0.317311	0.608178
k__Bacteria.p__Actinobacteria.c__Actinobacteria.o__Actinomycetales.f__Kineosporiaceae.g__Kineococcus	1.99784		NA	0.317311	0.608178
k__Bacteria.p__GN02.c__GKS2_174.o__.f__.g__	2.78498	Naive_BAL_2	2.53671	0.317311	0.608178
k__Bacteria.p__Armatimonadetes.c__Armatimonadia.o__Armatimonadales.f__Armatimonadaceae.g__	2.27278	Asthma_BAL_2	2.57545	0.317311	0.608178
k__Bacteria.p__Firmicutes.c__Bacilli.o__Bacillales.f__Planococcaceae.g__Planococcus	2.7986	Asthma_BAL_2	2.5762	0.317311	0.608178
k__Bacteria.p__Proteobacteria.c__Gammaproteobacteria.o__Cardiobacteriales.f__Cardiobacteriaceae.g__Cardiobacterium	1.45587		NA	0.317311	0.608178
k__Bacteria.p__Actinobacteria.c__Nitriliruptoria.o__Nitriliruptorales.f__Nitriliruptoraceae.g__	2.1891	Naive_BAL_2	2.27064	0.317311	0.608178
k__Bacteria.p__Proteobacteria.c__Betaproteobacteria.o__Burkholderiales.f__Comamonadaceae.g__Tepidimonas	1.52429	Naive_BAL_2	2.23737	0.317311	0.608178
k__Bacteria.p__Firmicutes.c__Bacilli.o__Lactobacillales.f__Aerococcaceae.g__	1.54766	Asthma_BAL_2	2.15587	0.317311	0.608178
k__Bacteria.p__Cyanobacteria.c__Oscillatoriophycideae.o__Oscillatoriales.f__Phormidiaceae.g__Microcoleus	0.343538		NA	0.317311	0.608178
k__Bacteria.p__Actinobacteria.c__Acidimicrobiia.o__Acidimicrobiales.f__EB1017.g__	0.158988		NA	0.317311	0.608178
k__Bacteria.p__Firmicutes.c__Bacilli.o__Bacillales.f__Listeriaceae.g__Brochothrix	3.10631	Asthma_BAL_2	2.97125	0.317311	0.608178
k__Bacteria.p__Proteobacteria.c__Betaproteobacteria.o__Gallionellales.f__Gallionellaceae.g__Gallionella	2.91886	Naive_BAL_2	2.67558	0.317311	0.608178
k__Bacteria.p__Acidobacteria.c__Acidobacteria_6.o__iii1_15.f__.g__	2.63356	Asthma_BAL_2	2.44594	0.317311	0.608178
k__Bacteria.p___Thermi_.c__Deinococci.o__Deinococcales.f__Trueperaceae.g__Truepera	3.38915	Naive_BAL_2	3.01206	0.317311	0.608178
k__Bacteria.p__GN02.c__BD1_5.o__.f__.g__	2.54184	Naive_BAL_2	2.30627	0.317311	0.608178
k__Bacteria.p__Proteobacteria.c__Alphaproteobacteria.o__Rickettsiales.f__mitochondria.g__Carica	0.644568		NA	0.317311	0.608178
k__Bacteria.p__Planctomycetes.c__Planctomycetia.o__Gemmatales.f__Isosphaeraceae.g__	1.84239	Naive_BAL_2	2.05361	0.317311	0.608178
k__Bacteria.p__Proteobacteria.c__Betaproteobacteria.o__Rhodocyclales.f__Rhodocyclaceae.g__Azospira	0.343538		NA	0.317311	0.608178
k__Bacteria.p__Firmicutes.c__Clostridia.o__Clostridiales.f__Ruminococcaceae.g__	1.05794		NA	0.317311	0.608178
k__Bacteria.p__Bacteroidetes.c___Saprospirae_.o___Saprospirales_.f__Chitinophagaceae.g__Flavisolibacter	2.96408	Asthma_BAL_2	2.6156	0.317311	0.608178
k__Bacteria.p__Proteobacteria.c__Gammaproteobacteria.o__Thiotrichales.f__Piscirickettsiaceae.g__	2.41496	Naive_BAL_2	2.27118	0.317311	0.608178
k__Bacteria.p__Firmicutes.c__Bacilli.o__Gemellales.f__Gemellaceae.g__Gemella	0.343538	Asthma_BAL_2	2.19581	0.317311	0.608178
k__Bacteria.p__Actinobacteria.c__Actinobacteria.o__Actinomycetales.f__Nocardioidaceae.g__Propionicimonas	2.79259	Asthma_BAL_2	2.68949	0.317311	0.608178
k__Bacteria.p__Proteobacteria.c__Gammaproteobacteria.o__Legionellales.f__Legionellaceae.g__	0.87803		NA	0.317311	0.608178
k__Bacteria.p__Proteobacteria.c__Deltaproteobacteria.o__Spirobacillales.f__.g__	2.81599	Naive_BAL_2	2.55147	0.317311	0.608178
k__Bacteria.p__Bacteroidetes.c__Flavobacteriia.o__Flavobacteriales.f__Flavobacteriaceae.g__Capnocytophaga	2.81987	Asthma_BAL_2	2.53372	0.317311	0.608178
k__Bacteria.p__Proteobacteria.c__Deltaproteobacteria.o__Myxococcales.f__Myxococcaceae.g__Myxococcus	2.76762	Asthma_BAL_2	2.57786	0.317311	0.608178
k__Bacteria.p__Bacteroidetes.c__Cytophagia.o__Cytophagales.f__Cytophagaceae.g__Adhaeribacter	2.94135	Asthma_BAL_2	2.67738	0.317311	0.608178
k__Bacteria.p__Proteobacteria.c__Betaproteobacteria.o__Burkholderiales.f__Alcaligenaceae.g__Achromobacter	0.644568		NA	0.317311	0.608178
k__Bacteria.p__Proteobacteria.c__Betaproteobacteria.o__Neisseriales.f__Neisseriaceae.g__Vogesella	0.644568		NA	0.317311	0.608178
k__Bacteria.p__Proteobacteria.c__Betaproteobacteria.o__Rhodocyclales.f__Rhodocyclaceae.g__Denitratisoma	0.644568	Asthma_BAL_2	2.09824	0.317311	0.608178
k__Bacteria.p__Proteobacteria.c__Epsilonproteobacteria.o__Campylobacterales.f__Campylobacteraceae.g__Sulfurospirillum	0.158988	Naive_BAL_2	2.11815	0.317311	0.608178
k__Bacteria.p__Gemmatimonadetes.c__Gemm_1.o__.f__.g__	1.36527	Naive_BAL_2	2.02551	0.317311	0.608178
k__Bacteria.p__Firmicutes.c__Clostridia.o__Clostridiales.f__Veillonellaceae.g__Selenomonas	2.99529	Asthma_BAL_2	2.65182	0.317311	0.608178
k__Bacteria.p__SR1.c__.o__.f__.g__	3.551	Naive_BAL_2	3.17777	0.317311	0.608178
k__Bacteria.p__Proteobacteria.c__Alphaproteobacteria.o__Rickettsiales.f__mitochondria.g__	1.73265	Asthma_BAL_2	2.03056	0.317311	0.608178
k__Bacteria.p__Gemmatimonadetes.c__Gemmatimonadetes.o__.f__.g__	2.42265	Naive_BAL_2	2.31463	0.317311	0.608178
k__Bacteria.p__Actinobacteria.c__Actinobacteria.o__Actinomycetales.f__Geodermatophilaceae.g__Geodermatophilus	1.70945		NA	0.332112	0.61429
k__Bacteria.p__Proteobacteria.c__Gammaproteobacteria.o__Pseudomonadales.f__Moraxellaceae.g__	2.01315		NA	0.332112	0.61429
k__Bacteria.p__Proteobacteria.c__Alphaproteobacteria.o__Rhodospirillales.f__Acetobacteraceae.g__	3.33831	Asthma_BAL_2	2.95384	0.332112	0.61429
k__Bacteria.p__Actinobacteria.c__Actinobacteria.o__Actinomycetales.f__Micrococcaceae.g__Rothia	3.28427	Naive_BAL_2	2.71388	0.341287	0.61429
k__Bacteria.p__Actinobacteria.c__Actinobacteria.o__Actinomycetales.f__Nocardioidaceae.g__Nocardioides	3.77698	Asthma_BAL_2	3.1459	0.341287	0.61429
k__Bacteria.p__Firmicutes.c__Bacilli.o__Bacillales.f___Exiguobacteraceae_.g__	2.02077		NA	0.341287	0.61429
k__Bacteria.p__Firmicutes.c__Erysipelotrichi.o__Erysipelotrichales.f__Erysipelotrichaceae.g__Allobaculum	3.46803	Naive_BAL_2	2.99486	0.345742	0.61429
k__Bacteria.p__Proteobacteria.c__Alphaproteobacteria.o__Sphingomonadales.f__Sphingomonadaceae.g__Sphingomonas	4.07363	Asthma_BAL_2	3.44655	0.347208	0.61429
k__Bacteria.p__Actinobacteria.c__Actinobacteria.o__Actinomycetales.f__Intrasporangiaceae.g__Janibacter	4.28994	Asthma_BAL_2	3.87505	0.347208	0.61429
k__Bacteria.p__Cyanobacteria.c__Chloroplast.o__Streptophyta.f__.g__	4.02737	Naive_BAL_2	3.29385	0.347208	0.61429
k__Bacteria.p__Actinobacteria.c__Actinobacteria.o__Actinomycetales.f__Microbacteriaceae.g__Agrococcus	4.04597	Asthma_BAL_2	3.31662	0.347208	0.61429
k__Bacteria.p__Proteobacteria.c__Betaproteobacteria.o__Neisseriales.f__Neisseriaceae.g__Neisseria	2.35102	Naive_BAL_2	2.04148	0.368364	0.617193
k__Bacteria.p__Proteobacteria.c__Betaproteobacteria.o__.f__.g__	3.16008	Asthma_BAL_2	2.75429	0.368364	0.617193
k__Bacteria.p__Actinobacteria.c__Actinobacteria.o__Actinomycetales.f__Intrasporangiaceae.g__	2.9728	Asthma_BAL_2	2.71239	0.368364	0.617193
k__Bacteria.p__Proteobacteria.c__Gammaproteobacteria.o__Pseudomonadales.f__Pseudomonadaceae.g__	1.46496		NA	0.368364	0.617193
k__Bacteria.p__Proteobacteria.c__Gammaproteobacteria.o__Legionellales.f__Legionellaceae.g__Legionella	2.40365	Asthma_BAL_2	2.05999	0.368364	0.617193
k__Bacteria.p__Proteobacteria.c__Alphaproteobacteria.o__Rhodospirillales.f__.g__	2.97738	Asthma_BAL_2	2.58385	0.368364	0.617193
k__Bacteria.p__Actinobacteria.c__Actinobacteria.o__Actinomycetales.f__Propionibacteriaceae.g__	3.05966	Asthma_BAL_2	2.73286	0.368364	0.617193
k__Bacteria.p__Actinobacteria.c__Acidimicrobiia.o__Acidimicrobiales.f__.g__	3.09844	Asthma_BAL_2	2.7401	0.368364	0.617193
k__Bacteria.p__Firmicutes.c__Bacilli.o__Bacillales.f__Staphylococcaceae.g__Staphylococcus	4.05578	Asthma_BAL_2	3.81556	0.388629	0.646864
k__Bacteria.p__Actinobacteria.c__Acidimicrobiia.o__Acidimicrobiales.f__C111.g__	2.91571	Naive_BAL_2	2.4952	0.410117	0.673764
k__Bacteria.p__Proteobacteria.c__Epsilonproteobacteria.o__Campylobacterales.f__Helicobacteraceae.g__Sulfuricurvum	2.14576		NA	0.410117	0.673764
k__Bacteria.p__Proteobacteria.c__Gammaproteobacteria.o__Alteromonadales.f__Shewanellaceae.g__Shewanella	1.56239		NA	0.435438	0.692866
k__Bacteria.p__Proteobacteria.c__Alphaproteobacteria.o__Rhizobiales.f__Beijerinckiaceae.g__	3.14666	Naive_BAL_2	2.84969	0.435438	0.692866
k__Bacteria.p__Firmicutes.c__Clostridia.o__Clostridiales.f___Tissierellaceae_.g__Anaerococcus	3.61241	Naive_BAL_2	3.177	0.435438	0.692866
k__Bacteria.p__Bacteroidetes.c___Saprospirae_.o___Saprospirales_.f__Chitinophagaceae.g__	3.49709	Asthma_BAL_2	3.04116	0.435438	0.692866
k__Bacteria.p__Proteobacteria.c__Alphaproteobacteria.o__Rhodospirillales.f__Rhodospirillaceae.g__Rhodospirillum	2.05018		NA	0.435438	0.692866
k__Bacteria.p__Firmicutes.c__Bacilli.o__Lactobacillales.f__Lactobacillaceae.g__Lactobacillus	3.63184	Asthma_BAL_2	3.05372	0.459207	0.721286
k__Bacteria.p__Actinobacteria.c__Actinobacteria.o__Actinomycetales.f__Dietziaceae.g__Dietzia	3.25324	Asthma_BAL_2	2.9224	0.459207	0.721286
k__Bacteria.p__Proteobacteria.c__Alphaproteobacteria.o__Rhodobacterales.f__Rhodobacteraceae.g__Rubellimicrobium	4.57123	Asthma_BAL_2	3.80929	0.464702	0.721286
k__Bacteria.p__Proteobacteria.c__Alphaproteobacteria.o__Rhodobacterales.f__Rhodobacteraceae.g__	3.95403	Asthma_BAL_2	3.4845	0.464702	0.721286
k__Bacteria.p__Actinobacteria.c__Actinobacteria.o__Actinomycetales.f__Streptomycetaceae.g__Streptomyces	2.81746	Naive_BAL_2	2.38127	0.52053	0.761237
k__Bacteria.p__Firmicutes.c__Clostridia.o__Clostridiales.f__Ruminococcaceae.g__Ruminococcus	2.25977	Asthma_BAL_2	2.12484	0.52053	0.761237
k__Bacteria.p__Bacteroidetes.c__Bacteroidia.o__Bacteroidales.f__Porphyromonadaceae.g__Porphyromonas	3.12619	Asthma_BAL_2	2.82392	0.52053	0.761237
k__Bacteria.p__Proteobacteria.c__Alphaproteobacteria.o__Sphingomonadales.f__Sphingomonadaceae.g__Sphingobium	3.36121	Naive_BAL_2	3.14551	0.52053	0.761237
k__Bacteria.p__Proteobacteria.c__Betaproteobacteria.o__Burkholderiales.f__Burkholderiaceae.g__Salinispora	1.01382		NA	0.52053	0.761237
k__Bacteria.p__Firmicutes.c__Bacilli.o__Lactobacillales.f__Leuconostocaceae.g__Leuconostoc	3.11493	Naive_BAL_2	2.6993	0.52053	0.761237
k__Bacteria.p__Actinobacteria.c__Actinobacteria.o__Actinomycetales.f__Actinomycetaceae.g__	1.46932		NA	0.52053	0.761237
k__Bacteria.p__Bacteroidetes.c__Bacteroidia.o__Bacteroidales.f__Prevotellaceae.g__Prevotella	2.7375	Asthma_BAL_2	2.5722	0.52053	0.761237
k__Bacteria.p__Proteobacteria.c__Alphaproteobacteria.o__Caulobacterales.f__Caulobacteraceae.g__Brevundimonas	2.3584	Naive_BAL_2	2.1294	0.52053	0.761237
k__Bacteria.p__Firmicutes.c__Clostridia.o__Clostridiales.f___Tissierellaceae_.g__Peptoniphilus	2.99469	Asthma_BAL_2	2.66604	0.52053	0.761237
k__Bacteria.p__Proteobacteria.c__Gammaproteobacteria.o__Pseudomonadales.f__Moraxellaceae.g__Acinetobacter	3.10786	Naive_BAL_2	2.65818	0.529619	0.770079
k__Bacteria.p__Actinobacteria.c__Actinobacteria.o__Actinomycetales.f__Micrococcaceae.g__Micrococcus	3.37145	Asthma_BAL_2	2.98004	0.577469	0.809476
k__Bacteria.p__Firmicutes.c__Clostridia.o__Clostridiales.f___Tissierellaceae_.g__Finegoldia	3.43179	Asthma_BAL_2	2.88391	0.577469	0.809476
k__Bacteria.p__TM7.c__TM7_3.o__.f__.g__	3.53821	Naive_BAL_2	3.06155	0.577469	0.809476
k__Bacteria.p__Actinobacteria.c__Actinobacteria.o__Actinomycetales.f__Nocardiaceae.g__Rhodococcus	2.71977	Naive_BAL_2	2.31957	0.590014	0.809476
k__Bacteria.p__Actinobacteria.c__Actinobacteria.o__Actinomycetales.f__Sporichthyaceae.g__	2.40809		NA	0.590014	0.809476
k__Bacteria.p__Actinobacteria.c__Thermoleophilia.o__Solirubrobacterales.f__.g__	3.44285	Asthma_BAL_2	3.01691	0.590014	0.809476
k__Bacteria.p__Proteobacteria.c__Alphaproteobacteria.o__Rhizobiales.f__Aurantimonadaceae.g__	3.25501	Asthma_BAL_2	3.05061	0.590014	0.809476
k__Bacteria.p__Actinobacteria.c__Actinobacteria.o__Actinomycetales.f__Nocardioidaceae.g__Pimelobacter	2.86646	Naive_BAL_2	2.5095	0.590014	0.809476
k__Bacteria.p__Chloroflexi.c__Anaerolineae.o__envOPS12.f__.g__	3.3401	Naive_BAL_2	2.97283	0.597027	0.809476
k__Bacteria.p__Proteobacteria.c__Alphaproteobacteria.o__Sphingomonadales.f__Sphingomonadaceae.g__Novosphingobium	3.72837	Asthma_BAL_2	3.40789	0.601508	0.809476
k__Bacteria.p__Actinobacteria.c__Actinobacteria.o__Actinomycetales.f__Propionibacteriaceae.g__Propionibacterium	4.55304	Asthma_BAL_2	3.83466	0.601508	0.809476
k__Bacteria.p__Proteobacteria.c__Alphaproteobacteria.o__Sphingomonadales.f__Sphingomonadaceae.g__Kaistobacter	3.30919	Naive_BAL_2	2.63804	0.601508	0.809476
k__Bacteria.p__Actinobacteria.c__Actinobacteria.o__Actinomycetales.f__Corynebacteriaceae.g__Corynebacterium	4.21567	Naive_BAL_2	3.61527	0.601508	0.809476
k__Bacteria.p__Proteobacteria.c__Alphaproteobacteria.o__Sphingomonadales.f__Erythrobacteraceae.g__	4.0136	Naive_BAL_2	3.34339	0.601508	0.809476
k__Bacteria.p__Firmicutes.c__Bacilli.o__Bacillales.f__Planococcaceae.g__Planomicrobium	3.14746	Asthma_BAL_2	2.77931	0.63787	0.844928
k__Bacteria.p__Proteobacteria.c__Alphaproteobacteria.o__Rhodospirillales.f__Acetobacteraceae.g__Roseomonas	3.17105	Asthma_BAL_2	2.73991	0.63787	0.844928
k__Bacteria.p__Proteobacteria.c__Betaproteobacteria.o__Burkholderiales.f__Oxalobacteraceae.g__Janthinobacterium	2.64104	Naive_BAL_2	2.23811	0.63787	0.844928
k__Bacteria.p__Actinobacteria.c__Actinobacteria.o__Actinomycetales.f__Actinomycetaceae.g__Actinomyces	3.13828	Naive_BAL_2	2.73991	0.66643	0.872232
k__Bacteria.p__Bacteroidetes.c__Bacteroidia.o__Bacteroidales.f__S24_7.g__	2.80845	Asthma_BAL_2	2.49309	0.675174	0.872232
k__Bacteria.p__Proteobacteria.c__Gammaproteobacteria.o__Pseudomonadales.f__Pseudomonadaceae.g__Pseudomonas	2.22534		NA	0.675174	0.872232
k__Bacteria.p__Proteobacteria.c__Alphaproteobacteria.o__Rhizobiales.f__Aurantimonadaceae.g__Aurantimonas	3.06528	Asthma_BAL_2	2.86911	0.675174	0.872232
k__Bacteria.p__Fusobacteria.c__Fusobacteriia.o__Fusobacteriales.f__Fusobacteriaceae.g__Fusobacterium	3.39431	Asthma_BAL_2	3.22735	0.699854	0.872232
k__Bacteria.p__Firmicutes.c__Bacilli.o__Gemellales.f__Gemellaceae.g__	3.09349	Naive_BAL_2	2.80483	0.699854	0.872232
k__Bacteria.p__Proteobacteria.c__Alphaproteobacteria.o__.f__.g__	2.727	Naive_BAL_2	2.50281	0.699854	0.872232
k__Bacteria.p__Proteobacteria.c__Betaproteobacteria.o__Burkholderiales.f__.g__	2.16841	Naive_BAL_2	2.03266	0.699854	0.872232
k__Bacteria.p__Proteobacteria.c__Gammaproteobacteria.o__Acidithiobacillales.f__.g__	0.76129		NA	0.699854	0.872232
k__Bacteria.p__Proteobacteria.c__Alphaproteobacteria.o__Rhizobiales.f__Rhizobiaceae.g__Rhizobium	1.36527		NA	0.699854	0.872232
k__Bacteria.p__Actinobacteria.c__Actinobacteria.o__Actinomycetales.f__Micrococcaceae.g__Microbispora	3.24831	Naive_BAL_2	2.84923	0.699854	0.872232
k__Bacteria.p__Proteobacteria.c__Deltaproteobacteria.o__Myxococcales.f__Haliangiaceae.g__	2.77267	Naive_BAL_2	2.53432	0.699854	0.872232
k__Bacteria.p__Proteobacteria.c__Betaproteobacteria.o__Burkholderiales.f__Comamonadaceae.g__Comamonas	2.95493	Asthma_BAL_2	2.7648	0.73819	0.891438
k__Bacteria.p__Proteobacteria.c__Alphaproteobacteria.o__Rhizobiales.f__Methylocystaceae.g__Pleomorphomonas	3.4473	Naive_BAL_2	3.08537	0.73819	0.891438
k__Bacteria.p__Proteobacteria.c__Deltaproteobacteria.o__Myxococcales.f__.g__	3.20119	Asthma_BAL_2	2.97892	0.73819	0.891438
k__Bacteria.p__Proteobacteria.c__Alphaproteobacteria.o__Rhizobiales.f__Methylobacteriaceae.g__Methylobacterium	3.60728	Naive_BAL_2	3.02319	0.751086	0.891438
k__Bacteria.p__Proteobacteria.c__Betaproteobacteria.o__Burkholderiales.f__Comamonadaceae.g__	3.84813	Naive_BAL_2	3.19778	0.754023	0.891438
k__Bacteria.p__Actinobacteria.c__Actinobacteria.o__Actinomycetales.f__Nocardioidaceae.g__	3.77099	Asthma_BAL_2	3.12124	0.754023	0.891438
k__Bacteria.p__Proteobacteria.c__Alphaproteobacteria.o__Rhizobiales.f__Methylobacteriaceae.g__	4.90031	Asthma_BAL_2	4.48487	0.754023	0.891438
k__Bacteria.p__Proteobacteria.c__Betaproteobacteria.o__Rhodocyclales.f__Rhodocyclaceae.g__	3.19754	Asthma_BAL_2	2.75014	0.754023	0.891438
k__Bacteria.p__Proteobacteria.c__Betaproteobacteria.o__Burkholderiales.f__Oxalobacteraceae.g__	4.51093	Naive_BAL_2	3.52554	0.754023	0.891438
k__Bacteria.p__Firmicutes.c__Bacilli.o__Lactobacillales.f__Streptococcaceae.g__Streptococcus	5.19154	Asthma_BAL_2	4.43026	0.754023	0.891438
k__Bacteria.p__Proteobacteria.c__Alphaproteobacteria.o__Rhizobiales.f__Bradyrhizobiaceae.g__	3.10206	Naive_BAL_2	2.67783	0.754023	0.891438
k__Bacteria.p__Proteobacteria.c__Gammaproteobacteria.o__Xanthomonadales.f__Xanthomonadaceae.g__	3.05322	Naive_BAL_2	2.68159	0.813945	0.916815
k__Bacteria.p__Bacteroidetes.c__Cytophagia.o__Cytophagales.f__Cytophagaceae.g__Pontibacter	3.24232	Naive_BAL_2	2.82584	0.813945	0.916815
k__Bacteria.p__Firmicutes.c__Bacilli.o__Bacillales.f__Paenibacillaceae.g__Paenibacillus	1.49027		NA	0.813945	0.916815
k__Bacteria.p__Proteobacteria.c__Betaproteobacteria.o__Burkholderiales.f__Burkholderiaceae.g__Lautropia	1.8011		NA	0.881497	0.916815
k__Bacteria.p__Actinobacteria.c__Acidimicrobiia.o__Acidimicrobiales.f__Iamiaceae.g__	2.94451	Asthma_BAL_2	2.78791	0.881497	0.916815
k__Bacteria.p__Bacteroidetes.c___Saprospirae_.o___Saprospirales_.f__Saprospiraceae.g__	2.31341	Asthma_BAL_2	2.18696	0.881497	0.916815
k__Bacteria.p__Proteobacteria.c__Epsilonproteobacteria.o__Campylobacterales.f__Campylobacteraceae.g__	2.22345		NA	0.881497	0.916815
k__Bacteria.p__Actinobacteria.c__Actinobacteria.o__Actinomycetales.f__Nocardiopsaceae.g__	2.70769	Naive_BAL_2	2.51907	0.881497	0.916815
k__Bacteria.p__Proteobacteria.c__Betaproteobacteria.o__SBla14.f__.g__	2.30345	Asthma_BAL_2	2.0459	0.881497	0.916815
k__Bacteria.p__Chloroflexi.c__Ellin6529.o__.f__.g__	2.70769	Naive_BAL_2	2.61379	0.881497	0.916815
k__Bacteria.p__Firmicutes.c__Bacilli.o__Bacillales.f__Staphylococcaceae.g__Jeotgalicoccus	2.70769	Naive_BAL_2	2.47155	0.881497	0.916815
k__Bacteria.p__Bacteroidetes.c__Flavobacteriia.o__Flavobacteriales.f__Flavobacteriaceae.g__Flavobacterium	3.38941	Asthma_BAL_2	3.06163	0.881497	0.916815
k__Bacteria.p__Proteobacteria.c__Alphaproteobacteria.o__Rhizobiales.f__Rhodobiaceae.g__Afifella	2.51658	Asthma_BAL_2	2.28896	0.881497	0.916815
k__Bacteria.p__Firmicutes.c__Clostridia.o__Clostridiales.f__Lachnospiraceae.g__	2.98484	Naive_BAL_2	2.66511	0.881497	0.916815
k__Bacteria.p__Bacteroidetes.c__Bacteroidia.o__Bacteroidales.f__Rikenellaceae.g__	2.58022	Asthma_BAL_2	2.35058	0.881497	0.916815
k__Bacteria.p__Proteobacteria.c__Betaproteobacteria.o__Burkholderiales.f__Burkholderiaceae.g__Burkholderia	1.84239	Naive_BAL_2	2.25428	0.881497	0.916815
k__Bacteria.p__Actinobacteria.c__Actinobacteria.o__Actinomycetales.f__Nocardiopsaceae.g__Prauseria	2.60199	Asthma_BAL_2	2.4616	0.881497	0.916815
k__Bacteria.p__Actinobacteria.c__Actinobacteria.o__Actinomycetales.f__Nocardioidaceae.g__Friedmanniella	2.46063	Asthma_BAL_2	2.19047	0.881497	0.916815
k__Bacteria.p__Proteobacteria.c__Betaproteobacteria.o__Neisseriales.f__Neisseriaceae.g__	1.84918		NA	0.881497	0.916815
k__Bacteria.p__Actinobacteria.c__Actinobacteria.o__Actinomycetales.f__Dermabacteraceae.g__Brachybacterium	2.14342		NA	0.881497	0.916815
k__Bacteria.p__Firmicutes.c__Bacilli.o__Bacillales.f__.g__	2.26836	Naive_BAL_2	2.05896	0.881497	0.916815
k__Bacteria.p__Actinobacteria.c__Actinobacteria.o__Actinomycetales.f__Microbacteriaceae.g__Pseudoclavibacter	2.33796	Naive_BAL_2	2.218	0.881497	0.916815
k__Bacteria.p__Proteobacteria.c__Epsilonproteobacteria.o__Campylobacterales.f__Campylobacteraceae.g__Arcobacter	2.39198	Naive_BAL_2	2.13208	0.881497	0.916815
k__Bacteria.p__Actinobacteria.c__Actinobacteria.o__Actinomycetales.f__.g__	1.70139		NA	0.881497	0.916815
k__Bacteria.p__Cyanobacteria.c__Synechococcophycideae.o__Synechococcales.f__Acaryochloridaceae.g__Acaryochloris	1.92717		NA	0.881497	0.916815
k__Bacteria.p__TM7.c__TM7_1.o__.f__.g__	3.31417	Asthma_BAL_2	2.89465	0.881497	0.916815
k__Bacteria.p__Bacteroidetes.c__Cytophagia.o__Cytophagales.f__Cytophagaceae.g__Hymenobacter	3.7227	Naive_BAL_2	3.35761	0.911286	0.916815
k__Bacteria.p__Proteobacteria.c__Alphaproteobacteria.o__Rhizobiales.f__.g__	3.49918	Naive_BAL_2	3.21874	0.914184	0.916815
k__Bacteria.p__Proteobacteria.c__Alphaproteobacteria.o__Rhodospirillales.f__Rhodospirillaceae.g__Skermanella	3.32327	Asthma_BAL_2	2.85317	0.914184	0.916815
k__Bacteria.p__Proteobacteria.c__Alphaproteobacteria.o__Rhodobacterales.f__Hyphomonadaceae.g__	2.67768	Asthma_BAL_2	2.18234	0.914184	0.916815
k__Bacteria.p__Firmicutes.c__Bacilli.o__Lactobacillales.f__Enterococcaceae.g__Enterococcus	2.29797		NA	0.914184	0.916815
k__Bacteria.p__Proteobacteria.c__Alphaproteobacteria.o__Rhodospirillales.f__Rhodospirillaceae.g__Azospirillum	3.99023	Asthma_BAL_2	3.51495	0.915792	0.916815
k__Bacteria.p__Firmicutes.c__Clostridia.o__Clostridiales.f__.g__	3.00971	Asthma_BAL_2	2.64123	0.916563	0.916815
k__Bacteria.p__Proteobacteria.c__Alphaproteobacteria.o__Rhizobiales.f__Hyphomicrobiaceae.g__Devosia	4.14668	Naive_BAL_2	3.50589	0.916815	0.916815
k__Bacteria.p__Proteobacteria.c__Alphaproteobacteria.o__Rhodobacterales.f__Rhodobacteraceae.g__Paracoccus	4.82317	Asthma_BAL_2	3.85415	0.916815	0.916815
k__Bacteria.p__Firmicutes.c__Bacilli.o__Bacillales.f__Planococcaceae.g__	3.89419	Asthma_BAL_2	3.35493	0.916815	0.916815
k__Bacteria.p__Proteobacteria.c__Alphaproteobacteria.o__Caulobacterales.f__Caulobacteraceae.g__Phenylobacterium	4.65834	Naive_BAL_2	3.94372	0.916815	0.916815
k__Bacteria.p__Firmicutes.c__Clostridia.o__Clostridiales.f__Peptococcaceae.g__Desulfotomaculum	3.47886	Asthma_BAL_2	2.74883	0.916815	0.916815
k__Bacteria.p__Actinobacteria.c__Actinobacteria.o__Actinomycetales.f__Micrococcaceae.g__	4.05863	Asthma_BAL_2	3.62801	0.916815	0.916815

## Sheet: Lung.asthma
Taxa	Log.higheset.class.average	Class	LDA.effect.size	p.value	padj
k__Bacteria.p__Firmicutes.c__Clostridia.o__Clostridiales.f__Veillonellaceae.g__Veillonella	3.57276	Naive_Lung_2	3.25015	0.00729036	0.548484
k__Bacteria.p__Fusobacteria.c__Fusobacteriia.o__Fusobacteriales.f__Fusobacteriaceae.g__Fusobacterium	3.41834	Naive_Lung_2	3.06622	0.0105152	0.548484
k__Bacteria.p__Actinobacteria.c__Actinobacteria.o__Actinomycetales.f__Micrococcaceae.g__Rothia	4.18135	Naive_Lung_2	3.83911	0.0127254	0.548484
k__Bacteria.p__Bacteroidetes.c__Bacteroidia.o__.f__S24_7.g__	4.6379	Asthma_Lung_2	4.30539	0.0143059	0.548484
k__Bacteria.p__Actinobacteria.c__Actinobacteria.o__Actinomycetales.f__Propionibacteriaceae.g__Propionibacterium	4.95083	Naive_Lung_2	4.60067	0.0143059	0.548484
k__Bacteria.p__Firmicutes.c__Clostridia.o__Clostridiales.f__Peptococcaceae.g__Desulfotomaculum	3.54232	Asthma_Lung_2	3.01328	0.0143059	0.548484
k__Bacteria.p__Bacteroidetes.c__Bacteroidia.o__Bacteroidales.f__Prevotellaceae.g__Prevotella	3.20261	Naive_Lung_2	2.91602	0.0213032	0.548484
k__Bacteria.p__Firmicutes.c__Bacilli.o__Bacillales.f___Exiguobacteraceae_.g__Exiguobacterium	3.53354	Asthma_Lung_2	3.06847	0.0274863	0.548484
k__Bacteria.p__Proteobacteria.c__Betaproteobacteria.o__Burkholderiales.f__Burkholderiaceae.g__Lautropia	2.17715		NA	0.029049	0.548484
k__Bacteria.p__Actinobacteria.c__Actinobacteria.o__Actinomycetales.f__Micrococcaceae.g__Kocuria	2.38093	Naive_Lung_2	2.04492	0.029049	0.548484
k__Bacteria.p__Bacteroidetes.c__Cytophagia.o__Cytophagales.f__Cytophagaceae.g__Hymenobacter	3.44245	Naive_Lung_2	3.10028	0.029049	0.548484
k__Bacteria.p__Firmicutes.c__Clostridia.o__Clostridiales.f___Tissierellaceae_.g__Finegoldia	2.86082	Naive_Lung_2	2.56744	0.029049	0.548484
k__Bacteria.p__Actinobacteria.c__Actinobacteria.o__Actinomycetales.f__Nocardioidaceae.g__Pimelobacter	2.31866		NA	0.029049	0.548484
k__Bacteria.p__Proteobacteria.c__Betaproteobacteria.o__Burkholderiales.f__Alcaligenaceae.g__	1.63526		NA	0.029049	0.548484
k__Bacteria.p__Proteobacteria.c__Betaproteobacteria.o__Neisseriales.f__Neisseriaceae.g__Neisseria	2.52165	Naive_Lung_2	2.11072	0.0406849	0.548484
k__Bacteria.p__Firmicutes.c__Bacilli.o__Lactobacillales.f__Enterococcaceae.g__Enterococcus	1.66087		NA	0.0462514	0.548484
k__Bacteria.p__Firmicutes.c__Bacilli.o__Lactobacillales.f__Streptococcaceae.g__Streptococcus	5.09475	Naive_Lung_2	4.23459	0.0500435	0.548484
k__Bacteria.p__Proteobacteria.c__Betaproteobacteria.o__Burkholderiales.f__Burkholderiaceae.g__Burkholderia	1.40137		NA	0.0603405	0.548484
k__Bacteria.p__Nitrospirae.c__Nitrospira.o__Nitrospirales.f__Nitrospiraceae.g__Nitrospira	3.26297	Asthma_Lung_2	2.93604	0.0807664	0.548484
k__Bacteria.p__Firmicutes.c__Bacilli.o__Lactobacillales.f__Aerococcaceae.g__Aerococcus	1.95725		NA	0.0935325	0.548484
k__Bacteria.p__Proteobacteria.c__Alphaproteobacteria.o__Rickettsiales.f__Rickettsiaceae.g__	2.95417	Naive_Lung_2	2.62378	0.0935325	0.548484
k__Bacteria.p__Proteobacteria.c__Gammaproteobacteria.o__Pasteurellales.f__Pasteurellaceae.g__Aggregatibacter	1.09314		NA	0.0935325	0.548484
k__Bacteria.p__Proteobacteria.c__Alphaproteobacteria.o__Rickettsiales.f__mitochondria.g__Carica	1.46423		NA	0.0935325	0.548484
k__Bacteria.p__Proteobacteria.c__Betaproteobacteria.o__Burkholderiales.f__Burkholderiaceae.g__Salinispora	2.50443	Naive_Lung_2	2.16405	0.0935325	0.548484
k__Bacteria.p__Actinobacteria.c__Acidimicrobiia.o__Acidimicrobiales.f__EB1017.g__	2.73497	Naive_Lung_2	2.45885	0.0935325	0.548484
k__Bacteria.p__Proteobacteria.c__Alphaproteobacteria.o__Rhodospirillales.f__Acetobacteraceae.g__Belnapia	1.89646		NA	0.0935325	0.548484
k__Bacteria.p__Acidobacteria.c__Acidobacteria_6.o__iii1_15.f__.g__	2.94723	Naive_Lung_2	2.66281	0.0935325	0.548484
k__Bacteria.p__Cyanobacteria.c__ML635J_21.o__.f__.g__	3.49438	Naive_Lung_2	3.19228	0.0935325	0.548484
k__Bacteria.p__Proteobacteria.c__Gammaproteobacteria.o__Pasteurellales.f__Pasteurellaceae.g__Haemophilus	1.89936		NA	0.0935325	0.548484
k__Bacteria.p__Proteobacteria.c__Betaproteobacteria.o__Neisseriales.f__Neisseriaceae.g__	1.72067		NA	0.0935325	0.548484
k__Bacteria.p__Bacteroidetes.c___Saprospirae_.o___Saprospirales_.f__Chitinophagaceae.g__Flavisolibacter	2.93129	Naive_Lung_2	2.63237	0.0935325	0.548484
k__Bacteria.p__Firmicutes.c__Clostridia.o__Clostridiales.f___Tissierellaceae_.g__Anaerococcus	3.25488	Naive_Lung_2	3.0042	0.0935325	0.548484
k__Bacteria.p__Proteobacteria.c__Alphaproteobacteria.o__Sphingomonadales.f__Erythrobacteraceae.g__Lutibacterium	0.905969		NA	0.0935325	0.548484
k__Bacteria.p__TM7.c__TM7_3.o__EW055.f__.g__	2.73756	Naive_Lung_2	2.43407	0.0963193	0.548484
k__Bacteria.p__Bacteroidetes.c___Saprospirae_.o___Saprospirales_.f__Chitinophagaceae.g__	3.54157	Asthma_Lung_2	3.12208	0.0963193	0.548484
k__Bacteria.p__Proteobacteria.c__Alphaproteobacteria.o__Rhodospirillales.f__Acetobacteraceae.g__	2.81574	Naive_Lung_2	2.40447	0.107405	0.548484
k__Bacteria.p__Proteobacteria.c__Alphaproteobacteria.o__Rhizobiales.f__Methylobacteriaceae.g__Methylobacterium	3.84673	Asthma_Lung_2	3.49517	0.109855	0.548484
k__Bacteria.p__Proteobacteria.c__Alphaproteobacteria.o__Rhodospirillales.f__Acetobacteraceae.g__Roseomonas	2.97174	Asthma_Lung_2	2.72831	0.124773	0.548484
k__Bacteria.p__Firmicutes.c__Bacilli.o__Lactobacillales.f__Carnobacteriaceae.g__Granulicatella	3.21694	Naive_Lung_2	2.76489	0.124773	0.548484
k__Bacteria.p__Firmicutes.c__Erysipelotrichi.o__Erysipelotrichales.f__Erysipelotrichaceae.g__Allobaculum	3.29907	Asthma_Lung_2	2.89501	0.134962	0.548484
k__Bacteria.p__Proteobacteria.c__Betaproteobacteria.o__Burkholderiales.f__Comamonadaceae.g__Comamonas	3.28297	Asthma_Lung_2	2.85164	0.134962	0.548484
k__Bacteria.p__Proteobacteria.c__Betaproteobacteria.o__Burkholderiales.f__Oxalobacteraceae.g__Janthinobacterium	1.49214		NA	0.134962	0.548484
k__Bacteria.p__Firmicutes.c__Clostridia.o__Clostridiales.f__.g__	4.06419	Asthma_Lung_2	3.70725	0.139983	0.548484
k__Bacteria.p__Actinobacteria.c__Actinobacteria.o__Actinomycetales.f__Actinomycetaceae.g__Actinomyces	4.07008	Naive_Lung_2	3.60876	0.139983	0.548484
k__Bacteria.p__Proteobacteria.c__Gammaproteobacteria.o__Alteromonadales.f___Chromatiaceae_.g__Rheinheimera	2.28973	Asthma_Lung_2	2.02158	0.139983	0.548484
k__Bacteria.p__Proteobacteria.c__Gammaproteobacteria.o__Pseudomonadales.f__Moraxellaceae.g__Acinetobacter	2.53974	Asthma_Lung_2	2.22015	0.141645	0.548484
k__Bacteria.p__Proteobacteria.c__Alphaproteobacteria.o__Rhodobacterales.f__Rhodobacteraceae.g__Paracoccus	4.73786	Naive_Lung_2	3.7998	0.141645	0.548484
k__Bacteria.p__Proteobacteria.c__Alphaproteobacteria.o__Rhizobiales.f__Bradyrhizobiaceae.g__Balneimonas	3.98099	Asthma_Lung_2	3.57887	0.141645	0.548484
k__Bacteria.p___Thermi_.c__Deinococci.o__Deinococcales.f__Deinococcaceae.g__Deinococcus	4.52415	Asthma_Lung_2	3.81793	0.141645	0.548484
k__Bacteria.p__Proteobacteria.c__Alphaproteobacteria.o__Rhizobiales.f__Aurantimonadaceae.g__Aurantimonas	3.51352	Asthma_Lung_2	3.22815	0.141645	0.548484
k__Bacteria.p__Firmicutes.c__Bacilli.o__Gemellales.f__Gemellaceae.g__	2.94684	Naive_Lung_2	2.52655	0.15939	0.548484
k__Bacteria.p__Proteobacteria.c__Alphaproteobacteria.o__Rickettsiales.f__.g__	2.79341	Asthma_Lung_2	2.63634	0.179712	0.548484
k__Bacteria.p__Actinobacteria.c__Actinobacteria.o__Actinomycetales.f__Dietziaceae.g__Dietzia	3.045	Asthma_Lung_2	2.55453	0.179712	0.548484
k__Bacteria.p__Planctomycetes.c__Planctomycetia.o__Gemmatales.f__Isosphaeraceae.g__	2.00771		NA	0.179712	0.548484
k__Bacteria.p__Actinobacteria.c__Acidimicrobiia.o__Acidimicrobiales.f__Iamiaceae.g__	2.51472	Asthma_Lung_2	2.30665	0.179712	0.548484
k__Bacteria.p__Tenericutes.c__Mollicutes.o__Anaeroplasmatales.f__Anaeroplasmataceae.g__Anaeroplasma	3.86678	Asthma_Lung_2	3.58701	0.179712	0.548484
k__Bacteria.p__Proteobacteria.c__Gammaproteobacteria.o__Legionellales.f__Legionellaceae.g__Legionella	1.80899		NA	0.179712	0.548484
k__Bacteria.p__Firmicutes.c__Bacilli.o__Bacillales.f__Staphylococcaceae.g__Jeotgalicoccus	2.86669	Naive_Lung_2	2.40968	0.179712	0.548484
k__Bacteria.p__Bacteroidetes.c__Flavobacteriia.o__Flavobacteriales.f__Flavobacteriaceae.g__Flavobacterium	3.44752	Naive_Lung_2	3.05312	0.179712	0.548484
k__Bacteria.p__Bacteroidetes.c__Sphingobacteriia.o__Sphingobacteriales.f__Sphingobacteriaceae.g__	2.85479	Asthma_Lung_2	2.66297	0.179712	0.548484
k__Bacteria.p__Proteobacteria.c__Alphaproteobacteria.o__Rhizobiales.f__Rhizobiaceae.g__Rhizobium	1.47555		NA	0.179712	0.548484
k__Bacteria.p__Actinobacteria.c__Actinobacteria.o__Actinomycetales.f__Nocardioidaceae.g__Friedmanniella	2.85539	Asthma_Lung_2	2.66383	0.179712	0.548484
k__Bacteria.p__Firmicutes.c__Bacilli.o__Lactobacillales.f__Carnobacteriaceae.g__Desemzia	2.90326	Asthma_Lung_2	2.74314	0.179712	0.548484
k__Bacteria.p__Proteobacteria.c__Betaproteobacteria.o__Burkholderiales.f__Alcaligenaceae.g__Sutterella	3.91136	Asthma_Lung_2	3.66875	0.179712	0.548484
k__Bacteria.p__Actinobacteria.c__Thermoleophilia.o__Gaiellales.f__Gaiellaceae.g__	2.76706	Asthma_Lung_2	2.5892	0.179712	0.548484
k__Bacteria.p__Planctomycetes.c__Planctomycetia.o__Planctomycetales.f__Planctomycetaceae.g__Planctomyces	2.58499	Asthma_Lung_2	2.37964	0.179712	0.548484
k__Bacteria.p__Firmicutes.c__Bacilli.o__Bacillales.f__Bacillaceae.g__	1.43682		NA	0.212881	0.548484
k__Bacteria.p__Actinobacteria.c__Actinobacteria.o__Actinomycetales.f__Nocardioidaceae.g__	4.01745	Asthma_Lung_2	3.31951	0.220671	0.548484
k__Bacteria.p__Proteobacteria.c__Alphaproteobacteria.o__Sphingomonadales.f__Sphingomonadaceae.g__Sphingomonas	3.93607	Naive_Lung_2	3.32523	0.220671	0.548484
k__Bacteria.p__Firmicutes.c__Bacilli.o__Lactobacillales.f__Aerococcaceae.g__	3.4738	Naive_Lung_2	3.0195	0.249615	0.548484
k__Bacteria.p__Actinobacteria.c__Actinobacteria.o__Actinomycetales.f__Propionibacteriaceae.g__	3.17282	Naive_Lung_2	2.75847	0.249615	0.548484
k__Bacteria.p__Actinobacteria.c__Actinobacteria.o__Actinomycetales.f__Dermabacteraceae.g__Brachybacterium	2.79785	Naive_Lung_2	2.34742	0.249615	0.548484
k__Bacteria.p__Fusobacteria.c__Fusobacteriia.o__Fusobacteriales.f__Leptotrichiaceae.g__Leptotrichia	1.68384	Naive_Lung_2	2.31212	0.263552	0.548484
k__Bacteria.p__Proteobacteria.c__Betaproteobacteria.o__Burkholderiales.f__Oxalobacteraceae.g__Polynucleobacter	1.04701		NA	0.263552	0.548484
k__Bacteria.p__SR1.c__.o__.f__.g__	2.45638	Naive_Lung_2	2.39342	0.263552	0.548484
k__Bacteria.p__Actinobacteria.c__Actinobacteria.o__Actinomycetales.f__ACK_M1.g__	2.41736	Naive_Lung_2	2.31107	0.263552	0.548484
k__Bacteria.p__Proteobacteria.c__Betaproteobacteria.o__.f__.g__	0.637367		NA	0.263552	0.548484
k__Bacteria.p__Chloroflexi.c__Chloroflexi.o__AKIW781.f__.g__	2.39324	Naive_Lung_2	2.36266	0.263552	0.548484
k__Bacteria.p__Spirochaetes.c___Leptospirae_.o___Leptospirales_.f__Leptospiraceae.g__Turneriella	1.47298	Naive_Lung_2	2.40269	0.263552	0.548484
k__Bacteria.p__Firmicutes.c__Bacilli.o__Bacillales.f__Bacillaceae.g__Anoxybacillus	0.676995		NA	0.263552	0.548484
k__Bacteria.p__Proteobacteria.c__Betaproteobacteria.o__Burkholderiales.f__Alcaligenaceae.g__Achromobacter	0.676995		NA	0.263552	0.548484
k__Bacteria.p__Proteobacteria.c__Gammaproteobacteria.o__Thiotrichales.f__Thiotrichaceae.g__Thiothrix	1.11449		NA	0.263552	0.548484
k__Bacteria.p__Actinobacteria.c__Actinobacteria.o__Actinomycetales.f__Streptomycetaceae.g__	1.71839		NA	0.263552	0.548484
k__Bacteria.p__Proteobacteria.c__Betaproteobacteria.o__Burkholderiales.f__Burkholderiaceae.g__	0.938397	Naive_Lung_2	2.08923	0.263552	0.548484
k__Bacteria.p__Firmicutes.c__Clostridia.o__Clostridiales.f__Veillonellaceae.g__Dialister	1.95959	Naive_Lung_2	2.10704	0.263552	0.548484
k__Bacteria.p__Proteobacteria.c__Betaproteobacteria.o__Burkholderiales.f__Comamonadaceae.g__Acidovorax	0.637367		NA	0.263552	0.548484
k__Bacteria.p__Chloroflexi.c__TK10.o__B07_WMSP1.f__FFCH4570.g__	2.37352	Naive_Lung_2	2.23387	0.263552	0.548484
k__Bacteria.p__Actinobacteria.c__Actinobacteria.o__Actinomycetales.f__Micromonosporaceae.g__	2.58224	Naive_Lung_2	2.4799	0.263552	0.548484
k__Bacteria.p__Firmicutes.c__Clostridia.o__Clostridiales.f__Veillonellaceae.g__	3.27746	Naive_Lung_2	2.99556	0.263552	0.548484
k__Bacteria.p__Proteobacteria.c__Gammaproteobacteria.o__Aeromonadales.f__Succinivibrionaceae.g__Succinivibrio	2.06125	Naive_Lung_2	2.12701	0.263552	0.548484
k__Bacteria.p__Chloroflexi.c__TK10.o__AKYG885.f__Dolo_23.g__	2.37597	Naive_Lung_2	2.20746	0.263552	0.548484
k__Bacteria.p__Actinobacteria.c__Actinobacteria.o__Actinomycetales.f__Cellulomonadaceae.g__Actinotalea	2.6837	Naive_Lung_2	2.50787	0.263552	0.548484
k__Bacteria.p__Bacteroidetes.c___Saprospirae_.o___Saprospirales_.f__Saprospiraceae.g__Haliscomenobacter	1.00246	Naive_Lung_2	2.24889	0.263552	0.548484
k__Bacteria.p__Cyanobacteria.c__Synechococcophycideae.o__Synechococcales.f__Acaryochloridaceae.g__Acaryochloris	2.00246	Naive_Lung_2	2.31325	0.263552	0.548484
k__Bacteria.p__GN04.c__.o__.f__.g__	2.45028	Naive_Lung_2	2.37345	0.263552	0.548484
k__Bacteria.p__Firmicutes.c__Bacilli.o__Turicibacterales.f__Turicibacteraceae.g__Turicibacter	2.75458	Naive_Lung_2	2.49267	0.263552	0.548484
k__Bacteria.p__Acidobacteria.c__Solibacteres.o__Solibacterales.f__.g__	1.64907	Naive_Lung_2	2.2851	0.263552	0.548484
k__Bacteria.p__Firmicutes.c__Clostridia.o__Clostridiales.f__Ruminococcaceae.g__Oscillospira	1.64907	Naive_Lung_2	2.28184	0.263552	0.548484
k__Bacteria.p__Firmicutes.c__Bacilli.o__Lactobacillales.f__Leuconostocaceae.g__Weissella	1.78349	Naive_Lung_2	2.04041	0.263552	0.548484
k__Bacteria.p__Planctomycetes.c__Planctomycetia.o__Gemmatales.f__Gemmataceae.g__	2.8187	Naive_Lung_2	2.59727	0.263552	0.548484
k__Bacteria.p__Actinobacteria.c__Actinobacteria.o__Actinomycetales.f__Pseudonocardiaceae.g__Amycolatopsis	2.25773	Naive_Lung_2	2.4166	0.263552	0.548484
k__Bacteria.p__Proteobacteria.c__Alphaproteobacteria.o__Sphingomonadales.f__Sphingomonadaceae.g__Sphingopyxis	1.15412		NA	0.263552	0.548484
k__Bacteria.p__Actinobacteria.c__Actinobacteria.o__Actinomycetales.f__Frankiaceae.g__	0.569893	Naive_Lung_2	2.22508	0.263552	0.548484
k__Bacteria.p__Proteobacteria.c__Epsilonproteobacteria.o__Campylobacterales.f__Campylobacteraceae.g__	1.78349		NA	0.263552	0.548484
k__Bacteria.p__Firmicutes.c__Bacilli.o__Bacillales.f__Staphylococcaceae.g__Salinicoccus	2.409	Naive_Lung_2	2.54724	0.263552	0.548484
k__Bacteria.p__GN02.c__GN07.o__.f__.g__	2.64078	Naive_Lung_2	2.42481	0.263552	0.548484
k__Bacteria.p__Proteobacteria.c__Alphaproteobacteria.o__Rhodobacterales.f__Rhodobacteraceae.g__Anaerospora	1.04701	Naive_Lung_2	2.0542	0.263552	0.548484
k__Bacteria.p__Acidobacteria.c___Chloracidobacteria_.o__RB41.f__Ellin6075.g__	1.78349		NA	0.263552	0.548484
k__Bacteria.p__Proteobacteria.c__Deltaproteobacteria.o__Myxococcales.f__OM27.g__	2.64095	Naive_Lung_2	2.43254	0.263552	0.548484
k__Bacteria.p__Actinobacteria.c__Thermoleophilia.o__Solirubrobacterales.f__Patulibacteraceae.g__	1.47298	Naive_Lung_2	2.20434	0.263552	0.548484
k__Bacteria.p___Thermi_.c__Deinococci.o__Deinococcales.f__Trueperaceae.g__Truepera	2.74518	Naive_Lung_2	2.57103	0.263552	0.548484
k__Bacteria.p__Actinobacteria.c__Coriobacteriia.o__Coriobacteriales.f__Coriobacteriaceae.g__Atopobium	1.80034		NA	0.263552	0.548484
k__Bacteria.p__Proteobacteria.c__Alphaproteobacteria.o__Sphingomonadales.f__.g__	2.56349	Naive_Lung_2	2.35534	0.263552	0.548484
k__Bacteria.p__Proteobacteria.c__Betaproteobacteria.o__Methylophilales.f__Methylophilaceae.g__Methylotenera	2.08164	Naive_Lung_2	2.20937	0.263552	0.548484
k__Bacteria.p__Gemmatimonadetes.c__Gemmatimonadetes.o__Gemmatimonadales.f__.g__	2.46344	Naive_Lung_2	2.47111	0.263552	0.548484
k__Bacteria.p__Proteobacteria.c__Deltaproteobacteria.o__MIZ46.f__.g__	2.51434	Naive_Lung_2	2.35853	0.263552	0.548484
k__Bacteria.p__Proteobacteria.c__Epsilonproteobacteria.o__Campylobacterales.f__Campylobacteraceae.g__Arcobacter	2.12873	Naive_Lung_2	2.1271	0.263552	0.548484
k__Bacteria.p__Cyanobacteria.c__Synechococcophycideae.o__Pseudanabaenales.f__Pseudanabaenaceae.g__Leptolyngbya	2.71655	Naive_Lung_2	2.55598	0.263552	0.548484
k__Bacteria.p__Bacteroidetes.c__Flavobacteriia.o__Flavobacteriales.f__Flavobacteriaceae.g__Capnocytophaga	2.64078	Naive_Lung_2	2.43012	0.263552	0.548484
k__Bacteria.p__Chloroflexi.c__Gitt_GS_136.o__.f__.g__	2.49382	Naive_Lung_2	2.457	0.263552	0.548484
k__Bacteria.p__Firmicutes.c__Clostridia.o__Clostridiales.f__Peptostreptococcaceae.g__	1.87092	Naive_Lung_2	2.32826	0.263552	0.548484
k__Bacteria.p__Actinobacteria.c__Actinobacteria.o__Actinomycetales.f__Micrococcaceae.g__Citricoccus	1.74282		NA	0.263552	0.548484
k__Bacteria.p__Bacteroidetes.c__Cytophagia.o__Cytophagales.f__Cytophagaceae.g__Dyadobacter	2.18143	Naive_Lung_2	2.06426	0.263552	0.548484
k__Bacteria.p__Proteobacteria.c__Alphaproteobacteria.o__Rhizobiales.f__Hyphomicrobiaceae.g__Pannonibacter	1.00246	Naive_Lung_2	2.23298	0.263552	0.548484
k__Bacteria.p__Firmicutes.c__Bacilli.o__Lactobacillales.f__Leuconostocaceae.g__	1.11449		NA	0.263552	0.548484
k__Bacteria.p__Proteobacteria.c__Deltaproteobacteria.o__Myxococcales.f__Cystobacterineae.g__	2.68384	Naive_Lung_2	2.47015	0.263552	0.548484
k__Bacteria.p__Proteobacteria.c__Alphaproteobacteria.o__Rickettsiales.f__mitochondria.g__	0.978026		NA	0.263552	0.548484
k__Bacteria.p__Proteobacteria.c__Alphaproteobacteria.o__Rhodospirillales.f__Rhodospirillaceae.g__Skermanella	3.54381	Asthma_Lung_2	3.10625	0.268341	0.548484
k__Bacteria.p__Actinobacteria.c__Actinobacteria.o__Actinomycetales.f__Streptomycetaceae.g__Streptomyces	2.97193	Naive_Lung_2	2.5643	0.283131	0.548484
k__Bacteria.p__Bacteroidetes.c__Sphingobacteriia.o__Sphingobacteriales.f__Sphingobacteriaceae.g__Pedobacter	3.61847	Asthma_Lung_2	3.14034	0.283131	0.548484
k__Bacteria.p__Actinobacteria.c__Actinobacteria.o__Actinomycetales.f__Microbacteriaceae.g__Curtobacterium	2.91954	Asthma_Lung_2	2.4303	0.283131	0.548484
k__Bacteria.p__Firmicutes.c__Bacilli.o__Bacillales.f__Paenibacillaceae.g__Paenibacillus	2.20089		NA	0.283131	0.548484
k__Bacteria.p__Proteobacteria.c__Alphaproteobacteria.o__Rhodospirillales.f__Rhodospirillaceae.g__Rhodospirillum	2.3293		NA	0.318985	0.548484
k__Bacteria.p__Actinobacteria.c__Actinobacteria.o__Actinomycetales.f__Microbacteriaceae.g__Microbacterium	3.59363	Naive_Lung_2	2.98798	0.325163	0.548484
k__Bacteria.p__Proteobacteria.c__Alphaproteobacteria.o__Rhizobiales.f__Beijerinckiaceae.g__	3.00854	Asthma_Lung_2	2.49443	0.325163	0.548484
k__Bacteria.p__Firmicutes.c__Bacilli.o__Bacillales.f___Exiguobacteraceae_.g__	2.11513		NA	0.325163	0.548484
k__Bacteria.p__Proteobacteria.c__Alphaproteobacteria.o__Rhizobiales.f__Aurantimonadaceae.g__	2.83191	Asthma_Lung_2	2.58817	0.325163	0.548484
k__Bacteria.p__Actinobacteria.c__Actinobacteria.o__Actinomycetales.f__Geodermatophilaceae.g__Geodermatophilus	2.575	Asthma_Lung_2	2.27378	0.327187	0.548484
k__Bacteria.p__Actinobacteria.c__Actinobacteria.o__Actinomycetales.f__Intrasporangiaceae.g__Janibacter	4.01485	Asthma_Lung_2	3.46098	0.327187	0.548484
k__Bacteria.p__Firmicutes.c__Bacilli.o__Bacillales.f__Planococcaceae.g__	4.19192	Naive_Lung_2	3.6779	0.327187	0.548484
k__Bacteria.p__Actinobacteria.c__Actinobacteria.o__Actinomycetales.f__Geodermatophilaceae.g__	3.88167	Asthma_Lung_2	3.21168	0.327187	0.548484
k__Bacteria.p__Proteobacteria.c__Gammaproteobacteria.o__Xanthomonadales.f__Xanthomonadaceae.g__Lysobacter	2.33835		NA	0.327187	0.548484
k__Bacteria.p__Proteobacteria.c__Alphaproteobacteria.o__Rhodobacterales.f__Rhodobacteraceae.g__	3.93554	Naive_Lung_2	3.43137	0.327187	0.548484
k__Bacteria.p__Actinobacteria.c__Actinobacteria.o__Actinomycetales.f__Nocardiaceae.g__Rhodococcus	3.44662	Asthma_Lung_2	2.97513	0.37055	0.548484
k__Bacteria.p__Actinobacteria.c__Actinobacteria.o__Actinomycetales.f__Micrococcaceae.g__Micrococcus	3.06751	Naive_Lung_2	2.59354	0.37055	0.548484
k__Bacteria.p__Bacteroidetes.c__Bacteroidia.o__Bacteroidales.f__Porphyromonadaceae.g__Porphyromonas	3.13296	Naive_Lung_2	2.84934	0.37055	0.548484
k__Bacteria.p__Actinobacteria.c__Acidimicrobiia.o__Acidimicrobiales.f__.g__	3.05549	Asthma_Lung_2	2.45063	0.37055	0.548484
k__Bacteria.p__Bacteroidetes.c__Cytophagia.o__Cytophagales.f__Cytophagaceae.g__Pontibacter	3.25355	Naive_Lung_2	2.84067	0.37055	0.548484
k__Bacteria.p__Fusobacteria.c__Fusobacteriia.o__Fusobacteriales.f__Leptotrichiaceae.g__Sneathia	3.1286	Asthma_Lung_2	2.9609	0.371093	0.548484
k__Bacteria.p__Planctomycetes.c__Phycisphaerae.o__MSBL9.f__.g__	2.19715	Asthma_Lung_2	2.02004	0.371093	0.548484
k__Bacteria.p__Actinobacteria.c__Actinobacteria.o__Actinomycetales.f__Micrococcaceae.g__Nesterenkonia	0.868093		NA	0.371093	0.548484
k__Bacteria.p__Actinobacteria.c__Actinobacteria.o__Actinomycetales.f__Promicromonosporaceae.g__Promicromonospora	2.88213	Asthma_Lung_2	2.68511	0.371093	0.548484
k__Bacteria.p__Chloroflexi.c__Anaerolineae.o__SBR1031.f__A4b.g__	2.67877	Asthma_Lung_2	2.40711	0.371093	0.548484
k__Bacteria.p__Actinobacteria.c__Coriobacteriia.o__Coriobacteriales.f__Coriobacteriaceae.g__Adlercreutzia	2.08994	Asthma_Lung_2	2.05834	0.371093	0.548484
k__Bacteria.p__Elusimicrobia.c__Elusimicrobia.o__Elusimicrobiales.f__.g__	2.74647	Asthma_Lung_2	2.58489	0.371093	0.548484
k__Bacteria.p__Firmicutes.c__Erysipelotrichi.o__Erysipelotrichales.f__Erysipelotrichaceae.g__	2.78542	Asthma_Lung_2	2.44669	0.371093	0.548484
k__Bacteria.p__Actinobacteria.c__Rubrobacteria.o__Rubrobacterales.f__Rubrobacteraceae.g__Rubrobacter	2.66329	Asthma_Lung_2	2.53529	0.371093	0.548484
k__Bacteria.p__Bacteroidetes.c___Saprospirae_.o___Saprospirales_.f__Saprospiraceae.g__	2.99532	Asthma_Lung_2	2.77664	0.371093	0.548484
k__Bacteria.p__Actinobacteria.c__MB_A2_108.o__0319_7L14.f__.g__	2.21705	Asthma_Lung_2	2.07551	0.371093	0.548484
k__Bacteria.p__Bacteroidetes.c__Flavobacteriia.o__Flavobacteriales.f___Weeksellaceae_.g__	2.12171	Asthma_Lung_2	2.25864	0.371093	0.548484
k__Bacteria.p__Proteobacteria.c__Betaproteobacteria.o__Burkholderiales.f__Comamonadaceae.g__Pelomonas	1.80594	Asthma_Lung_2	2.26648	0.371093	0.548484
k__Bacteria.p__Nitrospirae.c__Nitrospira.o__Nitrospirales.f__Nitrospiraceae.g__	0.545071	Asthma_Lung_2	2.49095	0.371093	0.548484
k__Bacteria.p__Acidobacteria.c___Chloracidobacteria_.o__DS_100.f__.g__	2.60122	Asthma_Lung_2	2.54366	0.371093	0.548484
k__Bacteria.p__Proteobacteria.c__Gammaproteobacteria.o__Legionellales.f__.g__	2.03204	Asthma_Lung_2	2.09399	0.371093	0.548484
k__Bacteria.p__Bacteroidetes.c__Bacteroidia.o__Bacteroidales.f__.g__	2.3687	Asthma_Lung_2	2.2269	0.371093	0.548484
k__Bacteria.p__Cyanobacteria.c__4C0d_2.o__MLE1_12.f__.g__	2.61628	Asthma_Lung_2	2.57596	0.371093	0.548484
k__Bacteria.p__Actinobacteria.c__Actinobacteria.o__Actinomycetales.f__Dermabacteraceae.g__	2.08914	Asthma_Lung_2	2.00754	0.371093	0.548484
k__Bacteria.p__Proteobacteria.c__Alphaproteobacteria.o__Rhizobiales.f__Methylocystaceae.g__	2.6265	Asthma_Lung_2	2.2971	0.371093	0.548484
k__Bacteria.p__Chloroflexi.c__Chloroflexi.o___Roseiflexales_.f___Kouleothrixaceae_.g__	2.59415	Asthma_Lung_2	2.42636	0.371093	0.548484
k__Bacteria.p__BHI80_139.c__.o__.f__.g__	2.28307	Asthma_Lung_2	2.19143	0.371093	0.548484
k__Bacteria.p__Proteobacteria.c__Alphaproteobacteria.o__Rhizobiales.f__Hyphomicrobiaceae.g__Pedomicrobium	2.57282	Asthma_Lung_2	2.26955	0.371093	0.548484
k__Bacteria.p__Firmicutes.c__Bacilli.o__Bacillales.f__.g__	1.73101		NA	0.371093	0.548484
k__Bacteria.p__Proteobacteria.c__Deltaproteobacteria.o__Myxococcales.f__0319_6G20.g__	2.40381	Asthma_Lung_2	2.14087	0.371093	0.548484
k__Bacteria.p__Proteobacteria.c__Gammaproteobacteria.o__Legionellales.f__Legionellaceae.g__	1.0248		NA	0.371093	0.548484
k__Bacteria.p__TM7.c__TM7_3.o__CW040.f__F16.g__	2.98829	Asthma_Lung_2	2.91168	0.371093	0.548484
k__Bacteria.p__Firmicutes.c__Clostridia.o__Clostridiales.f__Lachnospiraceae.g__Roseburia	1.85278	Asthma_Lung_2	2.49117	0.371093	0.548484
k__Bacteria.p__Cyanobacteria.c__Nostocophycideae.o__Stigonematales.f__Rivulariaceae.g__Calothrix	1.44816		NA	0.371093	0.548484
k__Bacteria.p__Gemmatimonadetes.c__Gemm_1.o__.f__.g__	2.77894	Asthma_Lung_2	2.74789	0.371093	0.548484
k__Bacteria.p__Bacteroidetes.c___Saprospirae_.o___Saprospirales_.f__Chitinophagaceae.g__Segetibacter	2.49471	Asthma_Lung_2	2.71165	0.371093	0.548484
k__Bacteria.p__Proteobacteria.c__Deltaproteobacteria.o__Myxococcales.f__Nannocystaceae.g__Nannocystis	2.65615	Asthma_Lung_2	2.78474	0.371093	0.548484
k__Bacteria.p__Actinobacteria.c__Actinobacteria.o__Actinomycetales.f__Microbacteriaceae.g__Clavibacter	0.993031	Asthma_Lung_2	2.08947	0.371093	0.548484
k__Bacteria.p___Thermi_.c__Deinococci.o__Thermales.f__Thermaceae.g__Thermus	0.651832	Asthma_Lung_2	2.24635	0.371093	0.548484
k__Bacteria.p__Actinobacteria.c__Actinobacteria.o__Actinomycetales.f__Mycobacteriaceae.g__Mycobacterium	2.40347	Naive_Lung_2	2.03607	0.382593	0.559335
k__Bacteria.p__Firmicutes.c__Clostridia.o__Clostridiales.f__Clostridiaceae.g__Caloramator	0.971607		NA	0.382593	0.559335
k__Bacteria.p__Firmicutes.c__Clostridia.o__Clostridiales.f__Lachnospiraceae.g__	3.36143	Asthma_Lung_2	2.92072	0.389284	0.562997
k__Bacteria.p__Actinobacteria.c__Actinobacteria.o__Actinomycetales.f__Micrococcaceae.g__Microbispora	1.82871		NA	0.389284	0.562997
k__Bacteria.p__Actinobacteria.c__Actinobacteria.o__Actinomycetales.f__Actinomycetaceae.g__	1.50233		NA	0.420829	0.603768
k__Bacteria.p__Firmicutes.c__Clostridia.o__Clostridiales.f__Clostridiaceae.g__	3.69364	Asthma_Lung_2	3.23465	0.454817	0.603768
k__Bacteria.p__Proteobacteria.c__Betaproteobacteria.o__Burkholderiales.f__Comamonadaceae.g__	3.98967	Asthma_Lung_2	3.60646	0.462433	0.603768
k__Bacteria.p__Proteobacteria.c__Alphaproteobacteria.o__Rhizobiales.f__Rhizobiaceae.g__Agrobacterium	3.80283	Asthma_Lung_2	3.21522	0.462433	0.603768
k__Bacteria.p__Proteobacteria.c__Alphaproteobacteria.o__Rhizobiales.f__Methylobacteriaceae.g__	4.2225	Asthma_Lung_2	3.53828	0.462433	0.603768
k__Bacteria.p__Proteobacteria.c__Alphaproteobacteria.o__Rhizobiales.f__Hyphomicrobiaceae.g__Devosia	4.06289	Naive_Lung_2	3.2062	0.462433	0.603768
k__Bacteria.p__Actinobacteria.c__Actinobacteria.o__Actinomycetales.f__Nocardioidaceae.g__Nocardioides	3.74441	Naive_Lung_2	2.9456	0.462433	0.603768
k__Bacteria.p__Actinobacteria.c__Actinobacteria.o__Actinomycetales.f__Corynebacteriaceae.g__Corynebacterium	4.23056	Naive_Lung_2	3.58109	0.462433	0.603768
k__Bacteria.p__Proteobacteria.c__Alphaproteobacteria.o__Sphingomonadales.f__Sphingomonadaceae.g__	3.89417	Naive_Lung_2	3.35743	0.462433	0.603768
k__Bacteria.p__Proteobacteria.c__Alphaproteobacteria.o__Rhodobacterales.f__Rhodobacteraceae.g__Rubellimicrobium	4.6766	Naive_Lung_2	3.85282	0.462433	0.603768
k__Bacteria.p__Proteobacteria.c__Alphaproteobacteria.o__Rhizobiales.f__Bradyrhizobiaceae.g__	3.55784	Asthma_Lung_2	2.9424	0.462433	0.603768
k__Bacteria.p__Firmicutes.c__Bacilli.o__Bacillales.f__Planococcaceae.g__Planomicrobium	3.0492	Asthma_Lung_2	2.86831	0.466854	0.603768
k__Bacteria.p__Tenericutes.c__Mollicutes.o__RF39.f__.g__	2.90638	Asthma_Lung_2	2.48393	0.466854	0.603768
k__Bacteria.p__Proteobacteria.c__Alphaproteobacteria.o__Rhizobiales.f__Brucellaceae.g__Ochrobactrum	3.42116	Asthma_Lung_2	3.02866	0.466854	0.603768
k__Bacteria.p__Bacteroidetes.c__Bacteroidia.o__Bacteroidales.f__Rikenellaceae.g__	3.43254	Asthma_Lung_2	2.96127	0.466854	0.603768
k__Bacteria.p__Bacteroidetes.c__Sphingobacteriia.o__Sphingobacteriales.f__.g__	3.24015	Asthma_Lung_2	2.93619	0.466854	0.603768
k__Bacteria.p__Actinobacteria.c__Actinobacteria.o__Actinomycetales.f__Cellulomonadaceae.g__Cellulomonas	2.18363	Asthma_Lung_2	2.16306	0.466854	0.603768
k__Bacteria.p__Actinobacteria.c__Actinobacteria.o__Actinomycetales.f__Nocardioidaceae.g__Propionicimonas	3.04288	Asthma_Lung_2	2.64521	0.466854	0.603768
k__Bacteria.p__Proteobacteria.c__Alphaproteobacteria.o__Rhizobiales.f__Hyphomicrobiaceae.g__Hyphomicrobium	3.14011	Asthma_Lung_2	2.79977	0.466854	0.603768
k__Bacteria.p__Firmicutes.c__Clostridia.o__Clostridiales.f__Ruminococcaceae.g__	2.74497	Asthma_Lung_2	2.28711	0.466854	0.603768
k__Bacteria.p__Bacteroidetes.c__Flavobacteriia.o__Flavobacteriales.f__Flavobacteriaceae.g__	2.82001	Asthma_Lung_2	2.56977	0.466854	0.603768
k__Bacteria.p__Proteobacteria.c__Betaproteobacteria.o__Methylophilales.f__Methylophilaceae.g__	2.69472	Asthma_Lung_2	2.41132	0.466854	0.603768
k__Bacteria.p__Proteobacteria.c__Alphaproteobacteria.o__.f__.g__	3.35676	Asthma_Lung_2	2.86423	0.538594	0.689914
k__Bacteria.p__Bacteroidetes.c__Cytophagia.o__Cytophagales.f__Cytophagaceae.g__	3.39701	Asthma_Lung_2	2.82625	0.538594	0.689914
k__Bacteria.p__Bacteroidetes.c__Flavobacteriia.o__Flavobacteriales.f___Weeksellaceae_.g__Chryseobacterium	2.97271	Naive_Lung_2	2.6108	0.560509	0.694825
k__Bacteria.p__Proteobacteria.c__Gammaproteobacteria.o__Pseudomonadales.f__Moraxellaceae.g__	0.990413		NA	0.560509	0.694825
k__Bacteria.p__Planctomycetes.c__Planctomycetia.o__Pirellulales.f__Pirellulaceae.g__	2.80295	Asthma_Lung_2	2.56854	0.560509	0.694825
k__Bacteria.p__Proteobacteria.c__Alphaproteobacteria.o__Rhizobiales.f__Rhodobiaceae.g__Afifella	1.39017		NA	0.560509	0.694825
k__Bacteria.p__Proteobacteria.c__Alphaproteobacteria.o__Rhodospirillales.f__.g__	2.8213	Naive_Lung_2	2.6334	0.560509	0.694825
k__Bacteria.p__Bacteroidetes.c__Sphingobacteriia.o__Sphingobacteriales.f__Sphingobacteriaceae.g__Sphingobacterium	2.65901	Asthma_Lung_2	2.35586	0.560509	0.694825
k__Bacteria.p__Actinobacteria.c__Actinobacteria.o__Actinomycetales.f__Brevibacteriaceae.g__Brevibacterium	2.63461	Naive_Lung_2	2.19281	0.560509	0.694825
k__Bacteria.p__Actinobacteria.c__Thermoleophilia.o__Solirubrobacterales.f__.g__	2.87683	Naive_Lung_2	2.3424	0.591505	0.729885
k__Bacteria.p__Proteobacteria.c__Alphaproteobacteria.o__Rhodobacterales.f__Hyphomonadaceae.g__	3.58012	Asthma_Lung_2	3.32675	0.608874	0.742971
k__Bacteria.p__Proteobacteria.c__Alphaproteobacteria.o__Rhizobiales.f__Methylocystaceae.g__Pleomorphomonas	3.58328	Asthma_Lung_2	2.99327	0.618292	0.742971
k__Bacteria.p__Proteobacteria.c__Alphaproteobacteria.o__Rhodospirillales.f__Rhodospirillaceae.g__Azospirillum	4.12529	Asthma_Lung_2	3.65148	0.624206	0.742971
k__Bacteria.p__Firmicutes.c__Bacilli.o__Bacillales.f__Bacillaceae.g__Bacillus	3.49067	Asthma_Lung_2	2.99726	0.624206	0.742971
k__Bacteria.p__Proteobacteria.c__Alphaproteobacteria.o__Caulobacterales.f__Caulobacteraceae.g__Mycoplana	4.19837	Naive_Lung_2	3.39424	0.624206	0.742971
k__Bacteria.p__Proteobacteria.c__Alphaproteobacteria.o__Sphingomonadales.f__Erythrobacteraceae.g__	3.93162	Naive_Lung_2	3.32053	0.624206	0.742971
k__Bacteria.p__Proteobacteria.c__Alphaproteobacteria.o__Sphingomonadales.f__Sphingomonadaceae.g__Kaistobacter	3.26682	Asthma_Lung_2	2.66901	0.624206	0.742971
k__Bacteria.p__Proteobacteria.c__Alphaproteobacteria.o__Caulobacterales.f__Caulobacteraceae.g__	4.65465	Asthma_Lung_2	3.73862	0.624206	0.742971
k__Bacteria.p__Proteobacteria.c__Gammaproteobacteria.o__Methylococcales.f__Crenotrichaceae.g__Crenothrix	1.52374		NA	0.662427	0.784991
k__Bacteria.p__Actinobacteria.c__Actinobacteria.o__Actinomycetales.f__Microbacteriaceae.g__	3.62353	Asthma_Lung_2	3.21742	0.712155	0.822979
k__Bacteria.p__Chloroflexi.c__Thermomicrobia.o__JG30_KF_CM45.f__.g__	2.88381	Naive_Lung_2	2.39617	0.712155	0.822979
k__Bacteria.p__Proteobacteria.c__Alphaproteobacteria.o__Rhizobiales.f__Phyllobacteriaceae.g__Mesorhizobium	1.82312		NA	0.737316	0.822979
k__Bacteria.p__Planctomycetes.c__Planctomycetia.o__Gemmatales.f__Gemmataceae.g__Gemmata	2.6882	Naive_Lung_2	2.42981	0.737316	0.822979
k__Bacteria.p__Acidobacteria.c__Sva0725.o__Sva0725.f__.g__	2.50941	Naive_Lung_2	2.36874	0.737316	0.822979
k__Bacteria.p__Firmicutes.c__Clostridia.o__Clostridiales.f__Veillonellaceae.g__Megasphaera	2.14858		NA	0.737316	0.822979
k__Bacteria.p__Proteobacteria.c__Gammaproteobacteria.o__Acidithiobacillales.f__.g__	0.701426	Naive_Lung_2	2.02183	0.737316	0.822979
k__Bacteria.p__Proteobacteria.c__Alphaproteobacteria.o__Sphingomonadales.f__Sphingomonadaceae.g__Sphingobium	3.07319	Naive_Lung_2	2.8014	0.737316	0.822979
k__Bacteria.p__Acidobacteria.c__Acidobacteria_6.o__iii1_15.f__mb2424.g__	2.55876	Naive_Lung_2	2.30947	0.737316	0.822979
k__Bacteria.p__Bacteroidetes.c__Flavobacteriia.o__Flavobacteriales.f__Flavobacteriaceae.g__Salinimicrobium	2.11449	Naive_Lung_2	2.01701	0.737316	0.822979
k__Bacteria.p__Proteobacteria.c__Betaproteobacteria.o__Rhodocyclales.f__Rhodocyclaceae.g__Azospira	2.61049	Naive_Lung_2	2.40727	0.737316	0.822979
k__Bacteria.p__Bacteroidetes.c___Saprospirae_.o___Saprospirales_.f__Chitinophagaceae.g__Sediminibacterium	1.27906		NA	0.737316	0.822979
k__Bacteria.p__Proteobacteria.c__Alphaproteobacteria.o__Rhizobiales.f__Phyllobacteriaceae.g__	2.92251	Naive_Lung_2	2.73045	0.737316	0.822979
k__Bacteria.p__Proteobacteria.c__Alphaproteobacteria.o__Sphingomonadales.f__Sphingomonadaceae.g__Blastomonas	0.938397		NA	0.737316	0.822979
k__Bacteria.p__Proteobacteria.c__Alphaproteobacteria.o__Rhizobiales.f__Rhizobiaceae.g__	1.29751		NA	0.788447	0.831216
k__Bacteria.p__Proteobacteria.c__Betaproteobacteria.o__Burkholderiales.f__Comamonadaceae.g__Rubrivivax	1.71258		NA	0.788447	0.831216
k__Bacteria.p__Proteobacteria.c__Gammaproteobacteria.o__Xanthomonadales.f__Xanthomonadaceae.g__	2.30583		NA	0.788447	0.831216
k__Bacteria.p__Actinobacteria.c__Acidimicrobiia.o__Acidimicrobiales.f__C111.g__	3.13935	Asthma_Lung_2	2.8829	0.788447	0.831216
k__Bacteria.p__Proteobacteria.c__Betaproteobacteria.o__Gallionellales.f__Gallionellaceae.g__Gallionella	2.80264	Asthma_Lung_2	2.41886	0.788447	0.831216
k__Bacteria.p__Actinobacteria.c__Actinobacteria.o__Actinomycetales.f__Microbacteriaceae.g__Pseudoclavibacter	2.41652	Naive_Lung_2	2.02838	0.788447	0.831216
k__Bacteria.p__Proteobacteria.c__Epsilonproteobacteria.o__Campylobacterales.f__Helicobacteraceae.g__Sulfuricurvum	1.28615		NA	0.788447	0.831216
k__Bacteria.p__Actinobacteria.c__Actinobacteria.o__Actinomycetales.f__Microbacteriaceae.g__Leucobacter	2.56815	Naive_Lung_2	2.17979	0.788447	0.831216
k__Bacteria.p__Proteobacteria.c__Betaproteobacteria.o__Burkholderiales.f__Oxalobacteraceae.g__Massilia	2.3024		NA	0.798074	0.831216
k__Bacteria.p__Proteobacteria.c__Deltaproteobacteria.o__Myxococcales.f__Haliangiaceae.g__	2.92746	Asthma_Lung_2	2.55146	0.798074	0.831216
k__Bacteria.p__Chloroflexi.c__Anaerolineae.o__envOPS12.f__.g__	3.21937	Naive_Lung_2	2.82661	0.798074	0.831216
k__Bacteria.p__TM7.c__TM7_3.o__.f__.g__	3.5922	Naive_Lung_2	3.00198	0.803255	0.831216
k__Bacteria.p__Actinobacteria.c__Actinobacteria.o__Actinomycetales.f__Intrasporangiaceae.g__	3.44348	Asthma_Lung_2	3.11876	0.805701	0.831216
k__Bacteria.p__Proteobacteria.c__Alphaproteobacteria.o__Rhizobiales.f__.g__	2.78891	Naive_Lung_2	2.49727	0.806496	0.831216
k__Bacteria.p__Proteobacteria.c__Alphaproteobacteria.o__Rhizobiales.f__Hyphomicrobiaceae.g__	3.60608	Asthma_Lung_2	2.80175	0.806496	0.831216
k__Bacteria.p__Proteobacteria.c__Alphaproteobacteria.o__Rhodobacterales.f__Rhodobacteraceae.g__Rhodobacter	3.90963	Asthma_Lung_2	3.19781	0.806496	0.831216
k__Bacteria.p__Proteobacteria.c__Betaproteobacteria.o__Rhodocyclales.f__Rhodocyclaceae.g__	2.99039	Naive_Lung_2	2.4416	0.806496	0.831216
k__Bacteria.p__Proteobacteria.c__Betaproteobacteria.o__Burkholderiales.f__Oxalobacteraceae.g__	4.4902	Naive_Lung_2	3.80663	0.806496	0.831216
k__Bacteria.p__Proteobacteria.c__Alphaproteobacteria.o__Sphingomonadales.f__Sphingomonadaceae.g__Novosphingobium	2.84237	Asthma_Lung_2	2.45976	0.806496	0.831216
k__Bacteria.p__Cyanobacteria.c__Chloroplast.o__Streptophyta.f__.g__	4.07243	Naive_Lung_2	3.61991	0.806496	0.831216
k__Bacteria.p__Proteobacteria.c__Gammaproteobacteria.o__Pseudomonadales.f__Pseudomonadaceae.g__	1.04701		NA	0.884299	0.890923
k__Bacteria.p__Proteobacteria.c__Alphaproteobacteria.o__Rhizobiales.f__Bradyrhizobiaceae.g__Bradyrhizobium	3.02297	Naive_Lung_2	2.72224	0.884299	0.890923
k__Bacteria.p__Proteobacteria.c__Deltaproteobacteria.o__Myxococcales.f__.g__	3.13321	Asthma_Lung_2	2.77876	0.884299	0.890923
k__Bacteria.p__Proteobacteria.c__Alphaproteobacteria.o__Caulobacterales.f__Caulobacteraceae.g__Brevundimonas	2.33975	Naive_Lung_2	2.11362	0.884299	0.890923
k__Bacteria.p__Proteobacteria.c__Alphaproteobacteria.o__Rickettsiales.f__mitochondria.g__Zea	1.60452		NA	0.884299	0.890923
k__Bacteria.p__Actinobacteria.c__Actinobacteria.o__Actinomycetales.f__Micrococcaceae.g__Arthrobacter	2.54046	Naive_Lung_2	2.32332	0.884299	0.890923
k__Bacteria.p__Proteobacteria.c__Gammaproteobacteria.o__Pseudomonadales.f__Pseudomonadaceae.g__Pseudomonas	1.71605		NA	0.898212	0.901563
k__Bacteria.p__Proteobacteria.c__Alphaproteobacteria.o__Rhodospirillales.f__Rhodospirillaceae.g__	3.05854	Asthma_Lung_2	2.57765	0.902117	0.902117

## Sheet: BAL.flu
Taxa	Log.higheset.class.average	Class	LDA.effect.size	p.value	padj
k__Bacteria.p__Chloroflexi.c__Anaerolineae.o__envOPS12.f__.g__	3.3401	Naive_BAL_2	3.07317	0.0186029	0.528194
k__Bacteria.p__Proteobacteria.c__Alphaproteobacteria.o__Caulobacterales.f__Caulobacteraceae.g__Mycoplana	4.43914	Naive_BAL_2	3.75511	0.0282801	0.528194
k__Bacteria.p__Proteobacteria.c__Betaproteobacteria.o__Rhodocyclales.f__Rhodocyclaceae.g__	3.70064	Flu_BAL_2	3.35278	0.0282801	0.528194
k__Bacteria.p__Bacteroidetes.c__Cytophagia.o__Cytophagales.f__Cytophagaceae.g__	3.63812	Naive_BAL_2	3.29064	0.0342661	0.528194
k__Bacteria.p__Proteobacteria.c__Gammaproteobacteria.o__Xanthomonadales.f__Xanthomonadaceae.g__Lysobacter	2.3869	Flu_BAL_2	2.04251	0.0445386	0.528194
k__Bacteria.p__Proteobacteria.c__Alphaproteobacteria.o__Rhodospirillales.f__Rhodospirillaceae.g__Skermanella	3.93986	Flu_BAL_2	3.54234	0.046533	0.528194
k__Bacteria.p__Proteobacteria.c__Alphaproteobacteria.o__Sphingomonadales.f__Sphingomonadaceae.g__	3.90958	Flu_BAL_2	3.50121	0.0472018	0.528194
k__Bacteria.p__Proteobacteria.c__Alphaproteobacteria.o__Rhodospirillales.f__Acetobacteraceae.g__Roseomonas	3.7142	Flu_BAL_2	3.44343	0.0524116	0.528194
k__Bacteria.p__Proteobacteria.c__Gammaproteobacteria.o__Alteromonadales.f___Chromatiaceae_.g__Rheinheimera	2.42929	Flu_BAL_2	2.03549	0.0524116	0.528194
k__Bacteria.p__Proteobacteria.c__Betaproteobacteria.o__Burkholderiales.f__Burkholderiaceae.g__	1.94736		NA	0.0539064	0.528194
k__Bacteria.p__Proteobacteria.c__Gammaproteobacteria.o__Pasteurellales.f__Pasteurellaceae.g__Haemophilus	3.37938	Flu_BAL_2	3.06848	0.0539064	0.528194
k__Bacteria.p__Proteobacteria.c__Alphaproteobacteria.o__Rhodospirillales.f__Acetobacteraceae.g__	3.38612	Flu_BAL_2	3.07006	0.0722541	0.528194
k__Bacteria.p__Actinobacteria.c__Actinobacteria.o__Actinomycetales.f__Intrasporangiaceae.g__	2.97057	Flu_BAL_2	2.66599	0.0946707	0.528194
k__Bacteria.p__Firmicutes.c__Bacilli.o__Bacillales.f__Staphylococcaceae.g__Staphylococcus	3.42088	Flu_BAL_2	2.95779	0.11273	0.528194
k__Bacteria.p__Actinobacteria.c__Actinobacteria.o__Actinomycetales.f__.g__	1.78783		NA	0.12609	0.528194
k__Bacteria.p__Actinobacteria.c__Actinobacteria.o__Actinomycetales.f__Propionibacteriaceae.g__	3.67446	Flu_BAL_2	3.38297	0.12609	0.528194
k__Bacteria.p__Proteobacteria.c__Alphaproteobacteria.o__Rhodobacterales.f__Rhodobacteraceae.g__Amaricoccus	3.39041	Flu_BAL_2	3.16818	0.12609	0.528194
k__Bacteria.p__Proteobacteria.c__Betaproteobacteria.o__Burkholderiales.f__Burkholderiaceae.g__Burkholderia	2.65051	Flu_BAL_2	2.33565	0.12609	0.528194
k__Bacteria.p__Actinobacteria.c__Actinobacteria.o__Actinomycetales.f__Cellulomonadaceae.g__Actinotalea	3.22372	Flu_BAL_2	2.94664	0.136037	0.528194
k__Bacteria.p__Actinobacteria.c__Actinobacteria.o__Actinomycetales.f__Dermabacteraceae.g__	2.17247	Flu_BAL_2	2.00049	0.136037	0.528194
k__Bacteria.p__Actinobacteria.c__Actinobacteria.o__Actinomycetales.f__Intrasporangiaceae.g__Phycicoccus	1.59392		NA	0.136037	0.528194
k__Bacteria.p__Bacteroidetes.c___Saprospirae_.o___Saprospirales_.f__Saprospiraceae.g__Haliscomenobacter	1.92301		NA	0.136037	0.528194
k__Bacteria.p__Bacteroidetes.c__Bacteroidia.o__Bacteroidales.f__.g__	2.34135	Flu_BAL_2	2.19347	0.136037	0.528194
k__Bacteria.p__Bacteroidetes.c__Flavobacteriia.o__Flavobacteriales.f__Flavobacteriaceae.g__Capnocytophaga	3.1864	Flu_BAL_2	2.86886	0.136037	0.528194
k__Bacteria.p__Cyanobacteria.c__4C0d_2.o__MLE1_12.f__.g__	3.33483	Naive_BAL_2	2.90465	0.136037	0.528194
k__Bacteria.p__Firmicutes.c__Bacilli.o__Lactobacillales.f__Aerococcaceae.g__Facklamia	3.01302	Naive_BAL_2	2.68961	0.136037	0.528194
k__Bacteria.p__Firmicutes.c__Bacilli.o__Lactobacillales.f__Carnobacteriaceae.g__Desemzia	3.07846	Flu_BAL_2	2.85249	0.136037	0.528194
k__Bacteria.p__Firmicutes.c__Clostridia.o__Clostridiales.f__Clostridiaceae.g__Caloramator	0.757511	Naive_BAL_2	2.00613	0.136037	0.528194
k__Bacteria.p__Gemmatimonadetes.c__Gemm_5.o__.f__.g__	2.4657	Naive_BAL_2	2.25714	0.136037	0.528194
k__Bacteria.p__Proteobacteria.c__Alphaproteobacteria.o__BD7_3.f__.g__	3.34749	Naive_BAL_2	2.8633	0.136037	0.528194
k__Bacteria.p__Proteobacteria.c__Alphaproteobacteria.o__Rhizobiales.f__Methylocystaceae.g__	3.32311	Flu_BAL_2	2.99956	0.136037	0.528194
k__Bacteria.p__Proteobacteria.c__Betaproteobacteria.o__Neisseriales.f__Neisseriaceae.g__Eikenella	2.39219	Naive_BAL_2	2.3045	0.136037	0.528194
k__Bacteria.p__Proteobacteria.c__Deltaproteobacteria.o__Myxococcales.f__Cystobacterineae.g__	3.07885	Flu_BAL_2	2.77343	0.136037	0.528194
k__Bacteria.p__Proteobacteria.c__Gammaproteobacteria.o__Enterobacteriales.f__Enterobacteriaceae.g__	1.98352		NA	0.136037	0.528194
k__Bacteria.p__Proteobacteria.c__Gammaproteobacteria.o__Legionellales.f__Coxiellaceae.g__	2.57504	Naive_BAL_2	2.35	0.136037	0.528194
k__Bacteria.p__Chloroflexi.c__Thermomicrobia.o__JG30_KF_CM45.f__.g__	3.2684	Naive_BAL_2	2.93556	0.169265	0.528194
k__Bacteria.p__Firmicutes.c__Clostridia.o__Clostridiales.f__Veillonellaceae.g__Veillonella	3.73119	Naive_BAL_2	3.46423	0.169265	0.528194
k__Bacteria.p__Proteobacteria.c__Betaproteobacteria.o__Neisseriales.f__Neisseriaceae.g__Neisseria	2.82942	Flu_BAL_2	2.35767	0.169265	0.528194
k__Bacteria.p__Actinobacteria.c__Actinobacteria.o__Actinomycetales.f__Nocardioidaceae.g__Nocardioides	3.7957	Flu_BAL_2	3.24401	0.173217	0.528194
k__Bacteria.p__Actinobacteria.c__Actinobacteria.o__Actinomycetales.f__Intrasporangiaceae.g__Janibacter	4.16897	Flu_BAL_2	3.57432	0.174525	0.528194
k__Bacteria.p__Firmicutes.c__Bacilli.o__Bacillales.f__Planococcaceae.g__	3.96701	Flu_BAL_2	3.41886	0.174525	0.528194
k__Bacteria.p__Firmicutes.c__Bacilli.o__Lactobacillales.f__Streptococcaceae.g__Streptococcus	5.17919	Naive_BAL_2	4.38556	0.174525	0.528194
k__Bacteria.p__Proteobacteria.c__Alphaproteobacteria.o__Rhizobiales.f__Bradyrhizobiaceae.g__	3.56438	Flu_BAL_2	3.158	0.174525	0.528194
k__Bacteria.p__Proteobacteria.c__Betaproteobacteria.o__Burkholderiales.f__Comamonadaceae.g__	4.10005	Flu_BAL_2	3.44234	0.174525	0.528194
k__Bacteria.p__Proteobacteria.c__Gammaproteobacteria.o__Pseudomonadales.f__Moraxellaceae.g__Enhydrobacter	3.45221	Naive_BAL_2	2.88741	0.174525	0.528194
k__Bacteria.p__Actinobacteria.c__Actinobacteria.o__Actinomycetales.f__Sporichthyaceae.g__	2.40809	Naive_BAL_2	2.11292	0.195539	0.528194
k__Bacteria.p__Bacteroidetes.c__Bacteroidia.o__Bacteroidales.f__Porphyromonadaceae.g__Porphyromonas	3.24933	Flu_BAL_2	2.9847	0.195539	0.528194
k__Bacteria.p__Bacteroidetes.c__Flavobacteriia.o__Flavobacteriales.f___Weeksellaceae_.g__Chryseobacterium	3.56783	Naive_BAL_2	3.10574	0.195539	0.528194
k__Bacteria.p__Proteobacteria.c__Gammaproteobacteria.o__Alteromonadales.f__Shewanellaceae.g__Shewanella	1.56239		NA	0.195539	0.528194
k__Bacteria.p__Actinobacteria.c__Actinobacteria.o__Actinomycetales.f__Micrococcaceae.g__Rothia	3.28427	Naive_BAL_2	2.82087	0.195956	0.528194
k__Bacteria.p__Proteobacteria.c__Alphaproteobacteria.o__Rhizobiales.f__Bradyrhizobiaceae.g__Balneimonas	4.11935	Flu_BAL_2	3.69894	0.195956	0.528194
k__Bacteria.p__Firmicutes.c__Bacilli.o__Lactobacillales.f__Carnobacteriaceae.g__Granulicatella	3.28356	Flu_BAL_2	3.01264	0.220353	0.528194
k__Bacteria.p__Proteobacteria.c__Betaproteobacteria.o__Methylophilales.f__Methylophilaceae.g__	3.14329	Flu_BAL_2	2.82771	0.220353	0.528194
k__Bacteria.p__Actinobacteria.c__Actinobacteria.o__Actinomycetales.f__Geodermatophilaceae.g__	4.07886	Flu_BAL_2	3.69783	0.250592	0.528194
k__Bacteria.p__Cyanobacteria.c__Chloroplast.o__Streptophyta.f__.g__	4.08149	Flu_BAL_2	3.65172	0.250592	0.528194
k__Bacteria.p__Firmicutes.c__Bacilli.o__Bacillales.f__Bacillaceae.g__Bacillus	3.98391	Flu_BAL_2	3.37414	0.250592	0.528194
k__Bacteria.p__Proteobacteria.c__Alphaproteobacteria.o__Rhizobiales.f__Rhizobiaceae.g__Agrobacterium	4.06402	Flu_BAL_2	3.52467	0.250592	0.528194
k__Bacteria.p__Proteobacteria.c__Alphaproteobacteria.o__Rhodobacterales.f__Rhodobacteraceae.g__Rubellimicrobium	4.69046	Flu_BAL_2	3.94667	0.250592	0.528194
k__Bacteria.p__Proteobacteria.c__Alphaproteobacteria.o__Sphingomonadales.f__Sphingomonadaceae.g__Sphingomonas	3.83803	Naive_BAL_2	3.29377	0.250592	0.528194
k__Bacteria.p__Actinobacteria.c__Actinobacteria.o__Actinomycetales.f__Micrococcaceae.g__Micrococcus	3.56464	Flu_BAL_2	3.02644	0.281198	0.528194
k__Bacteria.p__Firmicutes.c__Clostridia.o__Clostridiales.f__Clostridiaceae.g__	3.54238	Naive_BAL_2	3.15331	0.281198	0.528194
k__Bacteria.p__Proteobacteria.c__Alphaproteobacteria.o__Rhodospirillales.f__Rhodospirillaceae.g__	2.71246	Flu_BAL_2	2.3663	0.281198	0.528194
k__Bacteria.p__Proteobacteria.c__Gammaproteobacteria.o__Xanthomonadales.f__Xanthomonadaceae.g__	3.05322	Naive_BAL_2	2.82043	0.281198	0.528194
k__Bacteria.p__Actinobacteria.c__Actinobacteria.o__Actinomycetales.f__Dermabacteraceae.g__Brachybacterium	2.59992	Flu_BAL_2	2.14181	0.289587	0.528194
k__Bacteria.p__Actinobacteria.c__Actinobacteria.o__Actinomycetales.f__Dietziaceae.g__Dietzia	3.24217	Naive_BAL_2	2.82055	0.289587	0.528194
k__Bacteria.p__Bacteroidetes.c__Bacteroidia.o__Bacteroidales.f__S24_7.g__	3.76877	Flu_BAL_2	3.42272	0.294802	0.528194
k__Bacteria.p__Proteobacteria.c__Alphaproteobacteria.o__Rhodospirillales.f__Rhodospirillaceae.g__Azospirillum	4.16258	Flu_BAL_2	3.65382	0.294802	0.528194
k__Bacteria.p__Firmicutes.c__Bacilli.o__Bacillales.f__Bacillaceae.g__	0.899641		NA	0.315979	0.528194
k__Bacteria.p__Firmicutes.c__Bacilli.o__Bacillales.f__Planococcaceae.g__Planomicrobium	3.18354	Flu_BAL_2	2.77892	0.315979	0.528194
k__Bacteria.p__Proteobacteria.c__Alphaproteobacteria.o__Caulobacterales.f__Caulobacteraceae.g__Brevundimonas	3.10576	Flu_BAL_2	2.78872	0.315979	0.528194
k__Bacteria.p___Thermi_.c__Deinococci.o__Deinococcales.f__Trueperaceae.g__Truepera	3.38915	Naive_BAL_2	3.2652	0.317311	0.528194
k__Bacteria.p__Actinobacteria.c__Acidimicrobiia.o__Acidimicrobiales.f__AKIW874.g__	3.05412	Flu_BAL_2	2.86337	0.317311	0.528194
k__Bacteria.p__Actinobacteria.c__Acidimicrobiia.o__Acidimicrobiales.f__Iamiaceae.g__	0.761048		NA	0.317311	0.528194
k__Bacteria.p__Actinobacteria.c__Actinobacteria.o__Actinomycetales.f__Actinomycetaceae.g__	1.20038		NA	0.317311	0.528194
k__Bacteria.p__Actinobacteria.c__Actinobacteria.o__Actinomycetales.f__Kineosporiaceae.g__Kineococcus	1.99784	Naive_BAL_2	2.25964	0.317311	0.528194
k__Bacteria.p__Actinobacteria.c__Actinobacteria.o__Actinomycetales.f__Microbacteriaceae.g__Agromyces	1.42822		NA	0.317311	0.528194
k__Bacteria.p__Actinobacteria.c__Actinobacteria.o__Actinomycetales.f__Microbacteriaceae.g__Clavibacter	0.874429		NA	0.317311	0.528194
k__Bacteria.p__Actinobacteria.c__Actinobacteria.o__Actinomycetales.f__Micrococcaceae.g__Kocuria	2.59263	Flu_BAL_2	2.47288	0.317311	0.528194
k__Bacteria.p__Actinobacteria.c__Actinobacteria.o__Actinomycetales.f__Micrococcaceae.g__Nesterenkonia	0.272369		NA	0.317311	0.528194
k__Bacteria.p__Actinobacteria.c__Actinobacteria.o__Actinomycetales.f__Micromonosporaceae.g__Virgisporangium	1.3925	Flu_BAL_2	2.40649	0.317311	0.528194
k__Bacteria.p__Actinobacteria.c__Actinobacteria.o__Actinomycetales.f__Mycobacteriaceae.g__Mycobacterium	0.573399		NA	0.317311	0.528194
k__Bacteria.p__Actinobacteria.c__Actinobacteria.o__Actinomycetales.f__Nocardioidaceae.g__Friedmanniella	0.158988		NA	0.317311	0.528194
k__Bacteria.p__Actinobacteria.c__Actinobacteria.o__Actinomycetales.f__Nocardioidaceae.g__Propionicimonas	1.62011	Flu_BAL_2	2.02546	0.317311	0.528194
k__Bacteria.p__Actinobacteria.c__Actinobacteria.o__Actinomycetales.f__Nocardiopsaceae.g__	2.70769	Naive_BAL_2	2.58539	0.317311	0.528194
k__Bacteria.p__Actinobacteria.c__Actinobacteria.o__Actinomycetales.f__Nocardiopsaceae.g__Prauseria	1.6663		NA	0.317311	0.528194
k__Bacteria.p__Actinobacteria.c__Actinobacteria.o__Actinomycetales.f__Promicromonosporaceae.g__Promicromonospora	2.86491	Flu_BAL_2	2.66797	0.317311	0.528194
k__Bacteria.p__Actinobacteria.c__Actinobacteria.o__Actinomycetales.f__Propionibacteriaceae.g__Microlunatus	1.25213		NA	0.317311	0.528194
k__Bacteria.p__Actinobacteria.c__Actinobacteria.o__Actinomycetales.f__Pseudonocardiaceae.g__Pseudonocardia	0.36732		NA	0.317311	0.528194
k__Bacteria.p__Actinobacteria.c__Actinobacteria.o__Actinomycetales.f__Pseudonocardiaceae.g__Saccharomonospora	0.66835		NA	0.317311	0.528194
k__Bacteria.p__Actinobacteria.c__Actinobacteria.o__Actinomycetales.f__Pseudonocardiaceae.g__Saccharopolyspora	2.81603	Flu_BAL_2	2.61194	0.317311	0.528194
k__Bacteria.p__Actinobacteria.c__Actinobacteria.o__Actinomycetales.f__Streptosporangiaceae.g__	1.57144		NA	0.317311	0.528194
k__Bacteria.p__Actinobacteria.c__Actinobacteria.o__Actinomycetales.f__Thermomonosporaceae.g__Actinomadura	1.66835		NA	0.317311	0.528194
k__Bacteria.p__Actinobacteria.c__Coriobacteriia.o__Coriobacteriales.f__Coriobacteriaceae.g__	0.272369		NA	0.317311	0.528194
k__Bacteria.p__Actinobacteria.c__Coriobacteriia.o__Coriobacteriales.f__Coriobacteriaceae.g__Adlercreutzia	2.86491	Flu_BAL_2	2.71614	0.317311	0.528194
k__Bacteria.p__Actinobacteria.c__Nitriliruptoria.o__Euzebyales.f__Euzebyaceae.g__Euzebya	2.98318	Flu_BAL_2	2.74779	0.317311	0.528194
k__Bacteria.p__Actinobacteria.c__Nitriliruptoria.o__Nitriliruptorales.f__Nitriliruptoraceae.g__	2.1891	Naive_BAL_2	2.15254	0.317311	0.528194
k__Bacteria.p__Actinobacteria.c__Thermoleophilia.o__Solirubrobacterales.f__Patulibacteraceae.g__	2.44493	Naive_BAL_2	2.22553	0.317311	0.528194
k__Bacteria.p__Bacteroidetes.c___Saprospirae_.o___Saprospirales_.f__Chitinophagaceae.g__Flavisolibacter	2.5308	Flu_BAL_2	2.41664	0.317311	0.528194
k__Bacteria.p__Bacteroidetes.c___Saprospirae_.o___Saprospirales_.f__Saprospiraceae.g__	1.96733	Naive_BAL_2	2.03135	0.317311	0.528194
k__Bacteria.p__Bacteroidetes.c__Bacteroidia.o__Bacteroidales.f__Porphyromonadaceae.g__Paludibacter	2.96362	Flu_BAL_2	2.69324	0.317311	0.528194
k__Bacteria.p__Bacteroidetes.c__Bacteroidia.o__Bacteroidales.f__Porphyromonadaceae.g__Tannerella	1.3925		NA	0.317311	0.528194
k__Bacteria.p__Bacteroidetes.c__Bacteroidia.o__Bacteroidales.f__Rikenellaceae.g__	0.666775		NA	0.317311	0.528194
k__Bacteria.p__Bacteroidetes.c__Flavobacteriia.o__Flavobacteriales.f___Weeksellaceae_.g__	3.05947	Naive_BAL_2	2.99176	0.317311	0.528194
k__Bacteria.p__Bacteroidetes.c__Flavobacteriia.o__Flavobacteriales.f__Flavobacteriaceae.g__Myroides	0.951099		NA	0.317311	0.528194
k__Bacteria.p__Bacteroidetes.c__Sphingobacteriia.o__Sphingobacteriales.f__Sphingobacteriaceae.g__Sphingobacterium	2.21242	Flu_BAL_2	2.08111	0.317311	0.528194
k__Bacteria.p__Chloroflexi.c__Chloroflexi.o___Roseiflexales_.f___Kouleothrixaceae_.g__	2.78396	Flu_BAL_2	2.5871	0.317311	0.528194
k__Bacteria.p__Cyanobacteria.c__.o__.f__.g__	1.09147		NA	0.317311	0.528194
k__Bacteria.p__Cyanobacteria.c__Oscillatoriophycideae.o__Chroococcales.f__Xenococcaceae.g__	2.89765	Flu_BAL_2	2.63984	0.317311	0.528194
k__Bacteria.p__Cyanobacteria.c__Synechococcophycideae.o__Pseudanabaenales.f__.g__	2.86741	Naive_BAL_2	2.67652	0.317311	0.528194
k__Bacteria.p__Cyanobacteria.c__Synechococcophycideae.o__Pseudanabaenales.f__Pseudanabaenaceae.g__	3.07386	Flu_BAL_2	2.81402	0.317311	0.528194
k__Bacteria.p__Firmicutes.c__Bacilli.o__Bacillales.f__Bacillaceae.g__Anaerobacillus	1.47398		NA	0.317311	0.528194
k__Bacteria.p__Firmicutes.c__Bacilli.o__Bacillales.f__Planococcaceae.g__Planococcus	2.97977	Flu_BAL_2	2.67202	0.317311	0.528194
k__Bacteria.p__Firmicutes.c__Bacilli.o__Bacillales.f__Staphylococcaceae.g__Jeotgalicoccus	2.70769	Naive_BAL_2	2.58423	0.317311	0.528194
k__Bacteria.p__Firmicutes.c__Bacilli.o__Lactobacillales.f__Aerococcaceae.g__	2.72796	Flu_BAL_2	2.32204	0.317311	0.528194
k__Bacteria.p__Firmicutes.c__Clostridia.o__Clostridiales.f___Tissierellaceae_.g__	3.05051	Flu_BAL_2	2.7748	0.317311	0.528194
k__Bacteria.p__Firmicutes.c__Clostridia.o__Clostridiales.f___Tissierellaceae_.g__Helcococcus	3.05124	Flu_BAL_2	2.85108	0.317311	0.528194
k__Bacteria.p__Firmicutes.c__Clostridia.o__Clostridiales.f___Tissierellaceae_.g__Peptoniphilus	2.52489	Naive_BAL_2	2.25569	0.317311	0.528194
k__Bacteria.p__Firmicutes.c__Clostridia.o__Clostridiales.f__Symbiobacteriaceae.g__	1.70974		NA	0.317311	0.528194
k__Bacteria.p__Firmicutes.c__Erysipelotrichi.o__Erysipelotrichales.f__Erysipelotrichaceae.g__	0.272369		NA	0.317311	0.528194
k__Bacteria.p__Fusobacteria.c__Fusobacteriia.o__Fusobacteriales.f__Leptotrichiaceae.g__Sneathia	1.3925		NA	0.317311	0.528194
k__Bacteria.p__Gemmatimonadetes.c__Gemmatimonadetes.o__.f__.g__	2.42265	Naive_BAL_2	2.28808	0.317311	0.528194
k__Bacteria.p__GN02.c__GKS2_174.o__.f__.g__	2.78498	Naive_BAL_2	2.71198	0.317311	0.528194
k__Bacteria.p__NKB19.c__.o__.f__.g__	2.1891	Naive_BAL_2	2.01907	0.317311	0.528194
k__Bacteria.p__OD1.c__ZB2.o__.f__.g__	2.61599	Flu_BAL_2	2.32285	0.317311	0.528194
k__Bacteria.p__OP11.c__OP11_4.o__.f__.g__	2.63386	Flu_BAL_2	2.3632	0.317311	0.528194
k__Bacteria.p__Planctomycetes.c__OM190.o__CL500_15.f__.g__	1.36527		NA	0.317311	0.528194
k__Bacteria.p__Planctomycetes.c__Phycisphaerae.o__CCM11a.f__.g__	2.06919	Flu_BAL_2	2.04159	0.317311	0.528194
k__Bacteria.p__Planctomycetes.c__Phycisphaerae.o__Phycisphaerales.f__.g__	1.31859		NA	0.317311	0.528194
k__Bacteria.p__Planctomycetes.c__Planctomycetia.o__Gemmatales.f__Gemmataceae.g__	0.473977	Flu_BAL_2	2.20797	0.317311	0.528194
k__Bacteria.p__Planctomycetes.c__Planctomycetia.o__Gemmatales.f__Isosphaeraceae.g__	1.84239	Naive_BAL_2	2.06344	0.317311	0.528194
k__Bacteria.p__Planctomycetes.c__Planctomycetia.o__Pirellulales.f__Pirellulaceae.g__	2.84873	Flu_BAL_2	2.70262	0.317311	0.528194
k__Bacteria.p__Proteobacteria.c__Alphaproteobacteria.o__Rhizobiales.f__Bradyrhizobiaceae.g__Bosea	0.272369		NA	0.317311	0.528194
k__Bacteria.p__Proteobacteria.c__Alphaproteobacteria.o__Rhizobiales.f__Brucellaceae.g__Ochrobactrum	0.36732		NA	0.317311	0.528194
k__Bacteria.p__Proteobacteria.c__Alphaproteobacteria.o__Rhizobiales.f__Hyphomicrobiaceae.g__Hyphomicrobium	2.52271	Flu_BAL_2	2.2297	0.317311	0.528194
k__Bacteria.p__Proteobacteria.c__Alphaproteobacteria.o__Rhizobiales.f__Rhizobiaceae.g__Rhizobium	1.36527	Naive_BAL_2	2.06255	0.317311	0.528194
k__Bacteria.p__Proteobacteria.c__Alphaproteobacteria.o__Rhodobacterales.f__Rhodobacteraceae.g__Anaerospora	0.489408		NA	0.317311	0.528194
k__Bacteria.p__Proteobacteria.c__Alphaproteobacteria.o__Rickettsiales.f__.g__	2.99766	Naive_BAL_2	2.89358	0.317311	0.528194
k__Bacteria.p__Proteobacteria.c__Alphaproteobacteria.o__Sphingomonadales.f__Erythrobacteraceae.g__Lutibacterium	0.540442		NA	0.317311	0.528194
k__Bacteria.p__Proteobacteria.c__Betaproteobacteria.o__Burkholderiales.f__Alcaligenaceae.g__	0.540442		NA	0.317311	0.528194
k__Bacteria.p__Proteobacteria.c__Betaproteobacteria.o__Burkholderiales.f__Comamonadaceae.g__Hydrogenophaga	2.79116	Naive_BAL_2	2.57216	0.317311	0.528194
k__Bacteria.p__Proteobacteria.c__Betaproteobacteria.o__Burkholderiales.f__Comamonadaceae.g__Tepidimonas	1.52429		NA	0.317311	0.528194
k__Bacteria.p__Proteobacteria.c__Betaproteobacteria.o__Gallionellales.f__Gallionellaceae.g__Gallionella	2.91886	Naive_BAL_2	2.84577	0.317311	0.528194
k__Bacteria.p__Proteobacteria.c__Betaproteobacteria.o__Neisseriales.f__Neisseriaceae.g__	1.84918	Naive_BAL_2	2.13804	0.317311	0.528194
k__Bacteria.p__Proteobacteria.c__Betaproteobacteria.o__Nitrosomonadales.f__Nitrosomonadaceae.g__	0.775007		NA	0.317311	0.528194
k__Bacteria.p__Proteobacteria.c__Betaproteobacteria.o__Rhodocyclales.f__Rhodocyclaceae.g__Azospira	0.66835		NA	0.317311	0.528194
k__Bacteria.p__Proteobacteria.c__Betaproteobacteria.o__SBla14.f__.g__	1.80244		NA	0.317311	0.528194
k__Bacteria.p__Proteobacteria.c__Deltaproteobacteria.o__Myxococcales.f__Myxococcaceae.g__Anaeromyxobacter	2.37434	Naive_BAL_2	2.28271	0.317311	0.528194
k__Bacteria.p__Proteobacteria.c__Deltaproteobacteria.o__Myxococcales.f__Nannocystaceae.g__Nannocystis	0.967804		NA	0.317311	0.528194
k__Bacteria.p__Proteobacteria.c__Deltaproteobacteria.o__Spirobacillales.f__.g__	2.81599	Naive_BAL_2	2.51327	0.317311	0.528194
k__Bacteria.p__Proteobacteria.c__Gammaproteobacteria.o__Cardiobacteriales.f__Cardiobacteriaceae.g__Cardiobacterium	2.5193	Flu_BAL_2	2.43979	0.317311	0.528194
k__Bacteria.p__Proteobacteria.c__Gammaproteobacteria.o__Legionellales.f__.g__	1.74949	Flu_BAL_2	2.01182	0.317311	0.528194
k__Bacteria.p__Proteobacteria.c__Gammaproteobacteria.o__Legionellales.f__Coxiellaceae.g__Aquicella	2.826	Flu_BAL_2	2.41631	0.317311	0.528194
k__Bacteria.p__Proteobacteria.c__Gammaproteobacteria.o__Legionellales.f__Legionellaceae.g__	0.87803	Naive_BAL_2	2.02332	0.317311	0.528194
k__Bacteria.p__Proteobacteria.c__Gammaproteobacteria.o__Legionellales.f__Legionellaceae.g__Legionella	0.032932		NA	0.317311	0.528194
k__Bacteria.p__Proteobacteria.c__Gammaproteobacteria.o__Pasteurellales.f__Pasteurellaceae.g__Aggregatibacter	2.86491	Flu_BAL_2	2.66282	0.317311	0.528194
k__Bacteria.p__Proteobacteria.c__Gammaproteobacteria.o__Thiotrichales.f__Piscirickettsiaceae.g__	2.41496	Naive_BAL_2	2.22351	0.317311	0.528194
k__Bacteria.p__Proteobacteria.c__Gammaproteobacteria.o__Xanthomonadales.f__Xanthomonadaceae.g__Stenotrophomonas	1.1425	Flu_BAL_2	2.14586	0.317311	0.528194
k__Bacteria.p__Proteobacteria.c__Gammaproteobacteria.o__Xanthomonadales.f__Xanthomonadaceae.g__Thermomonas	1.06629		NA	0.317311	0.528194
k__Bacteria.p__Spirochaetes.c__Spirochaetes.o__Spirochaetales.f__Spirochaetaceae.g__Treponema	2.65512	Flu_BAL_2	2.48515	0.317311	0.528194
k__Bacteria.p__Verrucomicrobia.c___Methylacidiphilae_.o__Methylacidiphilales.f__.g__	1.22661		NA	0.317311	0.528194
k__Bacteria.p__Verrucomicrobia.c__Verrucomicrobiae.o__Verrucomicrobiales.f__Verrucomicrobiaceae.g__Prosthecobacter	2.64765	Flu_BAL_2	2.38745	0.317311	0.528194
k__Bacteria.p__Actinobacteria.c__Acidimicrobiia.o__Acidimicrobiales.f__C111.g__	3.39293	Flu_BAL_2	2.93593	0.332112	0.540998
k__Bacteria.p__Bacteroidetes.c__Sphingobacteriia.o__Sphingobacteriales.f__Sphingobacteriaceae.g__Pedobacter	3.65107	Flu_BAL_2	3.18178	0.332112	0.540998
k__Bacteria.p__Proteobacteria.c__Gammaproteobacteria.o__Pseudomonadales.f__Pseudomonadaceae.g__	1.67895		NA	0.341287	0.540998
k__Bacteria.p__Nitrospirae.c__Nitrospira.o__Nitrospirales.f__Nitrospiraceae.g__Nitrospira	3.5028	Naive_BAL_2	3.14914	0.345742	0.540998
k__Bacteria.p__Actinobacteria.c__Actinobacteria.o__Actinomycetales.f__Nocardioidaceae.g__	3.83626	Flu_BAL_2	3.16454	0.347208	0.540998
k__Bacteria.p__Actinobacteria.c__Actinobacteria.o__Actinomycetales.f__Propionibacteriaceae.g__Propionibacterium	4.41789	Naive_BAL_2	3.65367	0.347208	0.540998
k__Bacteria.p__Firmicutes.c__Erysipelotrichi.o__Erysipelotrichales.f__Erysipelotrichaceae.g__Allobaculum	3.46803	Naive_BAL_2	3.00725	0.347208	0.540998
k__Bacteria.p__Proteobacteria.c__Alphaproteobacteria.o__Caulobacterales.f__Caulobacteraceae.g__Phenylobacterium	4.78178	Flu_BAL_2	3.99009	0.347208	0.540998
k__Bacteria.p__Proteobacteria.c__Alphaproteobacteria.o__Rhizobiales.f__Methylobacteriaceae.g__	4.80921	Naive_BAL_2	4.48621	0.347208	0.540998
k__Bacteria.p__Proteobacteria.c__Alphaproteobacteria.o__Rhodobacterales.f__Rhodobacteraceae.g__Rhodobacter	4.19861	Flu_BAL_2	3.29143	0.347208	0.540998
k__Bacteria.p__Proteobacteria.c__Alphaproteobacteria.o__Sphingomonadales.f__Erythrobacteraceae.g__	4.0136	Naive_BAL_2	3.51451	0.347208	0.540998
k__Bacteria.p__Actinobacteria.c__Acidimicrobiia.o__Acidimicrobiales.f__.g__	3.17107	Flu_BAL_2	2.89628	0.368364	0.551518
k__Bacteria.p__Actinobacteria.c__Actinobacteria.o__Actinomycetales.f__Micromonosporaceae.g__	2.78003	Flu_BAL_2	2.45864	0.368364	0.551518
k__Bacteria.p__Actinobacteria.c__Actinobacteria.o__Actinomycetales.f__Streptomycetaceae.g__	1.5109		NA	0.368364	0.551518
k__Bacteria.p__Bacteroidetes.c__Bacteroidia.o__Bacteroidales.f__Prevotellaceae.g__Prevotella	3.25978	Flu_BAL_2	3.0505	0.368364	0.551518
k__Bacteria.p__Bacteroidetes.c__Cytophagia.o__Cytophagales.f__Cytophagaceae.g__Hymenobacter	3.7227	Naive_BAL_2	3.37739	0.368364	0.551518
k__Bacteria.p__Fusobacteria.c__Fusobacteriia.o__Fusobacteriales.f__Leptotrichiaceae.g__Leptotrichia	3.69354	Naive_BAL_2	3.33867	0.368364	0.551518
k__Bacteria.p__Proteobacteria.c__Betaproteobacteria.o__Burkholderiales.f__Comamonadaceae.g__Pelomonas	3.07615	Naive_BAL_2	2.6031	0.368364	0.551518
k__Bacteria.p__Proteobacteria.c__Betaproteobacteria.o__Burkholderiales.f__.g__	2.47728	Flu_BAL_2	2.16066	0.388629	0.578626
k__Bacteria.p__Actinobacteria.c__Actinobacteria.o__Actinomycetales.f__Microbacteriaceae.g__Microbacterium	3.51498	Flu_BAL_2	2.96855	0.401965	0.591905
k__Bacteria.p__Firmicutes.c__Bacilli.o__Bacillales.f___Exiguobacteraceae_.g__	2.02077		NA	0.401965	0.591905
k__Bacteria.p__Actinobacteria.c__Actinobacteria.o__Actinomycetales.f__Nocardiaceae.g__Rhodococcus	2.72143	Flu_BAL_2	2.4691	0.410117	0.597344
k__Bacteria.p__Actinobacteria.c__Actinobacteria.o__Actinomycetales.f__Nocardioidaceae.g__Pimelobacter	2.86646	Naive_BAL_2	2.45979	0.410117	0.597344
k__Bacteria.p__Bacteroidetes.c___Saprospirae_.o___Saprospirales_.f__Chitinophagaceae.g__	3.64494	Flu_BAL_2	3.09051	0.435438	0.627405
k__Bacteria.p__Proteobacteria.c__Alphaproteobacteria.o__Rhizobiales.f__Rhizobiaceae.g__	2.00338		NA	0.435438	0.627405
k__Bacteria.p__Proteobacteria.c__Betaproteobacteria.o__Burkholderiales.f__Comamonadaceae.g__Comamonas	3.03016	Flu_BAL_2	2.61068	0.459207	0.64196
k__Bacteria.p__Proteobacteria.c__Gammaproteobacteria.o__Pseudomonadales.f__Moraxellaceae.g__	2.01315		NA	0.459207	0.64196
k__Bacteria.p__Proteobacteria.c__Alphaproteobacteria.o__Rhizobiales.f__Hyphomicrobiaceae.g__	3.45194	Flu_BAL_2	2.85951	0.463344	0.64196
k__Bacteria.p__Actinobacteria.c__Actinobacteria.o__Actinomycetales.f__Microbacteriaceae.g__Agrococcus	3.87861	Naive_BAL_2	3.14429	0.464702	0.64196
k__Bacteria.p__Actinobacteria.c__Actinobacteria.o__Actinomycetales.f__Micrococcaceae.g__	3.61279	Naive_BAL_2	2.90413	0.464702	0.64196
k__Bacteria.p__Proteobacteria.c__Alphaproteobacteria.o__Caulobacterales.f__Caulobacteraceae.g__	4.728	Naive_BAL_2	3.74037	0.464702	0.64196
k__Bacteria.p__Proteobacteria.c__Betaproteobacteria.o__Burkholderiales.f__Oxalobacteraceae.g__	4.61122	Flu_BAL_2	3.79987	0.464702	0.64196
k__Bacteria.p__Proteobacteria.c__Gammaproteobacteria.o__Pseudomonadales.f__Pseudomonadaceae.g__Pseudomonas	2.61838	Flu_BAL_2	2.2382	0.464702	0.64196
k__Bacteria.p__Firmicutes.c__Bacilli.o__Bacillales.f__Paenibacillaceae.g__Paenibacillus	1.12413		NA	0.52053	0.704555
k__Bacteria.p__Firmicutes.c__Clostridia.o__Clostridiales.f___Tissierellaceae_.g__Finegoldia	3.31289	Naive_BAL_2	3.0409	0.52053	0.704555
k__Bacteria.p__Proteobacteria.c__Epsilonproteobacteria.o__Campylobacterales.f__Campylobacteraceae.g__	2.51119	Flu_BAL_2	2.11076	0.52053	0.704555
k__Bacteria.p__Proteobacteria.c__Epsilonproteobacteria.o__Campylobacterales.f__Campylobacteraceae.g__Arcobacter	2.64467	Flu_BAL_2	2.29871	0.52053	0.704555
k__Bacteria.p__Actinobacteria.c__Actinobacteria.o__Actinomycetales.f__Actinomycetaceae.g__Actinomyces	3.39582	Flu_BAL_2	2.82048	0.597027	0.794109
k__Bacteria.p__Proteobacteria.c__Alphaproteobacteria.o__Rhizobiales.f__Methylobacteriaceae.g__Methylobacterium	3.60728	Naive_BAL_2	3.08188	0.597027	0.794109
k__Bacteria.p__Firmicutes.c__Clostridia.o__Clostridiales.f__.g__	3.5165	Flu_BAL_2	3.0398	0.601508	0.794109
k__Bacteria.p__Proteobacteria.c__Alphaproteobacteria.o__Rhodobacterales.f__Rhodobacteraceae.g__Paracoccus	4.83079	Flu_BAL_2	3.84591	0.601508	0.794109
k__Bacteria.p__Proteobacteria.c__Alphaproteobacteria.o__Sphingomonadales.f__Sphingomonadaceae.g__Novosphingobium	3.339	Naive_BAL_2	2.97279	0.601508	0.794109
k__Bacteria.p__Acidobacteria.c___Chloracidobacteria_.o__DS_100.f__.g__	2.48672	Flu_BAL_2	2.20892	0.63787	0.829851
k__Bacteria.p__Bacteroidetes.c__Cytophagia.o__Cytophagales.f__Cytophagaceae.g__Pontibacter	3.88418	Flu_BAL_2	3.61552	0.63787	0.829851
k__Bacteria.p__Firmicutes.c__Bacilli.o__Lactobacillales.f__Leuconostocaceae.g__Leuconostoc	3.11493	Naive_BAL_2	2.86557	0.63787	0.829851
k__Bacteria.p__Actinobacteria.c__Actinobacteria.o__Actinomycetales.f__Microbacteriaceae.g__	2.92687	Naive_BAL_2	2.6453	0.675174	0.844869
k__Bacteria.p__Firmicutes.c__Clostridia.o__Clostridiales.f__Peptococcaceae.g__Desulfotomaculum	3.38886	Flu_BAL_2	2.81424	0.675174	0.844869
k__Bacteria.p__Actinobacteria.c__Actinobacteria.o__Actinomycetales.f__Micrococcaceae.g__Microbispora	3.24831	Naive_BAL_2	3.11095	0.699854	0.844869
k__Bacteria.p__Actinobacteria.c__Actinobacteria.o__Actinomycetales.f__Streptomycetaceae.g__Streptomyces	2.82148	Flu_BAL_2	2.6441	0.699854	0.844869
k__Bacteria.p__Bacteroidetes.c__Flavobacteriia.o__Flavobacteriales.f__Flavobacteriaceae.g__Flavobacterium	3.11702	Naive_BAL_2	2.86796	0.699854	0.844869
k__Bacteria.p__Firmicutes.c__Bacilli.o__Gemellales.f__Gemellaceae.g__	3.09349	Naive_BAL_2	2.82301	0.699854	0.844869
k__Bacteria.p__Firmicutes.c__Clostridia.o__Clostridiales.f__Lachnospiraceae.g__	2.98484	Naive_BAL_2	2.54148	0.699854	0.844869
k__Bacteria.p__Fusobacteria.c__Fusobacteriia.o__Fusobacteriales.f__Fusobacteriaceae.g__Fusobacterium	3.09432	Flu_BAL_2	2.74065	0.699854	0.844869
k__Bacteria.p__GN02.c__BD1_5.o__.f__.g__	2.54184	Naive_BAL_2	2.20293	0.699854	0.844869
k__Bacteria.p__Proteobacteria.c__Alphaproteobacteria.o__.f__.g__	2.727	Naive_BAL_2	2.54748	0.699854	0.844869
k__Bacteria.p__Proteobacteria.c__Alphaproteobacteria.o__Rhizobiales.f__Bradyrhizobiaceae.g__Bradyrhizobium	3.13923	Flu_BAL_2	2.67281	0.699854	0.844869
k__Bacteria.p__Proteobacteria.c__Alphaproteobacteria.o__Sphingomonadales.f__.g__	2.95361	Flu_BAL_2	2.73572	0.699854	0.844869
k__Bacteria.p__Proteobacteria.c__Deltaproteobacteria.o__Myxococcales.f__Haliangiaceae.g__	2.77267	Naive_BAL_2	2.44077	0.699854	0.844869
k__Bacteria.p__Proteobacteria.c__Epsilonproteobacteria.o__Campylobacterales.f__Helicobacteraceae.g__Sulfuricurvum	2.14576		NA	0.699854	0.844869
k__Bacteria.p__Proteobacteria.c__Gammaproteobacteria.o__Acidithiobacillales.f__.g__	0.666775		NA	0.699854	0.844869
k__Bacteria.p__TM7.c__TM7_3.o__EW055.f__.g__	3.20888	Flu_BAL_2	2.97944	0.699854	0.844869
k__Bacteria.p__Firmicutes.c__Clostridia.o__Clostridiales.f___Tissierellaceae_.g__Anaerococcus	3.6522	Flu_BAL_2	3.3134	0.73819	0.859907
k__Bacteria.p__Firmicutes.c__Clostridia.o__Clostridiales.f__Clostridiaceae.g__Clostridium	2.72198	Flu_BAL_2	2.34703	0.73819	0.859907
k__Bacteria.p__Proteobacteria.c__Alphaproteobacteria.o__Rhizobiales.f__Methylocystaceae.g__Pleomorphomonas	3.45783	Flu_BAL_2	3.13306	0.73819	0.859907
k__Bacteria.p__Proteobacteria.c__Alphaproteobacteria.o__Rhodospirillales.f__Rhodospirillaceae.g__Rhodospirillum	2.05018		NA	0.73819	0.859907
k__Bacteria.p__Proteobacteria.c__Gammaproteobacteria.o__Methylococcales.f__Crenotrichaceae.g__Crenothrix	2.10759		NA	0.73819	0.859907
k__Bacteria.p__Actinobacteria.c__Actinobacteria.o__Actinomycetales.f__Cellulomonadaceae.g__Cellulomonas	2.38267	Naive_BAL_2	2.11075	0.746476	0.859907
k__Bacteria.p__Proteobacteria.c__Deltaproteobacteria.o__Myxococcales.f__.g__	2.92793	Naive_BAL_2	2.60651	0.746476	0.859907
k__Bacteria.p__Firmicutes.c__Bacilli.o__Lactobacillales.f__Lactobacillaceae.g__Lactobacillus	3.31484	Flu_BAL_2	2.92276	0.751086	0.859907
k__Bacteria.p__Proteobacteria.c__Alphaproteobacteria.o__Rhizobiales.f__Aurantimonadaceae.g__	1.53211		NA	0.751086	0.859907
k__Bacteria.p__Proteobacteria.c__Alphaproteobacteria.o__Rhizobiales.f__Aurantimonadaceae.g__Aurantimonas	2.95582	Naive_BAL_2	2.74703	0.751086	0.859907
k__Bacteria.p__Proteobacteria.c__Alphaproteobacteria.o__Rhizobiales.f__Beijerinckiaceae.g__	3.25269	Flu_BAL_2	2.91114	0.751086	0.859907
k__Bacteria.p__Proteobacteria.c__Alphaproteobacteria.o__Rhizobiales.f__Hyphomicrobiaceae.g__Devosia	4.14668	Naive_BAL_2	3.4785	0.754023	0.859907
k__Bacteria.p__Proteobacteria.c__Alphaproteobacteria.o__Rhodobacterales.f__Rhodobacteraceae.g__	3.53759	Naive_BAL_2	2.97941	0.754023	0.859907
k__Bacteria.p__Proteobacteria.c__Alphaproteobacteria.o__Sphingomonadales.f__Sphingomonadaceae.g__Sphingobium	3.36121	Naive_BAL_2	2.98076	0.813945	0.916815
k__Bacteria.p__Firmicutes.c__Bacilli.o__Bacillales.f___Exiguobacteraceae_.g__Exiguobacterium	3.42791	Flu_BAL_2	2.91802	0.834035	0.916815
k__Bacteria.p__Actinobacteria.c__Acidimicrobiia.o__Acidimicrobiales.f__EB1017.g__	2.72143	Flu_BAL_2	2.56312	0.881497	0.916815
k__Bacteria.p__Actinobacteria.c__Actinobacteria.o__Actinomycetales.f__Microbacteriaceae.g__Pseudoclavibacter	2.86667	Flu_BAL_2	2.54061	0.881497	0.916815
k__Bacteria.p__Actinobacteria.c__MB_A2_108.o__0319_7L14.f__.g__	2.94622	Naive_BAL_2	2.82796	0.881497	0.916815
k__Bacteria.p__Actinobacteria.c__Thermoleophilia.o__Gaiellales.f__Gaiellaceae.g__	2.68129	Naive_BAL_2	2.55847	0.881497	0.916815
k__Bacteria.p__Chloroflexi.c__Anaerolineae.o__Ardenscatenales.f__Ardenscatenaceae.g__Ardenscatena	2.18837		NA	0.881497	0.916815
k__Bacteria.p__Chloroflexi.c__Ellin6529.o__.f__.g__	2.91884	Flu_BAL_2	2.66117	0.881497	0.916815
k__Bacteria.p__Cyanobacteria.c__Synechococcophycideae.o__Synechococcales.f__Acaryochloridaceae.g__Acaryochloris	2.2455	Flu_BAL_2	2.14553	0.881497	0.916815
k__Bacteria.p__Firmicutes.c__Bacilli.o__Bacillales.f__.g__	2.26836	Naive_BAL_2	2.06043	0.881497	0.916815
k__Bacteria.p__Firmicutes.c__Clostridia.o__Clostridiales.f__Ruminococcaceae.g__Ruminococcus	2.61599	Flu_BAL_2	2.21949	0.881497	0.916815
k__Bacteria.p__Gemmatimonadetes.c__Gemm_1.o__.f__.g__	2.86787	Flu_BAL_2	2.67043	0.881497	0.916815
k__Bacteria.p__Proteobacteria.c__Alphaproteobacteria.o__Rhizobiales.f__Hyphomicrobiaceae.g__Rhodoplanes	2.8856	Flu_BAL_2	2.73954	0.881497	0.916815
k__Bacteria.p__Proteobacteria.c__Alphaproteobacteria.o__Rhizobiales.f__Rhodobiaceae.g__Afifella	0.636109		NA	0.881497	0.916815
k__Bacteria.p__Proteobacteria.c__Alphaproteobacteria.o__Rhodospirillales.f__.g__	3.04695	Flu_BAL_2	2.67972	0.881497	0.916815
k__Bacteria.p__Proteobacteria.c__Betaproteobacteria.o__.f__.g__	0.489408		NA	0.881497	0.916815
k__Bacteria.p__Proteobacteria.c__Betaproteobacteria.o__Burkholderiales.f__Burkholderiaceae.g__Lautropia	1.56859		NA	0.881497	0.916815
k__Bacteria.p__Proteobacteria.c__Betaproteobacteria.o__Burkholderiales.f__Burkholderiaceae.g__Salinispora	1.5308		NA	0.881497	0.916815
k__Bacteria.p__Proteobacteria.c__Epsilonproteobacteria.o__Campylobacterales.f__Campylobacteraceae.g__Sulfurospirillum	0.473977		NA	0.881497	0.916815
k__Bacteria.p__Spirochaetes.c___Leptospirae_.o___Leptospirales_.f__Leptospiraceae.g__Leptospira	2.8988	Flu_BAL_2	2.65101	0.881497	0.916815
k__Bacteria.p__SR1.c__.o__.f__.g__	3.551	Naive_BAL_2	3.14291	0.881497	0.916815
k__Bacteria.p__TM7.c__TM7_1.o__.f__.g__	3.48322	Flu_BAL_2	3.26078	0.881497	0.916815
k__Bacteria.p__Actinobacteria.c__Thermoleophilia.o__Solirubrobacterales.f__.g__	3.57044	Flu_BAL_2	3.21215	0.911286	0.916815
k__Bacteria.p__Proteobacteria.c__Alphaproteobacteria.o__Rhodobacterales.f__Hyphomonadaceae.g__	2.87167	Flu_BAL_2	2.4738	0.911286	0.916815
k__Bacteria.p__TM7.c__TM7_3.o__.f__.g__	3.53821	Naive_BAL_2	3.02915	0.914184	0.916815
k__Bacteria.p__Actinobacteria.c__Actinobacteria.o__Actinomycetales.f__Geodermatophilaceae.g__Geodermatophilus	2.05779		NA	0.915792	0.916815
k__Bacteria.p__Actinobacteria.c__Actinobacteria.o__Actinomycetales.f__Micrococcaceae.g__Arthrobacter	3.10365	Flu_BAL_2	2.73199	0.915792	0.916815
k__Bacteria.p__Firmicutes.c__Bacilli.o__Lactobacillales.f__Enterococcaceae.g__Enterococcus	2.32085		NA	0.915792	0.916815
k__Bacteria.p__Proteobacteria.c__Alphaproteobacteria.o__Rhizobiales.f__.g__	3.49918	Naive_BAL_2	3.06182	0.916563	0.916815
k__Bacteria.p___Thermi_.c__Deinococci.o__Deinococcales.f__Deinococcaceae.g__Deinococcus	4.52636	Naive_BAL_2	3.45628	0.916815	0.916815
k__Bacteria.p__Actinobacteria.c__Actinobacteria.o__Actinomycetales.f__Corynebacteriaceae.g__Corynebacterium	4.21567	Naive_BAL_2	3.63744	0.916815	0.916815
k__Bacteria.p__Proteobacteria.c__Alphaproteobacteria.o__Sphingomonadales.f__Sphingomonadaceae.g__Kaistobacter	3.47377	Flu_BAL_2	2.87716	0.916815	0.916815
k__Bacteria.p__Proteobacteria.c__Gammaproteobacteria.o__Pseudomonadales.f__Moraxellaceae.g__Acinetobacter	3.10786	Naive_BAL_2	2.52461	0.916815	0.916815

## Sheet: Lung.flu
Taxa	Log.higheset.class.average	Class	LDA.effect.size	p.value	padj
k__Bacteria.p__Fusobacteria.c__Fusobacteriia.o__Fusobacteriales.f__Fusobacteriaceae.g__Fusobacterium	3.41834	Naive_Lung_2	3.12386	0.0138744	0.46787
k__Bacteria.p__Firmicutes.c__Bacilli.o__Bacillales.f__Bacillaceae.g__	1.43682		NA	0.0138744	0.46787
k__Bacteria.p__Proteobacteria.c__Betaproteobacteria.o__Burkholderiales.f__Oxalobacteraceae.g__Janthinobacterium	1.49214		NA	0.0138744	0.46787
k__Bacteria.p__Firmicutes.c__Bacilli.o__Bacillales.f___Exiguobacteraceae_.g__	2.11513		NA	0.0179605	0.46787
k__Bacteria.p__Firmicutes.c__Clostridia.o__Clostridiales.f__Veillonellaceae.g__Veillonella	3.57276	Naive_Lung_2	3.23477	0.0201646	0.46787
k__Bacteria.p__Firmicutes.c__Bacilli.o__Lactobacillales.f__Lactobacillaceae.g__Lactobacillus	5.02225	Flu_Lung_2	4.61071	0.0209213	0.46787
k__Bacteria.p__Actinobacteria.c__Actinobacteria.o__Actinomycetales.f__Propionibacteriaceae.g__Propionibacterium	4.95083	Naive_Lung_2	4.5316	0.0209213	0.46787
k__Bacteria.p__Proteobacteria.c__Alphaproteobacteria.o__Rhodospirillales.f__Acetobacteraceae.g__	3.62929	Flu_Lung_2	3.28405	0.0209213	0.46787
k__Bacteria.p__Proteobacteria.c__Alphaproteobacteria.o__Rhizobiales.f__Bradyrhizobiaceae.g__Balneimonas	4.31253	Flu_Lung_2	3.92835	0.0209213	0.46787
k__Bacteria.p__Actinobacteria.c__Actinobacteria.o__Actinomycetales.f__Dietziaceae.g__Dietzia	3.43708	Flu_Lung_2	3.08925	0.0383936	0.46787
k__Bacteria.p__Proteobacteria.c__Alphaproteobacteria.o__Rhodobacterales.f__Rhodobacteraceae.g__Rhodobacter	3.87166	Naive_Lung_2	3.53577	0.0383936	0.46787
k__Bacteria.p__Actinobacteria.c__Actinobacteria.o__Actinomycetales.f__Actinomycetaceae.g__Actinomyces	4.07008	Naive_Lung_2	3.65008	0.0420664	0.46787
k__Bacteria.p__Actinobacteria.c__Actinobacteria.o__Actinomycetales.f__Micrococcaceae.g__Rothia	4.18135	Naive_Lung_2	3.78071	0.0433081	0.46787
k__Bacteria.p__Actinobacteria.c__Actinobacteria.o__Actinomycetales.f__Nocardiaceae.g__Rhodococcus	2.97866	Naive_Lung_2	2.67094	0.0472209	0.46787
k__Bacteria.p__Firmicutes.c__Bacilli.o__Gemellales.f__Gemellaceae.g__	2.94684	Naive_Lung_2	2.63694	0.0472209	0.46787
k__Bacteria.p__Firmicutes.c__Bacilli.o__Bacillales.f__Staphylococcaceae.g__Jeotgalicoccus	2.86669	Naive_Lung_2	2.56705	0.0472209	0.46787
k__Bacteria.p__Firmicutes.c__Clostridia.o__Clostridiales.f__Lachnospiraceae.g__	2.8714	Naive_Lung_2	2.56961	0.0472209	0.46787
k__Bacteria.p__Firmicutes.c__Bacilli.o__Bacillales.f__Paenibacillaceae.g__Paenibacillus	2.01711		NA	0.0472209	0.46787
k__Bacteria.p__Proteobacteria.c__Alphaproteobacteria.o__Rhizobiales.f__Hyphomicrobiaceae.g__	3.54332	Naive_Lung_2	2.92581	0.0814291	0.46787
k__Bacteria.p__Actinobacteria.c__Actinobacteria.o__Actinomycetales.f__Intrasporangiaceae.g__	2.94295	Naive_Lung_2	2.57099	0.0814291	0.46787
k__Bacteria.p__Firmicutes.c__Clostridia.o__Clostridiales.f__.g__	3.77949	Flu_Lung_2	3.33007	0.0814291	0.46787
k__Bacteria.p__Firmicutes.c__Bacilli.o__Bacillales.f__Planococcaceae.g__	4.19192	Naive_Lung_2	3.77982	0.0832645	0.46787
k__Bacteria.p__Proteobacteria.c__Betaproteobacteria.o__Burkholderiales.f__Burkholderiaceae.g__Lautropia	2.17715		NA	0.0907236	0.46787
k__Bacteria.p__Actinobacteria.c__Actinobacteria.o__Actinomycetales.f__Sporichthyaceae.g__	2.49351	Naive_Lung_2	2.15492	0.0907236	0.46787
k__Bacteria.p__Firmicutes.c__Clostridia.o__Clostridiales.f___Tissierellaceae_.g__Finegoldia	2.86082	Naive_Lung_2	2.45876	0.0907236	0.46787
k__Bacteria.p__Proteobacteria.c__Alphaproteobacteria.o__Rhizobiales.f__Methylocystaceae.g__Pleomorphomonas	3.31975	Naive_Lung_2	2.98923	0.0907236	0.46787
k__Bacteria.p__Proteobacteria.c__Alphaproteobacteria.o__Rickettsiales.f__Rickettsiaceae.g__	2.95417	Naive_Lung_2	2.65873	0.13057	0.46787
k__Bacteria.p__Proteobacteria.c__Gammaproteobacteria.o__Pseudomonadales.f__Moraxellaceae.g__	0.990413		NA	0.13057	0.46787
k__Bacteria.p__Proteobacteria.c__Deltaproteobacteria.o__Myxococcales.f__Haliangiaceae.g__	2.27122	Naive_Lung_2	2.12162	0.13057	0.46787
k__Bacteria.p__Proteobacteria.c__Alphaproteobacteria.o__Rhodospirillales.f__Acetobacteraceae.g__Belnapia	1.89646		NA	0.13057	0.46787
k__Bacteria.p__Proteobacteria.c__Alphaproteobacteria.o__Rickettsiales.f__mitochondria.g__Carica	1.46423		NA	0.13057	0.46787
k__Bacteria.p__Firmicutes.c__Bacilli.o__Lactobacillales.f__Aerococcaceae.g__Facklamia	3.32583	Flu_Lung_2	3.13856	0.13057	0.46787
k__Bacteria.p__Firmicutes.c__Clostridia.o__Clostridiales.f__Clostridiaceae.g__Caloramator	0.971607		NA	0.13057	0.46787
k__Bacteria.p__Proteobacteria.c__Deltaproteobacteria.o__Syntrophobacterales.f__Syntrophobacteraceae.g__	1.64157		NA	0.13057	0.46787
k__Bacteria.p__Proteobacteria.c__Alphaproteobacteria.o__Rhizobiales.f__Rhodobiaceae.g__Afifella	0.971607		NA	0.13057	0.46787
k__Bacteria.p__Proteobacteria.c__Betaproteobacteria.o__Burkholderiales.f__Comamonadaceae.g__Tepidimonas	1.42363		NA	0.13057	0.46787
k__Bacteria.p__Proteobacteria.c__Betaproteobacteria.o__Neisseriales.f__Neisseriaceae.g__	1.72067		NA	0.13057	0.46787
k__Bacteria.p__Actinobacteria.c__Acidimicrobiia.o__Acidimicrobiales.f__EB1017.g__	2.73497	Naive_Lung_2	2.47288	0.13057	0.46787
k__Bacteria.p__Cyanobacteria.c__ML635J_21.o__.f__.g__	3.49438	Naive_Lung_2	3.24604	0.13057	0.46787
k__Bacteria.p__Proteobacteria.c__Betaproteobacteria.o__Burkholderiales.f__Comamonadaceae.g__Rubrivivax	1.13691		NA	0.13057	0.46787
k__Bacteria.p__Actinobacteria.c__Actinobacteria.o__Actinomycetales.f__Nocardioidaceae.g__Friedmanniella	1.68437		NA	0.13057	0.46787
k__Bacteria.p__Actinobacteria.c__Actinobacteria.o__Actinomycetales.f__Microbacteriaceae.g__Pseudoclavibacter	2.41652	Naive_Lung_2	2.15875	0.13057	0.46787
k__Bacteria.p__Proteobacteria.c__Epsilonproteobacteria.o__Campylobacterales.f__Helicobacteraceae.g__Sulfuricurvum	1.25969		NA	0.13057	0.46787
k__Bacteria.p__Proteobacteria.c__Alphaproteobacteria.o__Sphingomonadales.f__Erythrobacteraceae.g__Lutibacterium	0.905969		NA	0.13057	0.46787
k__Bacteria.p__Proteobacteria.c__Gammaproteobacteria.o__Pasteurellales.f__Pasteurellaceae.g__Aggregatibacter	1.09314		NA	0.13057	0.46787
k__Bacteria.p__Actinobacteria.c__Actinobacteria.o__Actinomycetales.f__Microbacteriaceae.g__Leucobacter	2.56815	Naive_Lung_2	2.23412	0.13057	0.46787
k__Bacteria.p__Proteobacteria.c__Betaproteobacteria.o__Neisseriales.f__Neisseriaceae.g__Neisseria	2.52165	Naive_Lung_2	2.04008	0.139135	0.46787
k__Bacteria.p__Firmicutes.c__Bacilli.o__Lactobacillales.f__Carnobacteriaceae.g__Granulicatella	3.21694	Naive_Lung_2	2.65064	0.139135	0.46787
k__Bacteria.p__Proteobacteria.c__Alphaproteobacteria.o__Rhizobiales.f__Aurantimonadaceae.g__	2.67478	Naive_Lung_2	2.37181	0.139135	0.46787
k__Bacteria.p__Proteobacteria.c__Alphaproteobacteria.o__Rhizobiales.f__.g__	3.47541	Flu_Lung_2	3.14157	0.148915	0.46787
k__Bacteria.p__Bacteroidetes.c__Bacteroidia.o__Bacteroidales.f__S24_7.g__	3.22899	Flu_Lung_2	2.76965	0.148915	0.46787
k__Bacteria.p__Proteobacteria.c__Alphaproteobacteria.o__Sphingomonadales.f__Sphingomonadaceae.g__Sphingomonas	3.93607	Naive_Lung_2	3.40265	0.148915	0.46787
k__Bacteria.p__Proteobacteria.c__Betaproteobacteria.o__Rhodocyclales.f__Rhodocyclaceae.g__	2.99039	Naive_Lung_2	2.56145	0.148915	0.46787
k__Bacteria.p__Proteobacteria.c__Gammaproteobacteria.o__Pseudomonadales.f__Moraxellaceae.g__Enhydrobacter	2.62365	Naive_Lung_2	2.11429	0.148915	0.46787
k__Bacteria.p__Bacteroidetes.c__Cytophagia.o__Cytophagales.f__Cytophagaceae.g__Pontibacter	3.25355	Naive_Lung_2	2.87691	0.166349	0.46787
k__Bacteria.p__Proteobacteria.c__Alphaproteobacteria.o__Rhodospirillales.f__Rhodospirillaceae.g__Skermanella	3.7262	Flu_Lung_2	3.44079	0.191267	0.46787
k__Bacteria.p__Firmicutes.c__Bacilli.o__Lactobacillales.f__Aerococcaceae.g__	3.4738	Naive_Lung_2	3.09292	0.236724	0.46787
k__Bacteria.p__Bacteroidetes.c__Cytophagia.o__Cytophagales.f__Cytophagaceae.g__Hymenobacter	3.44245	Naive_Lung_2	3.05126	0.236724	0.46787
k__Bacteria.p__Actinobacteria.c__Actinobacteria.o__Actinomycetales.f__Dermabacteraceae.g__Brachybacterium	2.79785	Naive_Lung_2	2.35596	0.236724	0.46787
k__Bacteria.p__Actinobacteria.c__Actinobacteria.o__Actinomycetales.f__Geodermatophilaceae.g__Geodermatophilus	2.43607		NA	0.245383	0.46787
k__Bacteria.p__Proteobacteria.c__Gammaproteobacteria.o__Pseudomonadales.f__Moraxellaceae.g__Acinetobacter	1.98426		NA	0.245383	0.46787
k__Bacteria.p__Actinobacteria.c__Actinobacteria.o__Actinomycetales.f__Nocardioidaceae.g__	4.08787	Flu_Lung_2	3.62137	0.248213	0.46787
k__Bacteria.p__Proteobacteria.c__Alphaproteobacteria.o__Rhodospirillales.f__Acetobacteraceae.g__Roseomonas	3.78399	Flu_Lung_2	3.44833	0.248213	0.46787
k__Bacteria.p__Proteobacteria.c__Alphaproteobacteria.o__Rhizobiales.f__Bradyrhizobiaceae.g__	3.24816	Naive_Lung_2	2.91555	0.248213	0.46787
k__Bacteria.p__Proteobacteria.c__Alphaproteobacteria.o__Rhizobiales.f__Hyphomicrobiaceae.g__Devosia	4.06289	Naive_Lung_2	3.56477	0.248213	0.46787
k__Bacteria.p__Actinobacteria.c__Actinobacteria.o__Actinomycetales.f__Geodermatophilaceae.g__	4.11184	Flu_Lung_2	3.69143	0.248213	0.46787
k__Bacteria.p__Proteobacteria.c__Gammaproteobacteria.o__Xanthomonadales.f__Xanthomonadaceae.g__Lysobacter	2.10227		NA	0.248213	0.46787
k__Bacteria.p__Proteobacteria.c__Betaproteobacteria.o__Burkholderiales.f__Oxalobacteraceae.g__	4.4902	Naive_Lung_2	3.89636	0.248213	0.46787
k__Bacteria.p__Actinobacteria.c__Actinobacteria.o__Actinomycetales.f__Micrococcaceae.g__	3.7356	Naive_Lung_2	3.17202	0.248213	0.46787
k__Bacteria.p__Proteobacteria.c__Alphaproteobacteria.o__Rhodobacterales.f__Rhodobacteraceae.g__Rubellimicrobium	4.6766	Naive_Lung_2	3.97474	0.248213	0.46787
k__Bacteria.p__Bacteroidetes.c__Cytophagia.o__Cytophagales.f__Cytophagaceae.g__	3.30257	Naive_Lung_2	2.97949	0.281718	0.46787
k__Bacteria.p__Bacteroidetes.c__Bacteroidia.o__Bacteroidales.f__Porphyromonadaceae.g__Porphyromonas	3.13296	Naive_Lung_2	2.74349	0.281718	0.46787
k__Bacteria.p__Bacteroidetes.c__Bacteroidia.o__Bacteroidales.f__Rikenellaceae.g__	2.70572	Flu_Lung_2	2.26191	0.281718	0.46787
k__Bacteria.p__Actinobacteria.c__Actinobacteria.o__Actinomycetales.f__Nocardioidaceae.g__Pimelobacter	2.31866		NA	0.281718	0.46787
k__Bacteria.p__Proteobacteria.c__Betaproteobacteria.o__Burkholderiales.f__Alcaligenaceae.g__	1.63526		NA	0.281718	0.46787
k__Bacteria.p__Fusobacteria.c__Fusobacteriia.o__Fusobacteriales.f__Leptotrichiaceae.g__Leptotrichia	1.68384		NA	0.317311	0.46787
k__Bacteria.p__SR1.c__.o__.f__.g__	2.45638	Naive_Lung_2	2.12572	0.317311	0.46787
k__Bacteria.p__Proteobacteria.c__Gammaproteobacteria.o__Xanthomonadales.f__Xanthomonadaceae.g__Stenotrophomonas	0.870923		NA	0.317311	0.46787
k__Bacteria.p__Actinobacteria.c__Actinobacteria.o__Actinomycetales.f__ACK_M1.g__	2.41736	Naive_Lung_2	2.22689	0.317311	0.46787
k__Bacteria.p__Proteobacteria.c__Betaproteobacteria.o__.f__.g__	0.637367		NA	0.317311	0.46787
k__Bacteria.p__Proteobacteria.c__Gammaproteobacteria.o__Methylococcales.f__Crenotrichaceae.g__Crenothrix	0.676995		NA	0.317311	0.46787
k__Bacteria.p__Spirochaetes.c___Leptospirae_.o___Leptospirales_.f__Leptospiraceae.g__Turneriella	1.47298		NA	0.317311	0.46787
k__Bacteria.p__Proteobacteria.c__Alphaproteobacteria.o__Rhizobiales.f__Phyllobacteriaceae.g__Mesorhizobium	1.82312		NA	0.317311	0.46787
k__Bacteria.p__Firmicutes.c__Bacilli.o__Bacillales.f__Bacillaceae.g__Anoxybacillus	0.676995		NA	0.317311	0.46787
k__Bacteria.p__Planctomycetes.c__vadinHA49.o__DH61.f__.g__	1.97857		NA	0.317311	0.46787
k__Bacteria.p__Actinobacteria.c__Actinobacteria.o__Actinomycetales.f__Pseudonocardiaceae.g__	2.7444	Flu_Lung_2	2.56576	0.317311	0.46787
k__Bacteria.p__Proteobacteria.c__Alphaproteobacteria.o__Rickettsiales.f__.g__	1.92953		NA	0.317311	0.46787
k__Bacteria.p__Firmicutes.c__Clostridia.o__Clostridiales.f__Ruminococcaceae.g__Ruminococcus	2.37352	Naive_Lung_2	2.1966	0.317311	0.46787
k__Bacteria.p__Proteobacteria.c__Betaproteobacteria.o__Burkholderiales.f__Comamonadaceae.g__Hydrogenophaga	2.30957	Flu_Lung_2	2.02252	0.317311	0.46787
k__Bacteria.p__Planctomycetes.c__Planctomycetia.o__Gemmatales.f__Gemmataceae.g__Gemmata	2.6882	Naive_Lung_2	2.53105	0.317311	0.46787
k__Bacteria.p__GN04.c__.o__.f__.g__	2.45028	Naive_Lung_2	2.28578	0.317311	0.46787
k__Bacteria.p__Proteobacteria.c__Betaproteobacteria.o__Burkholderiales.f__Burkholderiaceae.g__	0.938397		NA	0.317311	0.46787
k__Bacteria.p__Firmicutes.c__Bacilli.o__Lactobacillales.f__Carnobacteriaceae.g__Carnobacterium	2.38875	Flu_Lung_2	2.15076	0.317311	0.46787
k__Bacteria.p__Actinobacteria.c__Thermoleophilia.o__Solirubrobacterales.f__Conexibacteraceae.g__	2.58711	Flu_Lung_2	2.45856	0.317311	0.46787
k__Bacteria.p__Firmicutes.c__Bacilli.o__Lactobacillales.f__Enterococcaceae.g__	1.92241		NA	0.317311	0.46787
k__Bacteria.p__Actinobacteria.c__Actinobacteria.o__Actinomycetales.f__Bogoriellaceae.g__Georgenia	1.4004		NA	0.317311	0.46787
k__Bacteria.p__Proteobacteria.c__Deltaproteobacteria.o__Myxococcales.f__Polyangiaceae.g__	2.53132	Flu_Lung_2	2.37101	0.317311	0.46787
k__Bacteria.p__Proteobacteria.c__Gammaproteobacteria.o__Pseudomonadales.f__Pseudomonadaceae.g__	1.04701		NA	0.317311	0.46787
k__Bacteria.p__Proteobacteria.c__Betaproteobacteria.o__Burkholderiales.f__Comamonadaceae.g__Acidovorax	0.637367	Naive_Lung_2	2.05019	0.317311	0.46787
k__Bacteria.p__Acidobacteria.c__Sva0725.o__Sva0725.f__.g__	2.50941	Naive_Lung_2	2.32229	0.317311	0.46787
k__Bacteria.p__Chloroflexi.c__TK10.o__B07_WMSP1.f__FFCH4570.g__	2.37352	Naive_Lung_2	2.22378	0.317311	0.46787
k__Bacteria.p__Proteobacteria.c__Alphaproteobacteria.o__Rhizobiales.f__Bradyrhizobiaceae.g__Bradyrhizobium	3.02297	Naive_Lung_2	2.76643	0.317311	0.46787
k__Bacteria.p__Proteobacteria.c__Alphaproteobacteria.o__BD7_3.f__.g__	1.43221		NA	0.317311	0.46787
k__Bacteria.p__Actinobacteria.c__Actinobacteria.o__Actinomycetales.f__Microbacteriaceae.g__Curtobacterium	1.11449	Naive_Lung_2	2.09214	0.317311	0.46787
k__Bacteria.p__Actinobacteria.c__Actinobacteria.o__Actinomycetales.f__Micromonosporaceae.g__	2.58224	Naive_Lung_2	2.46378	0.317311	0.46787
k__Bacteria.p__Proteobacteria.c__Betaproteobacteria.o__Nitrosomonadales.f__Nitrosomonadaceae.g__	2.50454	Flu_Lung_2	2.20559	0.317311	0.46787
k__Bacteria.p__Firmicutes.c__Clostridia.o__Clostridiales.f__Veillonellaceae.g__	3.27746	Naive_Lung_2	2.9553	0.317311	0.46787
k__Bacteria.p__Planctomycetes.c__C6.o__d113.f__.g__	2.63863	Flu_Lung_2	2.3193	0.317311	0.46787
k__Bacteria.p__Proteobacteria.c__Gammaproteobacteria.o__Aeromonadales.f__Succinivibrionaceae.g__Succinivibrio	2.06125		NA	0.317311	0.46787
k__Bacteria.p__Proteobacteria.c__Betaproteobacteria.o__Methylophilales.f__Methylophilaceae.g__Methylotenera	2.08164		NA	0.317311	0.46787
k__Bacteria.p__Chloroflexi.c__TK10.o__AKYG885.f__Dolo_23.g__	2.37597	Naive_Lung_2	2.23028	0.317311	0.46787
k__Bacteria.p__Proteobacteria.c__Deltaproteobacteria.o__MIZ46.f__.g__	2.51434	Naive_Lung_2	2.36819	0.317311	0.46787
k__Bacteria.p__Actinobacteria.c__Actinobacteria.o__Actinomycetales.f__Cellulomonadaceae.g__Actinotalea	2.6837	Naive_Lung_2	2.47625	0.317311	0.46787
k__Bacteria.p__Proteobacteria.c__Alphaproteobacteria.o__Rhodobacterales.f__Rhodobacteraceae.g__Amaricoccus	2.98505	Flu_Lung_2	2.80632	0.317311	0.46787
k__Bacteria.p__Actinobacteria.c__Actinobacteria.o__Actinomycetales.f__Pseudonocardiaceae.g__Pseudonocardia	1.32035		NA	0.317311	0.46787
k__Bacteria.p__Bacteroidetes.c___Saprospirae_.o___Saprospirales_.f__Saprospiraceae.g__Haliscomenobacter	1.00246		NA	0.317311	0.46787
k__Bacteria.p__Firmicutes.c__Clostridia.o__Clostridiales.f___Tissierellaceae_.g__Parvimonas	2.6837	Flu_Lung_2	2.37812	0.317311	0.46787
k__Bacteria.p__Actinobacteria.c__MB_A2_108.o__0319_7L14.f__.g__	2.52647	Flu_Lung_2	2.38766	0.317311	0.46787
k__Bacteria.p__Acidobacteria.c__Solibacteres.o__Solibacterales.f__.g__	1.64907		NA	0.317311	0.46787
k__Bacteria.p__Bacteroidetes.c__Sphingobacteriia.o__Sphingobacteriales.f__.g__	2.54762	Naive_Lung_2	2.20507	0.317311	0.46787
k__Bacteria.p__Proteobacteria.c__Betaproteobacteria.o__Burkholderiales.f__Oxalobacteraceae.g__Ralstonia	1.75317		NA	0.317311	0.46787
k__Bacteria.p__Firmicutes.c__Clostridia.o__Clostridiales.f__Veillonellaceae.g__Megasphaera	2.14858	Naive_Lung_2	2.21252	0.317311	0.46787
k__Bacteria.p__Firmicutes.c__Bacilli.o__Lactobacillales.f__Leuconostocaceae.g__Weissella	1.78349		NA	0.317311	0.46787
k__Bacteria.p__Firmicutes.c__Bacilli.o__Bacillales.f__Planococcaceae.g__Planococcus	2.07494		NA	0.317311	0.46787
k__Bacteria.p__Gemmatimonadetes.c__Gemmatimonadetes.o__.f__.g__	1.92241		NA	0.317311	0.46787
k__Bacteria.p__Planctomycetes.c__Planctomycetia.o__Gemmatales.f__Gemmataceae.g__	2.8187	Naive_Lung_2	2.60071	0.317311	0.46787
k__Bacteria.p__Actinobacteria.c__Actinobacteria.o__Actinomycetales.f__Pseudonocardiaceae.g__Amycolatopsis	2.25773	Naive_Lung_2	2.12027	0.317311	0.46787
k__Bacteria.p__Proteobacteria.c__Gammaproteobacteria.o__Acidithiobacillales.f__.g__	0.701426		NA	0.317311	0.46787
k__Bacteria.p__Actinobacteria.c__Actinobacteria.o__Actinomycetales.f__Kineosporiaceae.g__Kineococcus	0.832446		NA	0.317311	0.46787
k__Bacteria.p__Proteobacteria.c__Alphaproteobacteria.o__Sphingomonadales.f__Sphingomonadaceae.g__Sphingobium	3.07319	Naive_Lung_2	2.81993	0.317311	0.46787
k__Bacteria.p__Proteobacteria.c__Deltaproteobacteria.o__Bdellovibrionales.f__Bacteriovoracaceae.g__	1.43451		NA	0.317311	0.46787
k__Bacteria.p__OD1.c__ABY1.o__.f__.g__	2.53612	Flu_Lung_2	2.34416	0.317311	0.46787
k__Bacteria.p__Proteobacteria.c__Alphaproteobacteria.o__Sphingomonadales.f__Sphingomonadaceae.g__Sphingopyxis	1.15412		NA	0.317311	0.46787
k__Bacteria.p__Actinobacteria.c__Actinobacteria.o__Actinomycetales.f__Frankiaceae.g__	0.569893		NA	0.317311	0.46787
k__Bacteria.p__Firmicutes.c__Bacilli.o__Bacillales.f__Staphylococcaceae.g__Salinicoccus	2.409	Naive_Lung_2	2.34419	0.317311	0.46787
k__Bacteria.p__Proteobacteria.c__Deltaproteobacteria.o__Myxococcales.f__.g__	3.10626	Naive_Lung_2	2.82167	0.317311	0.46787
k__Bacteria.p__Acidobacteria.c___Chloracidobacteria_.o__DS_100.f__.g__	1.18917		NA	0.317311	0.46787
k__Bacteria.p__GN02.c__GN07.o__.f__.g__	2.64078	Naive_Lung_2	2.45277	0.317311	0.46787
k__Bacteria.p__Proteobacteria.c__Alphaproteobacteria.o__Rhodobacterales.f__Rhodobacteraceae.g__Anaerospora	1.04701		NA	0.317311	0.46787
k__Bacteria.p__Nitrospirae.c__Nitrospira.o__Nitrospirales.f__Nitrospiraceae.g__Nitrospira	2.94884	Flu_Lung_2	2.75644	0.317311	0.46787
k__Bacteria.p__Proteobacteria.c__Gammaproteobacteria.o__Enterobacteriales.f__Enterobacteriaceae.g__	0.58711		NA	0.317311	0.46787
k__Bacteria.p__Proteobacteria.c__Deltaproteobacteria.o__Myxococcales.f__OM27.g__	2.64095	Naive_Lung_2	2.43876	0.317311	0.46787
k__Bacteria.p__TM7.c__TM7_3.o__CW040.f__F16.g__	2.70168	Flu_Lung_2	2.42066	0.317311	0.46787
k__Bacteria.p__Firmicutes.c__Bacilli.o__Lactobacillales.f__Aerococcaceae.g__Abiotrophia	1.32035		NA	0.317311	0.46787
k__Bacteria.p__Actinobacteria.c__Thermoleophilia.o__Solirubrobacterales.f__Patulibacteraceae.g__	1.47298		NA	0.317311	0.46787
k__Bacteria.p___Thermi_.c__Deinococci.o__Deinococcales.f__Trueperaceae.g__Truepera	2.74518	Naive_Lung_2	2.47265	0.317311	0.46787
k__Bacteria.p__Actinobacteria.c__Actinobacteria.o__Actinomycetales.f__Pseudonocardiaceae.g__Saccharopolyspora	2.52156	Flu_Lung_2	2.40724	0.317311	0.46787
k__Bacteria.p__Firmicutes.c__Bacilli.o__Bacillales.f__Sporolactobacillaceae.g__Sporolactobacillus	2.71744	Flu_Lung_2	2.54939	0.317311	0.46787
k__Bacteria.p__Bacteroidetes.c__Flavobacteriia.o__Flavobacteriales.f__Flavobacteriaceae.g__Salinimicrobium	2.11449	Naive_Lung_2	2.26318	0.317311	0.46787
k__Bacteria.p__Bacteroidetes.c__Cytophagia.o__Cytophagales.f__Cytophagaceae.g__Dyadobacter	2.18143	Naive_Lung_2	2.05559	0.317311	0.46787
k__Bacteria.p__Proteobacteria.c__Alphaproteobacteria.o__Rickettsiales.f__mitochondria.g__Zea	1.60452		NA	0.317311	0.46787
k__Bacteria.p__Proteobacteria.c__Betaproteobacteria.o__Rhodocyclales.f__Rhodocyclaceae.g__Azospira	2.61049	Naive_Lung_2	2.44901	0.317311	0.46787
k__Bacteria.p__Bacteroidetes.c__Flavobacteriia.o__Flavobacteriales.f___Weeksellaceae_.g__	1.66629		NA	0.317311	0.46787
k__Bacteria.p__Actinobacteria.c__Coriobacteriia.o__Coriobacteriales.f__Coriobacteriaceae.g__Atopobium	1.80034		NA	0.317311	0.46787
k__Bacteria.p__Proteobacteria.c__Betaproteobacteria.o__Neisseriales.f__Neisseriaceae.g__Eikenella	1.92241		NA	0.317311	0.46787
k__Bacteria.p__Firmicutes.c__Bacilli.o__Lactobacillales.f__Carnobacteriaceae.g__Trichococcus	1.28608	Flu_Lung_2	2.41624	0.317311	0.46787
k__Bacteria.p__Proteobacteria.c__Alphaproteobacteria.o__Rhizobiales.f__Hyphomicrobiaceae.g__Pannonibacter	1.00246	Naive_Lung_2	2.02098	0.317311	0.46787
k__Bacteria.p__Proteobacteria.c__Alphaproteobacteria.o__Sphingomonadales.f__.g__	2.56349	Naive_Lung_2	2.34799	0.317311	0.46787
k__Bacteria.p__Proteobacteria.c__Gammaproteobacteria.o__Thiotrichales.f__Piscirickettsiaceae.g__	1.30957		NA	0.317311	0.46787
k__Bacteria.p__Actinobacteria.c__Actinobacteria.o__Actinomycetales.f__Nocardioidaceae.g__Propionicimonas	2.60452	Naive_Lung_2	2.48315	0.317311	0.46787
k__Bacteria.p__Bacteroidetes.c___Saprospirae_.o___Saprospirales_.f__Chitinophagaceae.g__Sediminibacterium	1.27906		NA	0.317311	0.46787
k__Bacteria.p__Gemmatimonadetes.c__Gemmatimonadetes.o__Gemmatimonadales.f__.g__	2.46344	Naive_Lung_2	2.23792	0.317311	0.46787
k__Bacteria.p__Actinobacteria.c__Acidimicrobiia.o__Acidimicrobiales.f__.g__	2.81687	Naive_Lung_2	2.62976	0.317311	0.46787
k__Bacteria.p__Proteobacteria.c__Alphaproteobacteria.o__Rhizobiales.f__Hyphomicrobiaceae.g__Hyphomicrobium	2.83836	Naive_Lung_2	2.6015	0.317311	0.46787
k__Bacteria.p___Thermi_.c__Deinococci.o__Thermales.f__Thermaceae.g__Thermus	2.24918	Flu_Lung_2	2.16983	0.317311	0.46787
k__Bacteria.p__Proteobacteria.c__Betaproteobacteria.o__Burkholderiales.f__Oxalobacteraceae.g__Polynucleobacter	1.04701		NA	0.317311	0.46787
k__Bacteria.p__Proteobacteria.c__Betaproteobacteria.o__Procabacteriales.f__Procabacteriaceae.g__	2.6106	Flu_Lung_2	2.34277	0.317311	0.46787
k__Bacteria.p__Acidobacteria.c___Chloracidobacteria_.o__RB41.f__Ellin6075.g__	1.78349		NA	0.317311	0.46787
k__Bacteria.p__Proteobacteria.c__Gammaproteobacteria.o__Thiotrichales.f__Thiotrichaceae.g__Thiothrix	1.11449		NA	0.317311	0.46787
k__Bacteria.p__Bacteroidetes.c__Flavobacteriia.o__Flavobacteriales.f__Flavobacteriaceae.g__	2.14252	Naive_Lung_2	2.34021	0.317311	0.46787
k__Bacteria.p__Proteobacteria.c__Alphaproteobacteria.o__Sphingomonadales.f__Sphingomonadaceae.g__Blastomonas	0.938397		NA	0.317311	0.46787
k__Bacteria.p__Proteobacteria.c__Epsilonproteobacteria.o__Campylobacterales.f__Campylobacteraceae.g__Campylobacter	2.92241	Flu_Lung_2	2.57571	0.317311	0.46787
k__Bacteria.p__Gemmatimonadetes.c__Gemm_1.o__.f__.g__	2.83753	Flu_Lung_2	2.69818	0.317311	0.46787
k__Bacteria.p__Firmicutes.c__Clostridia.o__Clostridiales.f___Tissierellaceae_.g__Peptoniphilus	2.22344	Flu_Lung_2	2.47019	0.317311	0.46787
k__Bacteria.p__Actinobacteria.c__Actinobacteria.o__Actinomycetales.f__Micrococcaceae.g__Citricoccus	1.74282	Naive_Lung_2	2.14506	0.317311	0.46787
k__Bacteria.p__Bacteroidetes.c___Saprospirae_.o___Saprospirales_.f__Chitinophagaceae.g__Segetibacter	0.577082		NA	0.317311	0.46787
k__Bacteria.p__Proteobacteria.c__Gammaproteobacteria.o__Legionellales.f__Coxiellaceae.g__	0.88814		NA	0.317311	0.46787
k__Bacteria.p__Proteobacteria.c__Betaproteobacteria.o__Methylophilales.f__Methylophilaceae.g__	1.59161		NA	0.317311	0.46787
k__Bacteria.p__Firmicutes.c__Bacilli.o__Lactobacillales.f__Aerococcaceae.g__Aerococcus	1.95725		NA	0.321121	0.46787
k__Bacteria.p__Firmicutes.c__Clostridia.o__Clostridiales.f__Ruminococcaceae.g__	2.93614	Flu_Lung_2	2.61164	0.321121	0.46787
k__Bacteria.p__Proteobacteria.c__Betaproteobacteria.o__Burkholderiales.f__Comamonadaceae.g__Comamonas	2.71666	Naive_Lung_2	2.42282	0.321121	0.46787
k__Bacteria.p__Actinobacteria.c__Thermoleophilia.o__Solirubrobacterales.f__.g__	2.87683	Naive_Lung_2	2.58418	0.321121	0.46787
k__Bacteria.p__Proteobacteria.c__Betaproteobacteria.o__Burkholderiales.f__Burkholderiaceae.g__Salinispora	2.50443	Naive_Lung_2	2.16993	0.321121	0.46787
k__Bacteria.p__Acidobacteria.c__Acidobacteria_6.o__iii1_15.f__.g__	2.94723	Naive_Lung_2	2.59504	0.321121	0.46787
k__Bacteria.p__Proteobacteria.c__Gammaproteobacteria.o__Pasteurellales.f__Pasteurellaceae.g__Haemophilus	1.89936		NA	0.321121	0.46787
k__Bacteria.p__Cyanobacteria.c__Synechococcophycideae.o__Pseudanabaenales.f__Pseudanabaenaceae.g__Leptolyngbya	3.9042	Flu_Lung_2	3.52639	0.321121	0.46787
k__Bacteria.p__Proteobacteria.c__Alphaproteobacteria.o__.f__.g__	3.18015	Naive_Lung_2	2.75568	0.374857	0.526307
k__Bacteria.p__Proteobacteria.c__Betaproteobacteria.o__Burkholderiales.f__.g__	2.33558		NA	0.374857	0.526307
k__Bacteria.p__Proteobacteria.c__Alphaproteobacteria.o__Rhizobiales.f__Beijerinckiaceae.g__	3.42558	Flu_Lung_2	2.94863	0.374857	0.526307
k__Bacteria.p__Bacteroidetes.c__Flavobacteriia.o__Flavobacteriales.f__Flavobacteriaceae.g__Flavobacterium	3.44752	Naive_Lung_2	2.89104	0.374857	0.526307
k__Bacteria.p__Proteobacteria.c__Alphaproteobacteria.o__Rhizobiales.f__Aurantimonadaceae.g__Aurantimonas	1.61329		NA	0.38363	0.526307
k__Bacteria.p__Firmicutes.c__Bacilli.o__Bacillales.f__Staphylococcaceae.g__Staphylococcus	3.2264	Flu_Lung_2	2.62435	0.386476	0.526307
k__Bacteria.p__Actinobacteria.c__Actinobacteria.o__Actinomycetales.f__Intrasporangiaceae.g__Janibacter	3.75251	Naive_Lung_2	3.06398	0.386476	0.526307
k__Bacteria.p__Actinobacteria.c__Actinobacteria.o__Actinomycetales.f__Microbacteriaceae.g__Microbacterium	3.77704	Flu_Lung_2	3.16131	0.386476	0.526307
k__Bacteria.p__Actinobacteria.c__Actinobacteria.o__Actinomycetales.f__Microbacteriaceae.g__Agrococcus	3.89932	Naive_Lung_2	3.14249	0.386476	0.526307
k__Bacteria.p__Proteobacteria.c__Alphaproteobacteria.o__Sphingomonadales.f__Erythrobacteraceae.g__	4.09902	Flu_Lung_2	3.48701	0.386476	0.526307
k__Bacteria.p__Firmicutes.c__Bacilli.o__Lactobacillales.f__Enterococcaceae.g__Enterococcus	2.00772		NA	0.386476	0.526307
k__Bacteria.p__Proteobacteria.c__Alphaproteobacteria.o__Caulobacterales.f__Caulobacteraceae.g__Mycoplana	4.19837	Naive_Lung_2	3.44605	0.386476	0.526307
k__Bacteria.p__Proteobacteria.c__Alphaproteobacteria.o__Rhodobacterales.f__Rhodobacteraceae.g__	3.93554	Naive_Lung_2	3.38819	0.386476	0.526307
k__Bacteria.p__Firmicutes.c__Clostridia.o__Clostridiales.f__Clostridiaceae.g__	3.15414	Flu_Lung_2	2.86159	0.441949	0.587099
k__Bacteria.p__Firmicutes.c__Erysipelotrichi.o__Erysipelotrichales.f__Erysipelotrichaceae.g__Allobaculum	3.03386	Naive_Lung_2	2.73993	0.441949	0.587099
k__Bacteria.p__TM7.c__TM7_3.o__EW055.f__.g__	3.47908	Flu_Lung_2	3.25362	0.441949	0.587099
k__Bacteria.p__Proteobacteria.c__Betaproteobacteria.o__Burkholderiales.f__Burkholderiaceae.g__Burkholderia	1.40137		NA	0.441949	0.587099
k__Bacteria.p__Actinobacteria.c__Actinobacteria.o__Actinomycetales.f__Micrococcaceae.g__Arthrobacter	2.58494	Flu_Lung_2	2.21479	0.441949	0.587099
k__Bacteria.p__Proteobacteria.c__Alphaproteobacteria.o__Rhizobiales.f__Rhizobiaceae.g__	1.29751		NA	0.508332	0.652881
k__Bacteria.p__Chloroflexi.c__Anaerolineae.o__envOPS12.f__.g__	3.21937	Naive_Lung_2	2.83832	0.508332	0.652881
k__Bacteria.p__Proteobacteria.c__Alphaproteobacteria.o__Rhodobacterales.f__Hyphomonadaceae.g__	3.07582	Naive_Lung_2	2.78137	0.508332	0.652881
k__Bacteria.p__Proteobacteria.c__Betaproteobacteria.o__Gallionellales.f__Gallionellaceae.g__Gallionella	2.52866	Naive_Lung_2	2.21844	0.508332	0.652881
k__Bacteria.p__Bacteroidetes.c__Flavobacteriia.o__Flavobacteriales.f__Flavobacteriaceae.g__Capnocytophaga	2.95947	Flu_Lung_2	2.62917	0.508332	0.652881
k__Bacteria.p__Bacteroidetes.c___Saprospirae_.o___Saprospirales_.f__Chitinophagaceae.g__	2.75959	Flu_Lung_2	2.40855	0.508332	0.652881
k__Bacteria.p__Firmicutes.c__Bacilli.o__Bacillales.f__Planococcaceae.g__Planomicrobium	3.09651	Flu_Lung_2	2.62466	0.508332	0.652881
k__Bacteria.p__Actinobacteria.c__Actinobacteria.o__Actinomycetales.f__Brevibacteriaceae.g__Brevibacterium	3.09148	Flu_Lung_2	2.6638	0.538472	0.68833
k__Bacteria.p__TM7.c__TM7_3.o__.f__.g__	3.5922	Naive_Lung_2	3.03632	0.554113	0.691237
k__Bacteria.p__Proteobacteria.c__Alphaproteobacteria.o__Rhodospirillales.f__Rhodospirillaceae.g__Rhodospirillum	2.3293		NA	0.554113	0.691237
k__Bacteria.p__Proteobacteria.c__Alphaproteobacteria.o__Rhizobiales.f__Rhizobiaceae.g__Agrobacterium	3.48476	Naive_Lung_2	2.82919	0.563703	0.691237
k__Bacteria.p__Proteobacteria.c__Alphaproteobacteria.o__Rhodobacterales.f__Rhodobacteraceae.g__Paracoccus	4.73786	Naive_Lung_2	3.76047	0.563703	0.691237
k__Bacteria.p__Proteobacteria.c__Alphaproteobacteria.o__Caulobacterales.f__Caulobacteraceae.g__Phenylobacterium	4.78595	Flu_Lung_2	4.04273	0.563703	0.691237
k__Bacteria.p__Actinobacteria.c__Actinobacteria.o__Actinomycetales.f__Microbacteriaceae.g__	3.14249	Flu_Lung_2	2.7763	0.563703	0.691237
k__Bacteria.p__Bacteroidetes.c__Bacteroidia.o__Bacteroidales.f__Prevotellaceae.g__Prevotella	3.20261	Naive_Lung_2	2.62417	0.563703	0.691237
k__Bacteria.p__Cyanobacteria.c__Chloroplast.o__Streptophyta.f__.g__	4.5106	Flu_Lung_2	4.01827	0.563703	0.691237
k__Bacteria.p__Proteobacteria.c__Alphaproteobacteria.o__Sphingomonadales.f__Sphingomonadaceae.g__Kaistobacter	3.03444	Flu_Lung_2	2.12775	0.563703	0.691237
k__Bacteria.p__Bacteroidetes.c__Sphingobacteriia.o__Sphingobacteriales.f__Sphingobacteriaceae.g__Pedobacter	2.88895	Naive_Lung_2	2.59077	0.740857	0.85137
k__Bacteria.p__Planctomycetes.c__Planctomycetia.o__Pirellulales.f__Pirellulaceae.g__	2.31992		NA	0.740857	0.85137
k__Bacteria.p__Actinobacteria.c__Actinobacteria.o__Actinomycetales.f__Actinomycetaceae.g__	1.9195		NA	0.740857	0.85137
k__Bacteria.p__Firmicutes.c__Clostridia.o__Clostridiales.f__Clostridiaceae.g__Clostridium	1.56072		NA	0.740857	0.85137
k__Bacteria.p__Bacteroidetes.c___Saprospirae_.o___Saprospirales_.f__Chitinophagaceae.g__Flavisolibacter	3.073	Flu_Lung_2	2.72513	0.740857	0.85137
k__Bacteria.p__Proteobacteria.c__Betaproteobacteria.o__Burkholderiales.f__Oxalobacteraceae.g__Massilia	2.3024		NA	0.758415	0.85137
k__Bacteria.p__Proteobacteria.c__Gammaproteobacteria.o__Xanthomonadales.f__Xanthomonadaceae.g__	2.64521	Flu_Lung_2	2.38248	0.758415	0.85137
k__Bacteria.p__Actinobacteria.c__Acidimicrobiia.o__Acidimicrobiales.f__C111.g__	3.05114	Flu_Lung_2	2.76391	0.758415	0.85137
k__Bacteria.p__Proteobacteria.c__Alphaproteobacteria.o__Rhodospirillales.f__.g__	3.16324	Flu_Lung_2	2.78396	0.758415	0.85137
k__Bacteria.p__Firmicutes.c__Clostridia.o__Clostridiales.f___Tissierellaceae_.g__Anaerococcus	3.25488	Naive_Lung_2	2.9591	0.758415	0.85137
k__Bacteria.p__Actinobacteria.c__Actinobacteria.o__Actinomycetales.f__.g__	2.35539		NA	0.758415	0.85137
k__Bacteria.p__Actinobacteria.c__Actinobacteria.o__Actinomycetales.f__Streptomycetaceae.g__Streptomyces	3.08968	Flu_Lung_2	2.70492	0.76738	0.85137
k__Bacteria.p__Actinobacteria.c__Actinobacteria.o__Actinomycetales.f__Micrococcaceae.g__Micrococcus	3.33979	Flu_Lung_2	2.97272	0.76738	0.85137
k__Bacteria.p__Actinobacteria.c__Actinobacteria.o__Actinomycetales.f__Micrococcaceae.g__Kocuria	3.30861	Flu_Lung_2	2.86038	0.76738	0.85137
k__Bacteria.p__Proteobacteria.c__Alphaproteobacteria.o__Rhizobiales.f__Methylobacteriaceae.g__Methylobacterium	2.62171	Flu_Lung_2	2.25511	0.76738	0.85137
k__Bacteria.p__Actinobacteria.c__Actinobacteria.o__Actinomycetales.f__Micrococcaceae.g__Microbispora	2.62716	Flu_Lung_2	2.20302	0.76738	0.85137
k__Bacteria.p__Proteobacteria.c__Betaproteobacteria.o__Burkholderiales.f__Comamonadaceae.g__	3.68813	Flu_Lung_2	3.22622	0.77283	0.85137
k__Bacteria.p__Firmicutes.c__Bacilli.o__Bacillales.f___Exiguobacteraceae_.g__Exiguobacterium	3.23576	Flu_Lung_2	2.65114	0.77283	0.85137
k__Bacteria.p__Actinobacteria.c__Actinobacteria.o__Actinomycetales.f__Corynebacteriaceae.g__Corynebacterium	4.23056	Naive_Lung_2	3.58185	0.77283	0.85137
k__Bacteria.p__Firmicutes.c__Clostridia.o__Clostridiales.f__Peptococcaceae.g__Desulfotomaculum	3.30003	Flu_Lung_2	2.66855	0.77283	0.85137
k__Bacteria.p__Proteobacteria.c__Alphaproteobacteria.o__Sphingomonadales.f__Sphingomonadaceae.g__Novosphingobium	2.68848	Naive_Lung_2	2.35069	0.77283	0.85137
k__Bacteria.p___Thermi_.c__Deinococci.o__Deinococcales.f__Deinococcaceae.g__Deinococcus	4.39776	Flu_Lung_2	3.66018	0.77283	0.85137
k__Bacteria.p__Proteobacteria.c__Alphaproteobacteria.o__Sphingomonadales.f__Sphingomonadaceae.g__	4.06466	Flu_Lung_2	3.5861	0.77283	0.85137
k__Bacteria.p__Proteobacteria.c__Gammaproteobacteria.o__Alteromonadales.f___Chromatiaceae_.g__Rheinheimera	2.36566		NA	0.77283	0.85137
k__Bacteria.p__Firmicutes.c__Bacilli.o__Lactobacillales.f__Streptococcaceae.g__Streptococcus	5.1657	Flu_Lung_2	4.21778	0.77283	0.85137
k__Bacteria.p__Firmicutes.c__Bacilli.o__Bacillales.f__Bacillaceae.g__Geobacillus	1.95575		NA	0.850107	0.856427
k__Bacteria.p__Firmicutes.c__Clostridia.o__Clostridiales.f__Veillonellaceae.g__Dialister	1.95959		NA	0.850107	0.856427
k__Bacteria.p__Actinobacteria.c__Actinobacteria.o__Actinomycetales.f__Streptomycetaceae.g__	2.46648	Flu_Lung_2	2.08665	0.850107	0.856427
k__Bacteria.p__Cyanobacteria.c__Synechococcophycideae.o__Synechococcales.f__Acaryochloridaceae.g__Acaryochloris	2.00246	Naive_Lung_2	2.14989	0.850107	0.856427
k__Bacteria.p__Firmicutes.c__Bacilli.o__Turicibacterales.f__Turicibacteraceae.g__Turicibacter	3.55335	Flu_Lung_2	3.16605	0.850107	0.856427
k__Bacteria.p__Tenericutes.c__Mollicutes.o__RF39.f__.g__	2.83262	Flu_Lung_2	2.64168	0.850107	0.856427
k__Bacteria.p__Firmicutes.c__Clostridia.o__Clostridiales.f__Ruminococcaceae.g__Oscillospira	1.64907		NA	0.850107	0.856427
k__Bacteria.p__Chloroflexi.c__Gitt_GS_136.o__.f__.g__	2.49382	Naive_Lung_2	2.17503	0.850107	0.856427
k__Bacteria.p__Proteobacteria.c__Epsilonproteobacteria.o__Campylobacterales.f__Campylobacteraceae.g__	2.22344		NA	0.850107	0.856427
k__Bacteria.p__Proteobacteria.c__Alphaproteobacteria.o__Rhizobiales.f__Brucellaceae.g__Ochrobactrum	2.48246	Naive_Lung_2	2.16495	0.850107	0.856427
k__Bacteria.p__Acidobacteria.c__Acidobacteria_6.o__iii1_15.f__mb2424.g__	2.55876	Naive_Lung_2	2.30143	0.850107	0.856427
k__Bacteria.p__Actinobacteria.c__Actinobacteria.o__Actinomycetales.f__Cellulomonadaceae.g__Cellulomonas	0.938397		NA	0.850107	0.856427
k__Bacteria.p__Proteobacteria.c__Alphaproteobacteria.o__Caulobacterales.f__Caulobacteraceae.g__Brevundimonas	2.33975	Naive_Lung_2	2.12884	0.850107	0.856427
k__Bacteria.p__Proteobacteria.c__Betaproteobacteria.o__Burkholderiales.f__Alcaligenaceae.g__Achromobacter	1.0542		NA	0.850107	0.856427
k__Bacteria.p__Proteobacteria.c__Betaproteobacteria.o__Burkholderiales.f__Alcaligenaceae.g__Sutterella	1.79748		NA	0.850107	0.856427
k__Bacteria.p__Proteobacteria.c__Epsilonproteobacteria.o__Campylobacterales.f__Campylobacteraceae.g__Arcobacter	2.64257	Flu_Lung_2	2.2832	0.850107	0.856427
k__Bacteria.p__Proteobacteria.c__Alphaproteobacteria.o__Rhizobiales.f__Phyllobacteriaceae.g__	2.92251	Naive_Lung_2	2.71328	0.850107	0.856427
k__Bacteria.p__Firmicutes.c__Bacilli.o__Lactobacillales.f__Leuconostocaceae.g__	1.11449		NA	0.850107	0.856427
k__Bacteria.p__Firmicutes.c__Clostridia.o__Clostridiales.f__Peptostreptococcaceae.g__	2.59995	Flu_Lung_2	2.46718	0.850107	0.856427
k__Bacteria.p__TM7.c__TM7_1.o__.f__.g__	3.02424	Flu_Lung_2	2.76541	0.850107	0.856427
k__Bacteria.p__Proteobacteria.c__Deltaproteobacteria.o__Myxococcales.f__Cystobacterineae.g__	2.73012	Flu_Lung_2	2.42907	0.850107	0.856427
k__Bacteria.p__Chloroflexi.c__Chloroflexi.o__AKIW781.f__.g__	3.34526	Flu_Lung_2	3.1264	0.850107	0.856427
k__Bacteria.p__Proteobacteria.c__Alphaproteobacteria.o__Rickettsiales.f__mitochondria.g__	2.63179	Flu_Lung_2	2.21698	0.850107	0.856427
k__Bacteria.p__Proteobacteria.c__Alphaproteobacteria.o__Rhodospirillales.f__Rhodospirillaceae.g__	3.00494	Naive_Lung_2	2.54379	0.884549	0.884549
k__Bacteria.p__Proteobacteria.c__Gammaproteobacteria.o__Pseudomonadales.f__Pseudomonadaceae.g__Pseudomonas	1.57984		NA	0.884549	0.884549

## Sheet: BAL.bacteria
Taxa	Log.higheset.class.average	Class	LDA.effect.size	p.value	padj
k__Bacteria.p__Nitrospirae.c__Nitrospira.o__Nitrospirales.f__Nitrospiraceae.g__Nitrospira	3.5028	Naive_BAL_2	3.23379	0.0105152	0.54136
k__Bacteria.p__Firmicutes.c__Clostridia.o__Clostridiales.f__.g__	4.4709	Bacteria_BAL_2	4.07721	0.0143059	0.54136
k__Bacteria.p__Bacteroidetes.c__Bacteroidia.o__Bacteroidales.f__S24_7.g__	4.41488	Bacteria_BAL_2	4.079	0.0274863	0.54136
k__Bacteria.p__Actinobacteria.c__Actinobacteria.o__Actinomycetales.f__Micrococcaceae.g__	3.61279	Naive_BAL_2	3.16824	0.0274863	0.54136
k__Bacteria.p__Tenericutes.c__Mollicutes.o__RF39.f__.g__	3.24982	Bacteria_BAL_2	2.92685	0.029049	0.54136
k__Bacteria.p__Bacteroidetes.c__Flavobacteriia.o__Flavobacteriales.f__Flavobacteriaceae.g__Capnocytophaga	3.02779	Bacteria_BAL_2	2.73014	0.029049	0.54136
k__Bacteria.p__Proteobacteria.c__Alphaproteobacteria.o__Rhodospirillales.f__Acetobacteraceae.g__Roseomonas	3.47066	Bacteria_BAL_2	3.15629	0.0462514	0.54136
k__Bacteria.p__Proteobacteria.c__Alphaproteobacteria.o__Rhodospirillales.f__Acetobacteraceae.g__	3.16836	Bacteria_BAL_2	2.81774	0.0490901	0.54136
k__Bacteria.p__Proteobacteria.c__Alphaproteobacteria.o__Caulobacterales.f__Caulobacteraceae.g__Mycoplana	4.43914	Naive_BAL_2	3.83147	0.0500435	0.54136
k__Bacteria.p__Actinobacteria.c__Actinobacteria.o__Actinomycetales.f__Cellulomonadaceae.g__Cellulomonas	2.38267	Naive_BAL_2	2.27894	0.0807664	0.54136
k__Bacteria.p__Firmicutes.c__Erysipelotrichi.o__Erysipelotrichales.f__Erysipelotrichaceae.g__Allobaculum	4.95112	Bacteria_BAL_2	4.57306	0.0864107	0.54136
k__Bacteria.p__Cyanobacteria.c__Chloroplast.o__Streptophyta.f__.g__	4.02737	Naive_BAL_2	3.50025	0.0864107	0.54136
k__Bacteria.p__Proteobacteria.c__Gammaproteobacteria.o__Pseudomonadales.f__Moraxellaceae.g__Enhydrobacter	3.45221	Naive_BAL_2	3.04099	0.0864107	0.54136
k__Bacteria.p__Actinobacteria.c__Actinobacteria.o__Actinomycetales.f__Mycobacteriaceae.g__Mycobacterium	1.76272	Bacteria_BAL_2	2.00846	0.0935325	0.54136
k__Bacteria.p__Proteobacteria.c__Betaproteobacteria.o__Burkholderiales.f__Burkholderiaceae.g__	1.07663		NA	0.0935325	0.54136
k__Bacteria.p__Proteobacteria.c__Betaproteobacteria.o__Burkholderiales.f__Comamonadaceae.g__Rubrivivax	0.962758		NA	0.0935325	0.54136
k__Bacteria.p__Actinobacteria.c__Actinobacteria.o__Actinomycetales.f__Microbacteriaceae.g__Curtobacterium	1.09793		NA	0.0935325	0.54136
k__Bacteria.p__Tenericutes.c__Mollicutes.o__Anaeroplasmatales.f__Anaeroplasmataceae.g__Anaeroplasma	3.53858	Bacteria_BAL_2	3.21595	0.0935325	0.54136
k__Bacteria.p__Planctomycetes.c__Phycisphaerae.o__WD2101.f__.g__	2.93132	Bacteria_BAL_2	2.6488	0.0935325	0.54136
k__Bacteria.p__Firmicutes.c__Clostridia.o__Clostridiales.f__Lachnospiraceae.g__Blautia	2.86941	Bacteria_BAL_2	2.54598	0.0935325	0.54136
k__Bacteria.p__Firmicutes.c__Bacilli.o__Bacillales.f__Staphylococcaceae.g__Macrococcus	2.53214	Bacteria_BAL_2	2.26062	0.0935325	0.54136
k__Bacteria.p__Proteobacteria.c__Betaproteobacteria.o__Burkholderiales.f__Alcaligenaceae.g__Sutterella	3.09999	Bacteria_BAL_2	2.73849	0.0935325	0.54136
k__Bacteria.p__Bacteroidetes.c___Saprospirae_.o___Saprospirales_.f__Chitinophagaceae.g__Flavisolibacter	0.81562		NA	0.0935325	0.54136
k__Bacteria.p__Firmicutes.c__Clostridia.o__Clostridiales.f__Ruminococcaceae.g__	3.18334	Bacteria_BAL_2	2.83647	0.0935325	0.54136
k__Bacteria.p__Proteobacteria.c__Gammaproteobacteria.o__Enterobacteriales.f__Enterobacteriaceae.g__	1.74467		NA	0.0935325	0.54136
k__Bacteria.p__Actinobacteria.c__Actinobacteria.o__Actinomycetales.f__Intrasporangiaceae.g__	2.6951	Bacteria_BAL_2	2.37961	0.107405	0.54136
k__Bacteria.p__Actinobacteria.c__Actinobacteria.o__Actinomycetales.f__Propionibacteriaceae.g__	3.05819	Bacteria_BAL_2	2.76694	0.107405	0.54136
k__Bacteria.p__Actinobacteria.c__Actinobacteria.o__Actinomycetales.f__Micrococcaceae.g__Microbispora	3.24831	Naive_BAL_2	2.9516	0.124773	0.54136
k__Bacteria.p__Firmicutes.c__Bacilli.o__Lactobacillales.f__Lactobacillaceae.g__Lactobacillus	3.72294	Bacteria_BAL_2	3.21632	0.139983	0.54136
k__Bacteria.p__Proteobacteria.c__Alphaproteobacteria.o__Rhodobacterales.f__Rhodobacteraceae.g__Rhodobacter	4.13923	Naive_BAL_2	3.46855	0.141645	0.54136
k__Bacteria.p__Actinobacteria.c__Actinobacteria.o__Actinomycetales.f__Geodermatophilaceae.g__	3.52315	Naive_BAL_2	2.8158	0.141645	0.54136
k__Bacteria.p__Actinobacteria.c__Actinobacteria.o__Actinomycetales.f__Corynebacteriaceae.g__Corynebacterium	4.21567	Naive_BAL_2	3.85708	0.141645	0.54136
k__Bacteria.p__Proteobacteria.c__Alphaproteobacteria.o__Sphingomonadales.f__Sphingomonadaceae.g__Novosphingobium	3.339	Naive_BAL_2	3.01515	0.141645	0.54136
k__Bacteria.p__Proteobacteria.c__Alphaproteobacteria.o__Caulobacterales.f__Caulobacteraceae.g__	4.728	Naive_BAL_2	3.95554	0.141645	0.54136
k__Bacteria.p__Actinobacteria.c__Actinobacteria.o__Actinomycetales.f__Micrococcaceae.g__Arthrobacter	2.92073	Naive_BAL_2	2.50005	0.15939	0.54136
k__Bacteria.p__Chloroflexi.c__Anaerolineae.o__envOPS12.f__.g__	3.3401	Naive_BAL_2	3.10045	0.15939	0.54136
k__Bacteria.p__Chloroflexi.c__Thermomicrobia.o__JG30_KF_CM45.f__.g__	3.2684	Naive_BAL_2	2.92319	0.15939	0.54136
k__Bacteria.p__Proteobacteria.c__Alphaproteobacteria.o__Rhizobiales.f__Methylobacteriaceae.g__Methylobacterium	3.60728	Naive_BAL_2	3.24209	0.176098	0.54136
k__Bacteria.p__Proteobacteria.c__Betaproteobacteria.o__Burkholderiales.f__Oxalobacteraceae.g__Massilia	2.24175	Naive_BAL_2	2.11948	0.179712	0.54136
k__Bacteria.p__Proteobacteria.c__Alphaproteobacteria.o__Rhizobiales.f__Rhizobiaceae.g__	2.00338		NA	0.179712	0.54136
k__Bacteria.p__Proteobacteria.c__Betaproteobacteria.o__Neisseriales.f__Neisseriaceae.g__Eikenella	2.39219	Naive_BAL_2	2.18642	0.179712	0.54136
k__Bacteria.p__Proteobacteria.c__Alphaproteobacteria.o__BD7_3.f__.g__	3.34749	Naive_BAL_2	2.94656	0.179712	0.54136
k__Bacteria.p__Proteobacteria.c__Alphaproteobacteria.o__.f__.g__	2.94406	Bacteria_BAL_2	2.63747	0.179712	0.54136
k__Bacteria.p__Firmicutes.c__Bacilli.o__Lactobacillales.f__Aerococcaceae.g__Facklamia	3.01302	Naive_BAL_2	2.67749	0.179712	0.54136
k__Bacteria.p__Firmicutes.c__Clostridia.o__Clostridiales.f__Clostridiaceae.g__Caloramator	0.757511		NA	0.179712	0.54136
k__Bacteria.p__Proteobacteria.c__Gammaproteobacteria.o__Alteromonadales.f__Shewanellaceae.g__Shewanella	1.56239		NA	0.179712	0.54136
k__Bacteria.p__Proteobacteria.c__Betaproteobacteria.o__Burkholderiales.f__Comamonadaceae.g__Pelomonas	3.07615	Naive_BAL_2	2.82464	0.179712	0.54136
k__Bacteria.p__Proteobacteria.c__Alphaproteobacteria.o__Sphingomonadales.f__Sphingomonadaceae.g__Sphingobium	3.36121	Naive_BAL_2	2.91518	0.179712	0.54136
k__Bacteria.p__Gemmatimonadetes.c__Gemm_5.o__.f__.g__	2.4657	Naive_BAL_2	2.24409	0.179712	0.54136
k__Bacteria.p__Acidobacteria.c___Chloracidobacteria_.o__DS_100.f__.g__	1.36206		NA	0.179712	0.54136
k__Bacteria.p__Actinobacteria.c__Acidimicrobiia.o__Acidimicrobiales.f__C111.g__	2.91571	Naive_BAL_2	2.59459	0.179712	0.54136
k__Bacteria.p__Firmicutes.c__Clostridia.o__Clostridiales.f__Lachnospiraceae.g__	3.80495	Bacteria_BAL_2	3.46915	0.179712	0.54136
k__Bacteria.p__Firmicutes.c__Bacilli.o__Bacillales.f__Bacillaceae.g__	0.598016		NA	0.179712	0.54136
k__Bacteria.p__Proteobacteria.c__Alphaproteobacteria.o__Sphingomonadales.f__.g__	0.757511		NA	0.179712	0.54136
k__Bacteria.p__Firmicutes.c__Bacilli.o__Bacillales.f__Paenibacillaceae.g__Paenibacillus	1.12413		NA	0.179712	0.54136
k__Bacteria.p__Planctomycetes.c__Planctomycetia.o__Planctomycetales.f__Planctomycetaceae.g__Planctomyces	2.29759	Naive_BAL_2	2.11631	0.179712	0.54136
k__Bacteria.p__Proteobacteria.c__Betaproteobacteria.o__Neisseriales.f__Neisseriaceae.g__Neisseria	2.72356	Bacteria_BAL_2	2.12846	0.212881	0.54136
k__Bacteria.p__Proteobacteria.c__Gammaproteobacteria.o__Xanthomonadales.f__Xanthomonadaceae.g__	3.05322	Naive_BAL_2	2.80476	0.212881	0.54136
k__Bacteria.p__Proteobacteria.c__Alphaproteobacteria.o__Rhizobiales.f__Beijerinckiaceae.g__	3.14666	Naive_BAL_2	2.81723	0.218742	0.54136
k__Bacteria.p__Actinobacteria.c__Actinobacteria.o__Actinomycetales.f__Propionibacteriaceae.g__Propionibacterium	4.41789	Naive_BAL_2	3.71833	0.220671	0.54136
k__Bacteria.p__Actinobacteria.c__Actinobacteria.o__Actinomycetales.f__Intrasporangiaceae.g__Janibacter	3.87007	Naive_BAL_2	3.31431	0.220671	0.54136
k__Bacteria.p__Proteobacteria.c__Alphaproteobacteria.o__Sphingomonadales.f__Erythrobacteraceae.g__	4.0136	Naive_BAL_2	3.31231	0.220671	0.54136
k__Bacteria.p__Proteobacteria.c__Alphaproteobacteria.o__Rhodobacterales.f__Rhodobacteraceae.g__Amaricoccus	3.09346	Bacteria_BAL_2	2.80405	0.244355	0.54136
k__Bacteria.p__Bacteroidetes.c__Bacteroidia.o__Bacteroidales.f__Prevotellaceae.g__Prevotella	2.55578	Bacteria_BAL_2	2.19853	0.244355	0.54136
k__Bacteria.p__Proteobacteria.c__Gammaproteobacteria.o__Alteromonadales.f___Chromatiaceae_.g__Rheinheimera	2.46587	Bacteria_BAL_2	2.11305	0.249615	0.54136
k__Bacteria.p__Proteobacteria.c__Gammaproteobacteria.o__Xanthomonadales.f__Xanthomonadaceae.g__Lysobacter	2.22473		NA	0.249615	0.54136
k__Bacteria.p__Actinobacteria.c__Actinobacteria.o__Actinomycetales.f__Micromonosporaceae.g__Virgisporangium	0.525207		NA	0.263552	0.54136
k__Bacteria.p__Proteobacteria.c__Alphaproteobacteria.o__Rhizobiales.f__Phyllobacteriaceae.g__Mesorhizobium	1.78902	Bacteria_BAL_2	2.45336	0.263552	0.54136
k__Bacteria.p__Actinobacteria.c__Actinobacteria.o__Actinomycetales.f__Microbacteriaceae.g__Clavibacter	1.41865		NA	0.263552	0.54136
k__Bacteria.p__Proteobacteria.c__Alphaproteobacteria.o__Rickettsiales.f__Rickettsiaceae.g__	2.83615	Bacteria_BAL_2	2.67294	0.263552	0.54136
k__Bacteria.p__Firmicutes.c__Clostridia.o__Clostridiales.f__Lachnospiraceae.g__Anaerostipes	3.23453	Bacteria_BAL_2	2.88247	0.263552	0.54136
k__Bacteria.p__Actinobacteria.c__Thermoleophilia.o__Solirubrobacterales.f__Conexibacteraceae.g__	2.24256		NA	0.263552	0.54136
k__Bacteria.p__TM7.c__TM7_3.o__I025.f__.g__	0.525207	Bacteria_BAL_2	2.22613	0.263552	0.54136
k__Bacteria.p__Proteobacteria.c__Alphaproteobacteria.o__Rickettsiales.f__mitochondria.g__Carica	0.943919		NA	0.263552	0.54136
k__Bacteria.p__Proteobacteria.c__Gammaproteobacteria.o__Pasteurellales.f__Pasteurellaceae.g__Aggregatibacter	1.30951	Bacteria_BAL_2	2.06037	0.263552	0.54136
k__Bacteria.p__Cyanobacteria.c__Synechococcophycideae.o__Pseudanabaenales.f__Pseudanabaenaceae.g__	2.57925	Bacteria_BAL_2	2.48241	0.263552	0.54136
k__Bacteria.p__Firmicutes.c__Bacilli.o__Turicibacterales.f__Turicibacteraceae.g__Turicibacter	2.93423	Bacteria_BAL_2	2.71575	0.263552	0.54136
k__Bacteria.p__Firmicutes.c__Clostridia.o__Clostridiales.f__Ruminococcaceae.g__Oscillospira	3.40443	Bacteria_BAL_2	3.04426	0.263552	0.54136
k__Bacteria.p__Actinobacteria.c__Coriobacteriia.o__Coriobacteriales.f__Coriobacteriaceae.g__	2.24974	Bacteria_BAL_2	2.11001	0.263552	0.54136
k__Bacteria.p__Actinobacteria.c__Coriobacteriia.o__Coriobacteriales.f__Coriobacteriaceae.g__Adlercreutzia	2.14565		NA	0.263552	0.54136
k__Bacteria.p__Firmicutes.c__Clostridia.o__Clostridiales.f__Peptostreptococcaceae.g__	1.94153		NA	0.263552	0.54136
k__Bacteria.p__Firmicutes.c__Clostridia.o__Clostridiales.f__Ruminococcaceae.g__Faecalibacterium	1.76544		NA	0.263552	0.54136
k__Bacteria.p__Proteobacteria.c__Gammaproteobacteria.o__Cardiobacteriales.f__Cardiobacteriaceae.g__Cardiobacterium	1.81898	Bacteria_BAL_2	2.15711	0.263552	0.54136
k__Bacteria.p__Proteobacteria.c__Alphaproteobacteria.o__Rhodobacterales.f__Rhodobacteraceae.g__Anaerospora	0.525207	Bacteria_BAL_2	2.03206	0.263552	0.54136
k__Bacteria.p__Acidobacteria.c___Chloracidobacteria_.o__RB41.f__Ellin6075.g__	1.50371		NA	0.263552	0.54136
k__Bacteria.p__Firmicutes.c__Erysipelotrichi.o__Erysipelotrichales.f__Erysipelotrichaceae.g__Coprobacillus	2.75888	Bacteria_BAL_2	2.48534	0.263552	0.54136
k__Bacteria.p__Firmicutes.c__Clostridia.o__Clostridiales.f__Lachnospiraceae.g__Coprococcus	3.16425	Bacteria_BAL_2	2.87844	0.263552	0.54136
k__Bacteria.p__Proteobacteria.c__Alphaproteobacteria.o__Rhizobiales.f__Methylocystaceae.g__	1.42104	Bacteria_BAL_2	2.14048	0.263552	0.54136
k__Bacteria.p__Actinobacteria.c__Actinobacteria.o__Actinomycetales.f__Pseudonocardiaceae.g__Saccharopolyspora	1.7013	Bacteria_BAL_2	2.09984	0.263552	0.54136
k__Bacteria.p__Bacteroidetes.c__Bacteroidia.o__Bacteroidales.f__Bacteroidaceae.g__Bacteroides	2.4938	Bacteria_BAL_2	2.37997	0.263552	0.54136
k__Bacteria.p__Bacteroidetes.c__Cytophagia.o__Cytophagales.f__Cyclobacteriaceae.g__	0.464412		NA	0.263552	0.54136
k__Bacteria.p__Actinobacteria.c__Coriobacteriia.o__Coriobacteriales.f__Coriobacteriaceae.g__Atopobium	2.01657		NA	0.263552	0.54136
k__Bacteria.p__Proteobacteria.c__Gammaproteobacteria.o__Pasteurellales.f__Pasteurellaceae.g__Haemophilus	2.00848	Bacteria_BAL_2	2.13471	0.263552	0.54136
k__Bacteria.p__Firmicutes.c__Bacilli.o__Lactobacillales.f__Streptococcaceae.g__Lactococcus	3.0419	Bacteria_BAL_2	2.66104	0.263552	0.54136
k__Bacteria.p__Bacteroidetes.c___Saprospirae_.o___Saprospirales_.f__Chitinophagaceae.g__Sediminibacterium	1.52521	Bacteria_BAL_2	2.29414	0.263552	0.54136
k__Bacteria.p__Proteobacteria.c__Deltaproteobacteria.o__Myxococcales.f__0319_6G20.g__	2.58967	Bacteria_BAL_2	2.33233	0.263552	0.54136
k__Bacteria.p__Actinobacteria.c__Actinobacteria.o__Actinomycetales.f__Nocardioidaceae.g__Propionicimonas	0.464412		NA	0.263552	0.54136
k__Bacteria.p__Gemmatimonadetes.c__Gemmatimonadetes.o__Gemmatimonadales.f__.g__	2.05669	Bacteria_BAL_2	2.24905	0.263552	0.54136
k__Bacteria.p__Cyanobacteria.c__Nostocophycideae.o__Stigonematales.f__Rivulariaceae.g__Calothrix	1.99507	Bacteria_BAL_2	2.55864	0.263552	0.54136
k__Bacteria.p__Proteobacteria.c__Alphaproteobacteria.o__Rhizobiales.f__Phyllobacteriaceae.g__	1.81898	Bacteria_BAL_2	2.28306	0.263552	0.54136
k__Bacteria.p__Actinobacteria.c__Thermoleophilia.o__Solirubrobacterales.f__Solirubrobacteraceae.g__	0.525207		NA	0.263552	0.54136
k__Bacteria.p__Firmicutes.c__Clostridia.o__Clostridiales.f__Lachnospiraceae.g__Clostridium	0.765442	Bacteria_BAL_2	2.08277	0.263552	0.54136
k__Bacteria.p__Chloroflexi.c__Gitt_GS_136.o__.f__.g__	2.5237	Bacteria_BAL_2	2.58414	0.263552	0.54136
k__Bacteria.p__Firmicutes.c__Clostridia.o__Clostridiales.f___Mogibacteriaceae_.g__	0.765442		NA	0.263552	0.54136
k__Bacteria.p__Actinobacteria.c__Actinobacteria.o__Actinomycetales.f__Brevibacteriaceae.g__Brevibacterium	0.804737	Bacteria_BAL_2	2.54402	0.263552	0.54136
k__Bacteria.p__Actinobacteria.c__Actinobacteria.o__Actinomycetales.f__Dermabacteraceae.g__	0.826237		NA	0.263552	0.54136
k__Bacteria.p__Bacteroidetes.c__Cytophagia.o__Cytophagales.f__Cytophagaceae.g__Dyadobacter	2.30305	Bacteria_BAL_2	2.4217	0.263552	0.54136
k__Bacteria.p__Firmicutes.c__Clostridia.o__Clostridiales.f__Veillonellaceae.g__Selenomonas	3.2016	Bacteria_BAL_2	2.98875	0.263552	0.54136
k__Bacteria.p__Fibrobacteres.c__Fibrobacteria.o__258ds10.f__.g__	1.80684		NA	0.263552	0.54136
k__Bacteria.p__Bacteroidetes.c__Bacteroidia.o__Bacteroidales.f__Porphyromonadaceae.g__Tannerella	1.59713		NA	0.263552	0.54136
k__Bacteria.p__Chloroflexi.c__Chloroflexi.o__AKIW781.f__.g__	2.36204	Bacteria_BAL_2	2.14696	0.263552	0.54136
k__Bacteria.p__Proteobacteria.c__Gammaproteobacteria.o__Pseudomonadales.f__Pseudomonadaceae.g__Pseudomonas	2.22534		NA	0.268341	0.54136
k__Bacteria.p__Firmicutes.c__Bacilli.o__Bacillales.f___Exiguobacteraceae_.g__	2.02077		NA	0.268341	0.54136
k__Bacteria.p__Proteobacteria.c__Gammaproteobacteria.o__Methylococcales.f__Crenotrichaceae.g__Crenothrix	2.10759		NA	0.283131	0.54136
k__Bacteria.p__Bacteroidetes.c__Flavobacteriia.o__Flavobacteriales.f__Flavobacteriaceae.g__Flavobacterium	3.13407	Bacteria_BAL_2	2.747	0.283131	0.54136
k__Bacteria.p__Actinobacteria.c__Actinobacteria.o__Actinomycetales.f__Nocardioidaceae.g__Pimelobacter	2.86646	Naive_BAL_2	2.4734	0.283131	0.54136
k__Bacteria.p__Firmicutes.c__Clostridia.o__Clostridiales.f___Tissierellaceae_.g__Anaerococcus	3.61241	Naive_BAL_2	3.28552	0.283131	0.54136
k__Bacteria.p__Proteobacteria.c__Gammaproteobacteria.o__Pseudomonadales.f__Moraxellaceae.g__	2.01315		NA	0.306136	0.54136
k__Bacteria.p__Bacteroidetes.c__Cytophagia.o__Cytophagales.f__Cytophagaceae.g__	3.63812	Naive_BAL_2	3.16432	0.318985	0.54136
k__Bacteria.p__Proteobacteria.c__Alphaproteobacteria.o__Rhizobiales.f__Methylocystaceae.g__Pleomorphomonas	3.4473	Naive_BAL_2	3.12707	0.325163	0.54136
k__Bacteria.p__Proteobacteria.c__Gammaproteobacteria.o__Pseudomonadales.f__Moraxellaceae.g__Acinetobacter	3.10786	Naive_BAL_2	2.75784	0.327187	0.54136
k__Bacteria.p__Proteobacteria.c__Alphaproteobacteria.o__Rhodobacterales.f__Rhodobacteraceae.g__Paracoccus	4.79821	Naive_BAL_2	3.94006	0.327187	0.54136
k__Bacteria.p___Thermi_.c__Deinococci.o__Deinococcales.f__Deinococcaceae.g__Deinococcus	4.52636	Naive_BAL_2	3.6771	0.327187	0.54136
k__Bacteria.p__Proteobacteria.c__Alphaproteobacteria.o__Rhodobacterales.f__Rhodobacteraceae.g__	3.60301	Bacteria_BAL_2	2.88978	0.327187	0.54136
k__Bacteria.p__Actinobacteria.c__Actinobacteria.o__Actinomycetales.f__Micrococcaceae.g__Micrococcus	3.3023	Naive_BAL_2	2.99785	0.37055	0.54136
k__Bacteria.p__Chloroflexi.c__Anaerolineae.o__Ardenscatenales.f__Ardenscatenaceae.g__Ardenscatena	2.18837	Naive_BAL_2	2.18845	0.371093	0.54136
k__Bacteria.p__Proteobacteria.c__Betaproteobacteria.o__Burkholderiales.f__Burkholderiaceae.g__Lautropia	1.23705		NA	0.371093	0.54136
k__Bacteria.p__Proteobacteria.c__Betaproteobacteria.o__.f__.g__	0.158988		NA	0.371093	0.54136
k__Bacteria.p__Cyanobacteria.c__Synechococcophycideae.o__Pseudanabaenales.f__.g__	2.86741	Naive_BAL_2	2.68314	0.371093	0.54136
k__Bacteria.p__Actinobacteria.c__Thermoleophilia.o__Solirubrobacterales.f__Patulibacteraceae.g__	2.44493	Naive_BAL_2	2.4316	0.371093	0.54136
k__Bacteria.p__Proteobacteria.c__Alphaproteobacteria.o__Rickettsiales.f__.g__	2.99766	Naive_BAL_2	2.97675	0.371093	0.54136
k__Bacteria.p__Proteobacteria.c__Betaproteobacteria.o__Burkholderiales.f__Comamonadaceae.g__Hydrogenophaga	2.79116	Naive_BAL_2	2.66959	0.371093	0.54136
k__Bacteria.p__Spirochaetes.c___Leptospirae_.o___Leptospirales_.f__Leptospiraceae.g__Leptospira	2.31951	Naive_BAL_2	2.28172	0.371093	0.54136
k__Bacteria.p__Actinobacteria.c__Actinobacteria.o__Actinomycetales.f__Streptomycetaceae.g__	0.158988		NA	0.371093	0.54136
k__Bacteria.p__Proteobacteria.c__Alphaproteobacteria.o__Rhizobiales.f__Hyphomicrobiaceae.g__Rhodoplanes	2.82767	Naive_BAL_2	2.75291	0.371093	0.54136
k__Bacteria.p__Proteobacteria.c__Deltaproteobacteria.o__Myxococcales.f__Myxococcaceae.g__Anaeromyxobacter	2.37434	Naive_BAL_2	2.5007	0.371093	0.54136
k__Bacteria.p__Planctomycetes.c__OM190.o__CL500_15.f__.g__	1.36527	Naive_BAL_2	2.14656	0.371093	0.54136
k__Bacteria.p__NKB19.c__.o__.f__.g__	2.1891	Naive_BAL_2	2.11121	0.371093	0.54136
k__Bacteria.p__Actinobacteria.c__Acidimicrobiia.o__Acidimicrobiales.f__Iamiaceae.g__	0.761048		NA	0.371093	0.54136
k__Bacteria.p__Proteobacteria.c__Gammaproteobacteria.o__Legionellales.f__Legionellaceae.g__Legionella	0.032932		NA	0.371093	0.54136
k__Bacteria.p__Bacteroidetes.c___Saprospirae_.o___Saprospirales_.f__Saprospiraceae.g__	1.96733	Naive_BAL_2	2.23249	0.371093	0.54136
k__Bacteria.p__Proteobacteria.c__Epsilonproteobacteria.o__Campylobacterales.f__Campylobacteraceae.g__	2.22345	Naive_BAL_2	2.15324	0.371093	0.54136
k__Bacteria.p__Actinobacteria.c__MB_A2_108.o__0319_7L14.f__.g__	2.94622	Naive_BAL_2	2.70237	0.371093	0.54136
k__Bacteria.p__Bacteroidetes.c__Flavobacteriia.o__Flavobacteriales.f___Weeksellaceae_.g__	3.05947	Naive_BAL_2	2.84453	0.371093	0.54136
k__Bacteria.p__Actinobacteria.c__Actinobacteria.o__Actinomycetales.f__Nocardiopsaceae.g__	2.70769	Naive_BAL_2	2.47392	0.371093	0.54136
k__Bacteria.p__Proteobacteria.c__Betaproteobacteria.o__SBla14.f__.g__	1.80244	Naive_BAL_2	2.25291	0.371093	0.54136
k__Bacteria.p__Chloroflexi.c__Ellin6529.o__.f__.g__	2.70769	Naive_BAL_2	2.60189	0.371093	0.54136
k__Bacteria.p__Firmicutes.c__Bacilli.o__Bacillales.f__Staphylococcaceae.g__Jeotgalicoccus	2.70769	Naive_BAL_2	2.56367	0.371093	0.54136
k__Bacteria.p__Proteobacteria.c__Gammaproteobacteria.o__Acidithiobacillales.f__.g__	0.666775	Naive_BAL_2	2.3148	0.371093	0.54136
k__Bacteria.p__Actinobacteria.c__Actinobacteria.o__Actinomycetales.f__Kineosporiaceae.g__Kineococcus	1.99784		NA	0.371093	0.54136
k__Bacteria.p__GN02.c__GKS2_174.o__.f__.g__	2.78498	Naive_BAL_2	2.5887	0.371093	0.54136
k__Bacteria.p__Proteobacteria.c__Betaproteobacteria.o__Burkholderiales.f__Burkholderiaceae.g__Salinispora	0.731902		NA	0.371093	0.54136
k__Bacteria.p__Actinobacteria.c__Actinobacteria.o__Actinomycetales.f__Actinomycetaceae.g__	1.20038	Naive_BAL_2	2.06413	0.371093	0.54136
k__Bacteria.p__Actinobacteria.c__Nitriliruptoria.o__Nitriliruptorales.f__Nitriliruptoraceae.g__	2.1891	Naive_BAL_2	2.17382	0.371093	0.54136
k__Bacteria.p__Proteobacteria.c__Betaproteobacteria.o__Burkholderiales.f__Comamonadaceae.g__Tepidimonas	1.52429	Naive_BAL_2	2.20788	0.371093	0.54136
k__Bacteria.p__Proteobacteria.c__Alphaproteobacteria.o__Rhizobiales.f__Rhizobiaceae.g__Rhizobium	1.36527		NA	0.371093	0.54136
k__Bacteria.p__Proteobacteria.c__Betaproteobacteria.o__Gallionellales.f__Gallionellaceae.g__Gallionella	2.91886	Naive_BAL_2	2.72146	0.371093	0.54136
k__Bacteria.p___Thermi_.c__Deinococci.o__Deinococcales.f__Trueperaceae.g__Truepera	3.38915	Naive_BAL_2	3.19823	0.371093	0.54136
k__Bacteria.p__Actinobacteria.c__Actinobacteria.o__Actinomycetales.f__Nocardiopsaceae.g__Prauseria	1.6663	Naive_BAL_2	2.04681	0.371093	0.54136
k__Bacteria.p__Proteobacteria.c__Betaproteobacteria.o__Neisseriales.f__Neisseriaceae.g__	1.84918		NA	0.371093	0.54136
k__Bacteria.p__Actinobacteria.c__Thermoleophilia.o__Gaiellales.f__Gaiellaceae.g__	2.68129	Naive_BAL_2	2.51584	0.371093	0.54136
k__Bacteria.p__Proteobacteria.c__Gammaproteobacteria.o__Legionellales.f__Legionellaceae.g__	0.87803	Naive_BAL_2	2.06637	0.371093	0.54136
k__Bacteria.p__Proteobacteria.c__Epsilonproteobacteria.o__Campylobacterales.f__Campylobacteraceae.g__Arcobacter	2.39198	Naive_BAL_2	2.29091	0.371093	0.54136
k__Bacteria.p__Proteobacteria.c__Epsilonproteobacteria.o__Campylobacterales.f__Helicobacteraceae.g__Sulfuricurvum	2.14576	Naive_BAL_2	2.24478	0.371093	0.54136
k__Bacteria.p__Proteobacteria.c__Epsilonproteobacteria.o__Campylobacterales.f__Campylobacteraceae.g__Sulfurospirillum	0.158988		NA	0.371093	0.54136
k__Bacteria.p__Gemmatimonadetes.c__Gemm_1.o__.f__.g__	1.36527	Naive_BAL_2	2.19819	0.371093	0.54136
k__Bacteria.p__Firmicutes.c__Clostridia.o__Clostridiales.f___Tissierellaceae_.g__Peptoniphilus	2.52489	Naive_BAL_2	2.38669	0.371093	0.54136
k__Bacteria.p__Actinobacteria.c__Actinobacteria.o__Actinomycetales.f__.g__	0.937139	Naive_BAL_2	2.23092	0.371093	0.54136
k__Bacteria.p__SR1.c__.o__.f__.g__	3.551	Naive_BAL_2	3.23599	0.371093	0.54136
k__Bacteria.p__Gemmatimonadetes.c__Gemmatimonadetes.o__.f__.g__	2.42265	Naive_BAL_2	2.75979	0.371093	0.54136
k__Bacteria.p__Cyanobacteria.c__Synechococcophycideae.o__Synechococcales.f__Acaryochloridaceae.g__Acaryochloris	2.43361	Bacteria_BAL_2	2.17442	0.382593	0.548457
k__Bacteria.p__Bacteroidetes.c__Bacteroidia.o__Bacteroidales.f__Porphyromonadaceae.g__Porphyromonas	2.94837	Bacteria_BAL_2	2.60583	0.382593	0.548457
k__Bacteria.p__Firmicutes.c__Bacilli.o__Bacillales.f__.g__	2.6286	Bacteria_BAL_2	2.33092	0.382593	0.548457
k__Bacteria.p__Firmicutes.c__Clostridia.o__Clostridiales.f__Veillonellaceae.g__Veillonella	3.73119	Naive_BAL_2	3.3614	0.389284	0.551671
k__Bacteria.p__Actinobacteria.c__Actinobacteria.o__Actinomycetales.f__Actinomycetaceae.g__Actinomyces	3.39645	Bacteria_BAL_2	2.80617	0.389284	0.551671
k__Bacteria.p__Proteobacteria.c__Betaproteobacteria.o__Burkholderiales.f__Comamonadaceae.g__Comamonas	2.82333	Naive_BAL_2	2.44385	0.420829	0.589636
k__Bacteria.p__Proteobacteria.c__Deltaproteobacteria.o__Myxococcales.f__.g__	2.92793	Naive_BAL_2	2.48647	0.420829	0.589636
k__Bacteria.p__Firmicutes.c__Clostridia.o__Clostridiales.f__Clostridiaceae.g__Clostridium	2.35815	Naive_BAL_2	2.01635	0.442771	0.616577
k__Bacteria.p__Actinobacteria.c__Actinobacteria.o__Actinomycetales.f__Geodermatophilaceae.g__Geodermatophilus	2.82639	Bacteria_BAL_2	2.46209	0.454817	0.616577
k__Bacteria.p__Proteobacteria.c__Alphaproteobacteria.o__Rhodospirillales.f__Rhodospirillaceae.g__Rhodospirillum	2.05018		NA	0.454817	0.616577
k__Bacteria.p__Proteobacteria.c__Alphaproteobacteria.o__Rhodospirillales.f__Rhodospirillaceae.g__Azospirillum	3.98762	Bacteria_BAL_2	3.44806	0.462433	0.616577
k__Bacteria.p__Firmicutes.c__Bacilli.o__Bacillales.f__Planococcaceae.g__	3.75285	Bacteria_BAL_2	3.0612	0.462433	0.616577
k__Bacteria.p__Proteobacteria.c__Alphaproteobacteria.o__Sphingomonadales.f__Sphingomonadaceae.g__Sphingomonas	4.05639	Bacteria_BAL_2	3.48615	0.462433	0.616577
k__Bacteria.p__Actinobacteria.c__Actinobacteria.o__Actinomycetales.f__Microbacteriaceae.g__Agrococcus	3.87861	Naive_BAL_2	3.28617	0.462433	0.616577
k__Bacteria.p__Proteobacteria.c__Alphaproteobacteria.o__Sphingomonadales.f__Sphingomonadaceae.g__	3.87123	Bacteria_BAL_2	3.4102	0.462433	0.616577
k__Bacteria.p__Firmicutes.c__Bacilli.o__Lactobacillales.f__Streptococcaceae.g__Streptococcus	5.38323	Bacteria_BAL_2	4.74935	0.462433	0.616577
k__Bacteria.p__Cyanobacteria.c__4C0d_2.o__MLE1_12.f__.g__	3.33483	Naive_BAL_2	2.94735	0.466854	0.619144
k__Bacteria.p__Proteobacteria.c__Alphaproteobacteria.o__Rhodospirillales.f__Rhodospirillaceae.g__	2.02811		NA	0.522431	0.685518
k__Bacteria.p__Proteobacteria.c__Betaproteobacteria.o__Burkholderiales.f__.g__	2.28985		NA	0.522431	0.685518
k__Bacteria.p__Actinobacteria.c__Actinobacteria.o__Actinomycetales.f__Micrococcaceae.g__Rothia	3.28427	Naive_BAL_2	2.79855	0.538594	0.699327
k__Bacteria.p__Actinobacteria.c__Actinobacteria.o__Actinomycetales.f__Microbacteriaceae.g__	3.36364	Bacteria_BAL_2	2.98508	0.538594	0.699327
k__Bacteria.p__Firmicutes.c__Bacilli.o__Gemellales.f__Gemellaceae.g__	3.09349	Naive_BAL_2	2.89857	0.560509	0.72024
k__Bacteria.p__Actinobacteria.c__Actinobacteria.o__Actinomycetales.f__Dermabacteraceae.g__Brachybacterium	2.14342		NA	0.560509	0.72024
k__Bacteria.p__Firmicutes.c__Bacilli.o__Bacillales.f__Planococcaceae.g__Planomicrobium	2.67603	Bacteria_BAL_2	2.29218	0.591505	0.726775
k__Bacteria.p__Bacteroidetes.c__Sphingobacteriia.o__Sphingobacteriales.f__Sphingobacteriaceae.g__Pedobacter	3.30374	Bacteria_BAL_2	2.97546	0.591505	0.726775
k__Bacteria.p__Firmicutes.c__Bacilli.o__Bacillales.f__Staphylococcaceae.g__Staphylococcus	3.36701	Bacteria_BAL_2	2.92629	0.591505	0.726775
k__Bacteria.p__Proteobacteria.c__Alphaproteobacteria.o__Rhodobacterales.f__Hyphomonadaceae.g__	2.93736	Bacteria_BAL_2	2.52318	0.591505	0.726775
k__Bacteria.p__Proteobacteria.c__Betaproteobacteria.o__Burkholderiales.f__Oxalobacteraceae.g__Janthinobacterium	2.81253	Bacteria_BAL_2	2.43973	0.591505	0.726775
k__Bacteria.p__Proteobacteria.c__Alphaproteobacteria.o__Rhizobiales.f__Aurantimonadaceae.g__	2.98515	Bacteria_BAL_2	2.72278	0.591505	0.726775
k__Bacteria.p__Bacteroidetes.c__Flavobacteriia.o__Flavobacteriales.f___Weeksellaceae_.g__Chryseobacterium	3.56783	Naive_BAL_2	3.05244	0.608874	0.726775
k__Bacteria.p__Actinobacteria.c__Actinobacteria.o__Actinomycetales.f__Sporichthyaceae.g__	2.40809	Naive_BAL_2	2.08906	0.608874	0.726775
k__Bacteria.p__TM7.c__TM7_3.o__.f__.g__	3.53821	Naive_BAL_2	3.07845	0.608874	0.726775
k__Bacteria.p__Actinobacteria.c__Actinobacteria.o__Actinomycetales.f__Nocardiaceae.g__Rhodococcus	3.08345	Bacteria_BAL_2	2.68715	0.618292	0.726775
k__Bacteria.p__Proteobacteria.c__Alphaproteobacteria.o__Rhizobiales.f__Aurantimonadaceae.g__Aurantimonas	2.95582	Naive_BAL_2	2.61374	0.618292	0.726775
k__Bacteria.p__Proteobacteria.c__Betaproteobacteria.o__Methylophilales.f__Methylophilaceae.g__	2.84823	Bacteria_BAL_2	2.47486	0.618292	0.726775
k__Bacteria.p__Proteobacteria.c__Alphaproteobacteria.o__Rhizobiales.f__Hyphomicrobiaceae.g__	3.38564	Bacteria_BAL_2	2.67116	0.622753	0.726775
k__Bacteria.p__Actinobacteria.c__Actinobacteria.o__Actinomycetales.f__Nocardioidaceae.g__Nocardioides	3.50534	Naive_BAL_2	3.02226	0.622753	0.726775
k__Bacteria.p__Proteobacteria.c__Alphaproteobacteria.o__Rhizobiales.f__Rhizobiaceae.g__Agrobacterium	3.8261	Naive_BAL_2	3.27874	0.624206	0.726775
k__Bacteria.p__Actinobacteria.c__Actinobacteria.o__Actinomycetales.f__Nocardioidaceae.g__	3.64855	Naive_BAL_2	2.93738	0.624206	0.726775
k__Bacteria.p__Proteobacteria.c__Alphaproteobacteria.o__Rhizobiales.f__Methylobacteriaceae.g__	4.80921	Naive_BAL_2	4.43186	0.624206	0.726775
k__Bacteria.p__Actinobacteria.c__Actinobacteria.o__Actinomycetales.f__Microbacteriaceae.g__Microbacterium	3.4112	Naive_BAL_2	3.01601	0.624206	0.726775
k__Bacteria.p__Proteobacteria.c__Betaproteobacteria.o__Burkholderiales.f__Oxalobacteraceae.g__	4.51093	Naive_BAL_2	3.73053	0.624206	0.726775
k__Bacteria.p__Proteobacteria.c__Alphaproteobacteria.o__Rhodobacterales.f__Rhodobacteraceae.g__Rubellimicrobium	4.50167	Naive_BAL_2	3.53997	0.624206	0.726775
k__Bacteria.p__Actinobacteria.c__Actinobacteria.o__Actinomycetales.f__Streptomycetaceae.g__Streptomyces	2.81746	Naive_BAL_2	2.52236	0.662427	0.750146
k__Bacteria.p__Proteobacteria.c__Alphaproteobacteria.o__Rhizobiales.f__Bradyrhizobiaceae.g__Bradyrhizobium	1.72097		NA	0.662427	0.750146
k__Bacteria.p__Firmicutes.c__Clostridia.o__Clostridiales.f___Tissierellaceae_.g__Finegoldia	3.31289	Naive_BAL_2	3.08872	0.662427	0.750146
k__Bacteria.p__Bacteroidetes.c___Saprospirae_.o___Saprospirales_.f__Saprospiraceae.g__Haliscomenobacter	1.92301		NA	0.662427	0.750146
k__Bacteria.p__TM7.c__TM7_3.o__EW055.f__.g__	1.67629		NA	0.662427	0.750146
k__Bacteria.p__Bacteroidetes.c___Saprospirae_.o___Saprospirales_.f__Chitinophagaceae.g__	3.22119	Naive_BAL_2	2.80215	0.662427	0.750146
k__Bacteria.p__Proteobacteria.c__Alphaproteobacteria.o__Caulobacterales.f__Caulobacteraceae.g__Brevundimonas	2.3584	Naive_BAL_2	2.01304	0.701155	0.790393
k__Bacteria.p__Firmicutes.c__Clostridia.o__Clostridiales.f__Ruminococcaceae.g__Ruminococcus	3.27127	Bacteria_BAL_2	2.91407	0.737316	0.791577
k__Bacteria.p__Actinobacteria.c__Actinobacteria.o__Actinomycetales.f__Micromonosporaceae.g__	1.00233		NA	0.737316	0.791577
k__Bacteria.p__Planctomycetes.c__Planctomycetia.o__Gemmatales.f__Isosphaeraceae.g__	2.05786		NA	0.737316	0.791577
k__Bacteria.p__Proteobacteria.c__Alphaproteobacteria.o__Rhodospirillales.f__.g__	2.43754	Bacteria_BAL_2	2.14544	0.737316	0.791577
k__Bacteria.p__Proteobacteria.c__Alphaproteobacteria.o__Rhizobiales.f__Rhodobiaceae.g__Afifella	0.765442		NA	0.737316	0.791577
k__Bacteria.p__Actinobacteria.c__Acidimicrobiia.o__Acidimicrobiales.f__EB1017.g__	2.49493	Bacteria_BAL_2	2.32805	0.737316	0.791577
k__Bacteria.p__Bacteroidetes.c__Bacteroidia.o__Bacteroidales.f__Rikenellaceae.g__	2.87603	Bacteria_BAL_2	2.54689	0.737316	0.791577
k__Bacteria.p__Actinobacteria.c__Actinobacteria.o__Actinomycetales.f__Nocardioidaceae.g__Friedmanniella	2.29606	Bacteria_BAL_2	2.0964	0.737316	0.791577
k__Bacteria.p__Actinobacteria.c__Acidimicrobiia.o__Acidimicrobiales.f__.g__	2.84971	Bacteria_BAL_2	2.56675	0.737316	0.791577
k__Bacteria.p__TM7.c__TM7_1.o__.f__.g__	2.73393	Bacteria_BAL_2	2.44711	0.737316	0.791577
k__Bacteria.p__Proteobacteria.c__Deltaproteobacteria.o__Myxococcales.f__Nannocystaceae.g__Nannocystis	1.5666		NA	0.737316	0.791577
k__Bacteria.p__Fusobacteria.c__Fusobacteriia.o__Fusobacteriales.f__Leptotrichiaceae.g__Leptotrichia	3.69354	Naive_BAL_2	3.31459	0.788447	0.819717
k__Bacteria.p__Proteobacteria.c__Gammaproteobacteria.o__Legionellales.f__Coxiellaceae.g__	2.57504	Naive_BAL_2	2.25531	0.788447	0.819717
k__Bacteria.p__Bacteroidetes.c__Cytophagia.o__Cytophagales.f__Cytophagaceae.g__Pontibacter	3.31975	Bacteria_BAL_2	2.7858	0.788447	0.819717
k__Bacteria.p__Proteobacteria.c__Alphaproteobacteria.o__Rhizobiales.f__.g__	3.49918	Naive_BAL_2	3.04803	0.798074	0.819717
k__Bacteria.p__Actinobacteria.c__Thermoleophilia.o__Solirubrobacterales.f__.g__	3.04844	Bacteria_BAL_2	2.63831	0.798074	0.819717
k__Bacteria.p__Firmicutes.c__Bacilli.o__Lactobacillales.f__Enterococcaceae.g__Enterococcus	2.91395	Bacteria_BAL_2	2.59722	0.798074	0.819717
k__Bacteria.p__Firmicutes.c__Clostridia.o__Clostridiales.f__Clostridiaceae.g__	3.54238	Naive_BAL_2	2.93255	0.803255	0.819717
k__Bacteria.p__Proteobacteria.c__Alphaproteobacteria.o__Rhizobiales.f__Hyphomicrobiaceae.g__Devosia	4.17821	Bacteria_BAL_2	3.49678	0.806496	0.819717
k__Bacteria.p__Firmicutes.c__Bacilli.o__Bacillales.f___Exiguobacteraceae_.g__Exiguobacterium	3.35851	Bacteria_BAL_2	2.6385	0.806496	0.819717
k__Bacteria.p__Proteobacteria.c__Alphaproteobacteria.o__Caulobacterales.f__Caulobacteraceae.g__Phenylobacterium	4.70575	Bacteria_BAL_2	3.94282	0.806496	0.819717
k__Bacteria.p__Proteobacteria.c__Betaproteobacteria.o__Rhodocyclales.f__Rhodocyclaceae.g__	3.14779	Bacteria_BAL_2	2.65409	0.806496	0.819717
k__Bacteria.p__Proteobacteria.c__Alphaproteobacteria.o__Rhizobiales.f__Bradyrhizobiaceae.g__	3.50357	Bacteria_BAL_2	3.10915	0.806496	0.819717
k__Bacteria.p__Proteobacteria.c__Alphaproteobacteria.o__Sphingomonadales.f__Sphingomonadaceae.g__Kaistobacter	3.30919	Naive_BAL_2	2.69106	0.806496	0.819717
k__Bacteria.p__Firmicutes.c__Bacilli.o__Lactobacillales.f__Carnobacteriaceae.g__Granulicatella	2.53804	Bacteria_BAL_2	2.26556	0.884299	0.895127
k__Bacteria.p__Proteobacteria.c__Alphaproteobacteria.o__Rhizobiales.f__Bradyrhizobiaceae.g__Balneimonas	3.78931	Naive_BAL_2	3.43018	0.898212	0.901848
k__Bacteria.p__Bacteroidetes.c__Cytophagia.o__Cytophagales.f__Cytophagaceae.g__Hymenobacter	3.7227	Naive_BAL_2	3.31546	0.898212	0.901848
k__Bacteria.p__Firmicutes.c__Bacilli.o__Bacillales.f__Bacillaceae.g__Bacillus	4.09385	Bacteria_BAL_2	3.73859	0.902117	0.902117

## Sheet: Lung.bacteria
Taxa	Log.higheset.class.average	Class	LDA.effect.size	p.value	padj
k__Bacteria.p__Actinobacteria.c__Actinobacteria.o__Actinomycetales.f__Micrococcaceae.g__Rothia	4.18135	Naive_Lung_2	3.8971	0.00729036	0.404856
k__Bacteria.p__Fusobacteria.c__Fusobacteriia.o__Fusobacteriales.f__Fusobacteriaceae.g__Fusobacterium	3.41834	Naive_Lung_2	3.12806	0.00729036	0.404856
k__Bacteria.p__Firmicutes.c__Bacilli.o__Bacillales.f__Bacillaceae.g__	1.43682		NA	0.00729036	0.404856
k__Bacteria.p__Bacteroidetes.c__Bacteroidia.o__Bacteroidales.f__Prevotellaceae.g__Prevotella	3.20261	Naive_Lung_2	2.85509	0.0127254	0.404856
k__Bacteria.p__Actinobacteria.c__Actinobacteria.o__Actinomycetales.f__Microbacteriaceae.g__Microbacterium	3.59363	Naive_Lung_2	3.28009	0.013903	0.404856
k__Bacteria.p__Proteobacteria.c__Alphaproteobacteria.o__Rhodospirillales.f__Rhodospirillaceae.g__Skermanella	4.33204	Bacteria_Lung_2	4.04504	0.0143059	0.404856
k__Bacteria.p__Proteobacteria.c__Alphaproteobacteria.o__Rhizobiales.f__Hyphomicrobiaceae.g__	3.54332	Naive_Lung_2	2.9995	0.0143059	0.404856
k__Bacteria.p__Actinobacteria.c__Actinobacteria.o__Actinomycetales.f__Propionibacteriaceae.g__Propionibacterium	4.95083	Naive_Lung_2	4.54519	0.0143059	0.404856
k__Bacteria.p__Actinobacteria.c__Actinobacteria.o__Actinomycetales.f__Corynebacteriaceae.g__Corynebacterium	4.23056	Naive_Lung_2	3.89139	0.0143059	0.404856
k__Bacteria.p__Actinobacteria.c__Actinobacteria.o__Actinomycetales.f__Actinomycetaceae.g__Actinomyces	4.07008	Naive_Lung_2	3.73986	0.0143059	0.404856
k__Bacteria.p__Firmicutes.c__Bacilli.o__Lactobacillales.f__Carnobacteriaceae.g__Granulicatella	3.21694	Naive_Lung_2	2.93385	0.0213032	0.513805
k__Bacteria.p__Actinobacteria.c__Actinobacteria.o__Actinomycetales.f__Propionibacteriaceae.g__	3.17282	Naive_Lung_2	2.88179	0.029049	0.513805
k__Bacteria.p__Firmicutes.c__Bacilli.o__Gemellales.f__Gemellaceae.g__	2.94684	Naive_Lung_2	2.65813	0.029049	0.513805
k__Bacteria.p__Chloroflexi.c__Thermomicrobia.o__JG30_KF_CM45.f__.g__	2.88381	Naive_Lung_2	2.61414	0.029049	0.513805
k__Bacteria.p__Bacteroidetes.c__Cytophagia.o__Cytophagales.f__Cytophagaceae.g__Pontibacter	3.25355	Naive_Lung_2	2.95581	0.029049	0.513805
k__Bacteria.p__Proteobacteria.c__Betaproteobacteria.o__Burkholderiales.f__Alcaligenaceae.g__	1.63526		NA	0.029049	0.513805
k__Bacteria.p__Proteobacteria.c__Betaproteobacteria.o__Neisseriales.f__Neisseriaceae.g__Neisseria	2.52165	Naive_Lung_2	2.13438	0.0490901	0.514801
k__Bacteria.p__Firmicutes.c__Clostridia.o__Clostridiales.f__Veillonellaceae.g__Veillonella	3.57276	Naive_Lung_2	3.18009	0.0490901	0.514801
k__Bacteria.p__Firmicutes.c__Bacilli.o__Bacillales.f___Exiguobacteraceae_.g__Exiguobacterium	3.62002	Bacteria_Lung_2	3.1621	0.0500435	0.514801
k__Bacteria.p__Actinobacteria.c__Actinobacteria.o__Actinomycetales.f__Microbacteriaceae.g__	3.64784	Bacteria_Lung_2	3.26367	0.0500435	0.514801
k__Bacteria.p__Firmicutes.c__Clostridia.o__Clostridiales.f__Peptococcaceae.g__Desulfotomaculum	3.67679	Bacteria_Lung_2	3.22495	0.0500435	0.514801
k__Bacteria.p__Proteobacteria.c__Betaproteobacteria.o__Burkholderiales.f__Oxalobacteraceae.g__Janthinobacterium	1.49214		NA	0.0733116	0.514801
k__Bacteria.p__Nitrospirae.c__Nitrospira.o__Nitrospirales.f__Nitrospiraceae.g__Nitrospira	3.22225	Bacteria_Lung_2	2.98443	0.0807664	0.514801
k__Bacteria.p__Proteobacteria.c__Alphaproteobacteria.o__Rhizobiales.f__Rhizobiaceae.g__Rhizobium	1.26968		NA	0.0807664	0.514801
k__Bacteria.p__Proteobacteria.c__Alphaproteobacteria.o__Rhizobiales.f__Beijerinckiaceae.g__	3.58573	Bacteria_Lung_2	3.27108	0.0850999	0.514801
k__Bacteria.p__Firmicutes.c__Bacilli.o__Bacillales.f__Planococcaceae.g__	4.19192	Naive_Lung_2	3.68001	0.0864107	0.514801
k__Bacteria.p__Proteobacteria.c__Alphaproteobacteria.o__Sphingomonadales.f__Sphingomonadaceae.g__Sphingomonas	3.93607	Naive_Lung_2	3.44563	0.0864107	0.514801
k__Bacteria.p__Proteobacteria.c__Alphaproteobacteria.o__Rickettsiales.f__Rickettsiaceae.g__	2.95417	Naive_Lung_2	2.67854	0.0935325	0.514801
k__Bacteria.p__Proteobacteria.c__Alphaproteobacteria.o__Rickettsiales.f__mitochondria.g__Carica	1.46423		NA	0.0935325	0.514801
k__Bacteria.p__Firmicutes.c__Clostridia.o__Clostridiales.f__Clostridiaceae.g__Caloramator	0.971607		NA	0.0935325	0.514801
k__Bacteria.p__Planctomycetes.c__Planctomycetia.o__Pirellulales.f__Pirellulaceae.g__	2.31992	Naive_Lung_2	2.08454	0.0935325	0.514801
k__Bacteria.p__Actinobacteria.c__Actinobacteria.o__Actinomycetales.f__.g__	2.35539	Naive_Lung_2	2.0854	0.0935325	0.514801
k__Bacteria.p__Actinobacteria.c__Acidimicrobiia.o__Acidimicrobiales.f__EB1017.g__	2.73497	Naive_Lung_2	2.50625	0.0935325	0.514801
k__Bacteria.p__Proteobacteria.c__Gammaproteobacteria.o__Pasteurellales.f__Pasteurellaceae.g__Haemophilus	1.89936		NA	0.0935325	0.514801
k__Bacteria.p__Actinobacteria.c__Actinobacteria.o__Actinomycetales.f__Microbacteriaceae.g__Pseudoclavibacter	2.41652	Naive_Lung_2	2.12848	0.0935325	0.514801
k__Bacteria.p__Proteobacteria.c__Gammaproteobacteria.o__Pasteurellales.f__Pasteurellaceae.g__Aggregatibacter	1.09314		NA	0.0935325	0.514801
k__Bacteria.p__Actinobacteria.c__Actinobacteria.o__Actinomycetales.f__Brevibacteriaceae.g__Brevibacterium	2.63461	Naive_Lung_2	2.40006	0.0935325	0.514801
k__Bacteria.p__TM7.c__TM7_3.o__EW055.f__.g__	2.73756	Naive_Lung_2	2.39808	0.0963193	0.514801
k__Bacteria.p__Actinobacteria.c__Actinobacteria.o__Actinomycetales.f__Nocardioidaceae.g__Pimelobacter	2.31866	Naive_Lung_2	2.00393	0.107405	0.514801
k__Bacteria.p__Actinobacteria.c__Actinobacteria.o__Actinomycetales.f__Micrococcaceae.g__Microbispora	2.1587		NA	0.109855	0.514801
k__Bacteria.p__Proteobacteria.c__Gammaproteobacteria.o__Alteromonadales.f___Chromatiaceae_.g__Rheinheimera	2.37965	Bacteria_Lung_2	2.0283	0.134962	0.514801
k__Bacteria.p__Proteobacteria.c__Alphaproteobacteria.o__Rhizobiales.f__Aurantimonadaceae.g__	2.67478	Naive_Lung_2	2.26819	0.134962	0.514801
k__Bacteria.p__Actinobacteria.c__Actinobacteria.o__Actinomycetales.f__Dermabacteraceae.g__Brachybacterium	2.79785	Naive_Lung_2	2.47405	0.15939	0.514801
k__Bacteria.p__Proteobacteria.c__Betaproteobacteria.o__Burkholderiales.f__Burkholderiaceae.g__Lautropia	2.17715		NA	0.179712	0.514801
k__Bacteria.p__Proteobacteria.c__Betaproteobacteria.o__Burkholderiales.f__Comamonadaceae.g__Hydrogenophaga	2.81856	Bacteria_Lung_2	2.55762	0.179712	0.514801
k__Bacteria.p__Tenericutes.c__Mollicutes.o__Anaeroplasmatales.f__Anaeroplasmataceae.g__Anaeroplasma	3.20964	Bacteria_Lung_2	2.95686	0.179712	0.514801
k__Bacteria.p__Bacteroidetes.c___Saprospirae_.o___Saprospirales_.f__Saprospiraceae.g__	3.05016	Bacteria_Lung_2	2.65946	0.179712	0.514801
k__Bacteria.p__Firmicutes.c__Bacilli.o__Bacillales.f__Staphylococcaceae.g__Jeotgalicoccus	2.86669	Naive_Lung_2	2.49071	0.179712	0.514801
k__Bacteria.p__Gemmatimonadetes.c__Gemmatimonadetes.o__.f__.g__	2.31105	Bacteria_Lung_2	2.14633	0.179712	0.514801
k__Bacteria.p__Bacteroidetes.c__Flavobacteriia.o__Flavobacteriales.f__Flavobacteriaceae.g__Flavobacterium	3.44752	Naive_Lung_2	3.12155	0.179712	0.514801
k__Bacteria.p__Firmicutes.c__Clostridia.o__Clostridiales.f___Tissierellaceae_.g__Peptoniphilus	3.28153	Bacteria_Lung_2	3.03759	0.179712	0.514801
k__Bacteria.p__Proteobacteria.c__Gammaproteobacteria.o__Pseudomonadales.f__Moraxellaceae.g__	1.58794		NA	0.212881	0.514801
k__Bacteria.p__Actinobacteria.c__Acidimicrobiia.o__Acidimicrobiales.f__C111.g__	3.17216	Bacteria_Lung_2	2.6471	0.212881	0.514801
k__Bacteria.p__Actinobacteria.c__Actinobacteria.o__Actinomycetales.f__Geodermatophilaceae.g__Geodermatophilus	2.5324	Bacteria_Lung_2	2.1866	0.218742	0.514801
k__Bacteria.p__Proteobacteria.c__Alphaproteobacteria.o__Rhodospirillales.f__Acetobacteraceae.g__Roseomonas	3.50993	Bacteria_Lung_2	3.02432	0.220671	0.514801
k__Bacteria.p__Proteobacteria.c__Alphaproteobacteria.o__Rhizobiales.f__Bradyrhizobiaceae.g__Balneimonas	3.88111	Bacteria_Lung_2	3.25362	0.220671	0.514801
k__Bacteria.p__Proteobacteria.c__Gammaproteobacteria.o__Xanthomonadales.f__Xanthomonadaceae.g__Lysobacter	2.47004		NA	0.220671	0.514801
k__Bacteria.p__Proteobacteria.c__Betaproteobacteria.o__Burkholderiales.f__Burkholderiaceae.g__Salinispora	2.50443	Naive_Lung_2	2.23886	0.244355	0.514801
k__Bacteria.p__Proteobacteria.c__Alphaproteobacteria.o__Rhizobiales.f__Rhodobiaceae.g__Afifella	0.971607		NA	0.244355	0.514801
k__Bacteria.p__Actinobacteria.c__Actinobacteria.o__Actinomycetales.f__Actinomycetaceae.g__	1.50233		NA	0.244355	0.514801
k__Bacteria.p__Cyanobacteria.c__ML635J_21.o__.f__.g__	3.49438	Naive_Lung_2	3.1336	0.244355	0.514801
k__Bacteria.p__Proteobacteria.c__Betaproteobacteria.o__Burkholderiales.f__Comamonadaceae.g__Rubrivivax	1.13691		NA	0.244355	0.514801
k__Bacteria.p__Fusobacteria.c__Fusobacteriia.o__Fusobacteriales.f__Leptotrichiaceae.g__Leptotrichia	1.68384		NA	0.263552	0.514801
k__Bacteria.p__Proteobacteria.c__Gammaproteobacteria.o__Xanthomonadales.f__Xanthomonadaceae.g__Stenotrophomonas	0.870923		NA	0.263552	0.514801
k__Bacteria.p__Actinobacteria.c__Actinobacteria.o__Actinomycetales.f__ACK_M1.g__	2.41736	Naive_Lung_2	2.10796	0.263552	0.514801
k__Bacteria.p__Proteobacteria.c__Gammaproteobacteria.o__Methylococcales.f__Crenotrichaceae.g__Crenothrix	0.676995		NA	0.263552	0.514801
k__Bacteria.p__Firmicutes.c__Bacilli.o__Bacillales.f__Bacillaceae.g__Geobacillus	1.95575		NA	0.263552	0.514801
k__Bacteria.p__Firmicutes.c__Bacilli.o__Bacillales.f__Bacillaceae.g__Anoxybacillus	0.676995		NA	0.263552	0.514801
k__Bacteria.p__Planctomycetes.c__Planctomycetia.o__Gemmatales.f__Gemmataceae.g__Gemmata	2.6882	Naive_Lung_2	2.5021	0.263552	0.514801
k__Bacteria.p__Firmicutes.c__Clostridia.o__Clostridiales.f__Veillonellaceae.g__Dialister	1.95959	Naive_Lung_2	2.11963	0.263552	0.514801
k__Bacteria.p__Actinobacteria.c__Actinobacteria.o__Actinomycetales.f__Bogoriellaceae.g__Georgenia	1.4004		NA	0.263552	0.514801
k__Bacteria.p__Proteobacteria.c__Gammaproteobacteria.o__Pseudomonadales.f__Pseudomonadaceae.g__	1.04701		NA	0.263552	0.514801
k__Bacteria.p__Proteobacteria.c__Betaproteobacteria.o__Burkholderiales.f__Comamonadaceae.g__Acidovorax	0.637367		NA	0.263552	0.514801
k__Bacteria.p__Acidobacteria.c__Sva0725.o__Sva0725.f__.g__	2.50941	Naive_Lung_2	2.3265	0.263552	0.514801
k__Bacteria.p__Chloroflexi.c__TK10.o__B07_WMSP1.f__FFCH4570.g__	2.37352	Naive_Lung_2	2.32361	0.263552	0.514801
k__Bacteria.p__Actinobacteria.c__Actinobacteria.o__Actinomycetales.f__Microbacteriaceae.g__Curtobacterium	1.11449		NA	0.263552	0.514801
k__Bacteria.p__Firmicutes.c__Clostridia.o__Clostridiales.f__Veillonellaceae.g__	3.27746	Naive_Lung_2	3.03128	0.263552	0.514801
k__Bacteria.p__Chloroflexi.c__TK10.o__AKYG885.f__Dolo_23.g__	2.37597	Naive_Lung_2	2.17567	0.263552	0.514801
k__Bacteria.p__Bacteroidetes.c___Saprospirae_.o___Saprospirales_.f__Saprospiraceae.g__Haliscomenobacter	1.00246	Naive_Lung_2	2.19747	0.263552	0.514801
k__Bacteria.p__Cyanobacteria.c__Synechococcophycideae.o__Synechococcales.f__Acaryochloridaceae.g__Acaryochloris	2.00246	Naive_Lung_2	2.03644	0.263552	0.514801
k__Bacteria.p__Firmicutes.c__Bacilli.o__Turicibacterales.f__Turicibacteraceae.g__Turicibacter	2.75458	Naive_Lung_2	2.51656	0.263552	0.514801
k__Bacteria.p__Proteobacteria.c__Epsilonproteobacteria.o__Campylobacterales.f__Campylobacteraceae.g__	1.78349		NA	0.263552	0.514801
k__Bacteria.p__Acidobacteria.c__Solibacteres.o__Solibacterales.f__.g__	1.64907		NA	0.263552	0.514801
k__Bacteria.p__Tenericutes.c__Mollicutes.o__RF39.f__.g__	0.701426		NA	0.263552	0.514801
k__Bacteria.p__Bacteroidetes.c__Sphingobacteriia.o__Sphingobacteriales.f__.g__	2.54762	Naive_Lung_2	2.37294	0.263552	0.514801
k__Bacteria.p__Firmicutes.c__Bacilli.o__Bacillales.f__Staphylococcaceae.g__Salinicoccus	2.409	Naive_Lung_2	2.22496	0.263552	0.514801
k__Bacteria.p__Firmicutes.c__Clostridia.o__Clostridiales.f__Veillonellaceae.g__Megasphaera	2.14858	Naive_Lung_2	2.00634	0.263552	0.514801
k__Bacteria.p__Firmicutes.c__Bacilli.o__Lactobacillales.f__Leuconostocaceae.g__Weissella	1.78349		NA	0.263552	0.514801
k__Bacteria.p__Firmicutes.c__Bacilli.o__Bacillales.f__Planococcaceae.g__Planococcus	2.07494		NA	0.263552	0.514801
k__Bacteria.p__Spirochaetes.c___Leptospirae_.o___Leptospirales_.f__Leptospiraceae.g__Turneriella	1.47298		NA	0.263552	0.514801
k__Bacteria.p__Planctomycetes.c__Planctomycetia.o__Gemmatales.f__Gemmataceae.g__	2.8187	Naive_Lung_2	2.61347	0.263552	0.514801
k__Bacteria.p__Actinobacteria.c__Actinobacteria.o__Actinomycetales.f__Pseudonocardiaceae.g__Amycolatopsis	2.25773	Naive_Lung_2	2.11243	0.263552	0.514801
k__Bacteria.p__Proteobacteria.c__Gammaproteobacteria.o__Acidithiobacillales.f__.g__	0.701426		NA	0.263552	0.514801
k__Bacteria.p__Proteobacteria.c__Alphaproteobacteria.o__Sphingomonadales.f__Sphingomonadaceae.g__Sphingobium	3.07319	Naive_Lung_2	2.72929	0.263552	0.514801
k__Bacteria.p__Proteobacteria.c__Gammaproteobacteria.o__Aeromonadales.f__Succinivibrionaceae.g__Succinivibrio	2.06125		NA	0.263552	0.514801
k__Bacteria.p__Proteobacteria.c__Alphaproteobacteria.o__Sphingomonadales.f__Sphingomonadaceae.g__Sphingopyxis	1.15412		NA	0.263552	0.514801
k__Bacteria.p__Actinobacteria.c__Actinobacteria.o__Actinomycetales.f__Frankiaceae.g__	0.569893		NA	0.263552	0.514801
k__Bacteria.p__Acidobacteria.c__Acidobacteria_6.o__iii1_15.f__mb2424.g__	2.55876	Naive_Lung_2	2.30297	0.263552	0.514801
k__Bacteria.p__GN02.c__GN07.o__.f__.g__	2.64078	Naive_Lung_2	2.37375	0.263552	0.514801
k__Bacteria.p__Proteobacteria.c__Alphaproteobacteria.o__Rhodobacterales.f__Rhodobacteraceae.g__Anaerospora	1.04701		NA	0.263552	0.514801
k__Bacteria.p__Acidobacteria.c___Chloracidobacteria_.o__RB41.f__Ellin6075.g__	1.78349	Naive_Lung_2	2.07403	0.263552	0.514801
k__Bacteria.p__Actinobacteria.c__Thermoleophilia.o__Solirubrobacterales.f__Patulibacteraceae.g__	1.47298		NA	0.263552	0.514801
k__Bacteria.p___Thermi_.c__Deinococci.o__Deinococcales.f__Trueperaceae.g__Truepera	2.74518	Naive_Lung_2	2.43041	0.263552	0.514801
k__Bacteria.p__Bacteroidetes.c__Flavobacteriia.o__Flavobacteriales.f__Flavobacteriaceae.g__Salinimicrobium	2.11449	Naive_Lung_2	2.04423	0.263552	0.514801
k__Bacteria.p__Proteobacteria.c__Betaproteobacteria.o__Burkholderiales.f__Alcaligenaceae.g__Achromobacter	0.676995	Naive_Lung_2	2.01908	0.263552	0.514801
k__Bacteria.p__Actinobacteria.c__Coriobacteriia.o__Coriobacteriales.f__Coriobacteriaceae.g__Atopobium	1.80034		NA	0.263552	0.514801
k__Bacteria.p__Proteobacteria.c__Alphaproteobacteria.o__Caulobacterales.f__Caulobacteraceae.g__Brevundimonas	2.33975	Naive_Lung_2	2.13767	0.263552	0.514801
k__Bacteria.p__Proteobacteria.c__Betaproteobacteria.o__Methylophilales.f__Methylophilaceae.g__Methylotenera	2.08164	Naive_Lung_2	2.00811	0.263552	0.514801
k__Bacteria.p__Proteobacteria.c__Alphaproteobacteria.o__Rhizobiales.f__Hyphomicrobiaceae.g__Hyphomicrobium	2.83836	Naive_Lung_2	2.51305	0.263552	0.514801
k__Bacteria.p__Proteobacteria.c__Betaproteobacteria.o__Burkholderiales.f__Oxalobacteraceae.g__Polynucleobacter	1.04701		NA	0.263552	0.514801
k__Bacteria.p__Proteobacteria.c__Epsilonproteobacteria.o__Campylobacterales.f__Campylobacteraceae.g__Arcobacter	2.12873	Naive_Lung_2	2.0267	0.263552	0.514801
k__Bacteria.p__Cyanobacteria.c__Synechococcophycideae.o__Pseudanabaenales.f__Pseudanabaenaceae.g__Leptolyngbya	2.71655	Naive_Lung_2	2.45442	0.263552	0.514801
k__Bacteria.p__Proteobacteria.c__Alphaproteobacteria.o__Rhizobiales.f__Phyllobacteriaceae.g__	2.92251	Naive_Lung_2	2.59212	0.263552	0.514801
k__Bacteria.p__Chloroflexi.c__Gitt_GS_136.o__.f__.g__	2.49382	Naive_Lung_2	2.42787	0.263552	0.514801
k__Bacteria.p__Proteobacteria.c__Gammaproteobacteria.o__Thiotrichales.f__Thiotrichaceae.g__Thiothrix	1.11449	Naive_Lung_2	2.1038	0.263552	0.514801
k__Bacteria.p__Bacteroidetes.c__Flavobacteriia.o__Flavobacteriales.f__Flavobacteriaceae.g__	2.14252	Naive_Lung_2	2.15139	0.263552	0.514801
k__Bacteria.p__Proteobacteria.c__Alphaproteobacteria.o__Sphingomonadales.f__Sphingomonadaceae.g__Blastomonas	0.938397	Naive_Lung_2	2.03187	0.263552	0.514801
k__Bacteria.p__Firmicutes.c__Clostridia.o__Clostridiales.f__Peptostreptococcaceae.g__	1.87092		NA	0.263552	0.514801
k__Bacteria.p__Actinobacteria.c__Actinobacteria.o__Actinomycetales.f__Micrococcaceae.g__Citricoccus	1.74282		NA	0.263552	0.514801
k__Bacteria.p__Bacteroidetes.c__Cytophagia.o__Cytophagales.f__Cytophagaceae.g__Dyadobacter	2.18143	Naive_Lung_2	2.07368	0.263552	0.514801
k__Bacteria.p__SR1.c__.o__.f__.g__	2.45638	Naive_Lung_2	2.27367	0.263552	0.514801
k__Bacteria.p__Firmicutes.c__Bacilli.o__Lactobacillales.f__Leuconostocaceae.g__	1.11449		NA	0.263552	0.514801
k__Bacteria.p__TM7.c__TM7_1.o__.f__.g__	2.89455	Naive_Lung_2	2.6761	0.263552	0.514801
k__Bacteria.p__Proteobacteria.c__Deltaproteobacteria.o__Myxococcales.f__Cystobacterineae.g__	2.68384	Naive_Lung_2	2.48822	0.263552	0.514801
k__Bacteria.p__Proteobacteria.c__Alphaproteobacteria.o__Rickettsiales.f__mitochondria.g__	0.978026		NA	0.263552	0.514801
k__Bacteria.p__Proteobacteria.c__Alphaproteobacteria.o__Rhodospirillales.f__Acetobacteraceae.g__	3.36076	Bacteria_Lung_2	2.91731	0.268341	0.514801
k__Bacteria.p__Firmicutes.c__Bacilli.o__Lactobacillales.f__Aerococcaceae.g__	3.4738	Naive_Lung_2	3.04914	0.283131	0.514801
k__Bacteria.p__Firmicutes.c__Clostridia.o__Clostridiales.f___Tissierellaceae_.g__Finegoldia	2.86082	Naive_Lung_2	2.34715	0.283131	0.514801
k__Bacteria.p__Firmicutes.c__Erysipelotrichi.o__Erysipelotrichales.f__Erysipelotrichaceae.g__Allobaculum	4.51962	Bacteria_Lung_2	4.29513	0.283131	0.514801
k__Bacteria.p__Proteobacteria.c__Alphaproteobacteria.o__Rhizobiales.f__Brucellaceae.g__Ochrobactrum	3.12013	Bacteria_Lung_2	2.64461	0.283131	0.514801
k__Bacteria.p__Firmicutes.c__Bacilli.o__Bacillales.f__Paenibacillaceae.g__Paenibacillus	2.01711		NA	0.283131	0.514801
k__Bacteria.p__Proteobacteria.c__Betaproteobacteria.o__Burkholderiales.f__Oxalobacteraceae.g__Massilia	2.92407	Bacteria_Lung_2	2.55441	0.306136	0.514801
k__Bacteria.p__Firmicutes.c__Clostridia.o__Clostridiales.f__Clostridiaceae.g__Clostridium	3.14907	Bacteria_Lung_2	2.89253	0.306136	0.514801
k__Bacteria.p__Proteobacteria.c__Alphaproteobacteria.o__Rhodospirillales.f__Rhodospirillaceae.g__Rhodospirillum	2.3293		NA	0.318985	0.514801
k__Bacteria.p__Proteobacteria.c__Alphaproteobacteria.o__Rhodobacterales.f__Rhodobacteraceae.g__Rhodobacter	3.87166	Naive_Lung_2	3.41421	0.325163	0.514801
k__Bacteria.p__Firmicutes.c__Bacilli.o__Bacillales.f___Exiguobacteraceae_.g__	2.11513		NA	0.325163	0.514801
k__Bacteria.p__Proteobacteria.c__Betaproteobacteria.o__Burkholderiales.f__Comamonadaceae.g__	4.05342	Bacteria_Lung_2	3.53212	0.327187	0.514801
k__Bacteria.p__Proteobacteria.c__Alphaproteobacteria.o__Rhizobiales.f__Hyphomicrobiaceae.g__Devosia	4.19563	Bacteria_Lung_2	3.47553	0.327187	0.514801
k__Bacteria.p__Bacteroidetes.c__Bacteroidia.o__Bacteroidales.f__S24_7.g__	3.74202	Bacteria_Lung_2	3.50038	0.327187	0.514801
k__Bacteria.p__Proteobacteria.c__Alphaproteobacteria.o__Rhodobacterales.f__Rhodobacteraceae.g__Paracoccus	4.86475	Bacteria_Lung_2	3.95627	0.327187	0.514801
k__Bacteria.p__Actinobacteria.c__Actinobacteria.o__Actinomycetales.f__Intrasporangiaceae.g__Janibacter	4.07521	Bacteria_Lung_2	3.37875	0.327187	0.514801
k__Bacteria.p__Actinobacteria.c__Actinobacteria.o__Actinomycetales.f__Nocardioidaceae.g__Nocardioides	3.84694	Bacteria_Lung_2	3.11706	0.327187	0.514801
k__Bacteria.p__Proteobacteria.c__Gammaproteobacteria.o__Pseudomonadales.f__Moraxellaceae.g__Enhydrobacter	2.62365		NA	0.327187	0.514801
k__Bacteria.p__Proteobacteria.c__Alphaproteobacteria.o__Sphingomonadales.f__Erythrobacteraceae.g__	3.93162	Naive_Lung_2	3.21091	0.327187	0.514801
k__Bacteria.p__Firmicutes.c__Bacilli.o__Lactobacillales.f__Streptococcaceae.g__Streptococcus	5.09475	Naive_Lung_2	4.18047	0.327187	0.514801
k__Bacteria.p__Proteobacteria.c__Alphaproteobacteria.o__Caulobacterales.f__Caulobacteraceae.g__	4.76847	Bacteria_Lung_2	4.05035	0.327187	0.514801
k__Bacteria.p__Actinobacteria.c__Actinobacteria.o__Actinomycetales.f__Nocardiaceae.g__Rhodococcus	3.33398	Bacteria_Lung_2	3.026	0.37055	0.514801
k__Bacteria.p__Actinobacteria.c__Actinobacteria.o__Actinomycetales.f__Micrococcaceae.g__Kocuria	3.51591	Bacteria_Lung_2	3.14934	0.37055	0.514801
k__Bacteria.p__Firmicutes.c__Clostridia.o__Clostridiales.f__Lachnospiraceae.g__	2.8714	Naive_Lung_2	2.36566	0.37055	0.514801
k__Bacteria.p__Gemmatimonadetes.c__Gemm_3.o__.f__.g__	2.32032	Bacteria_Lung_2	2.16216	0.371093	0.514801
k__Bacteria.p__Proteobacteria.c__Alphaproteobacteria.o__Rickettsiales.f__.g__	0.819716		NA	0.371093	0.514801
k__Bacteria.p__Actinobacteria.c__Actinobacteria.o__Actinomycetales.f__Nocardiopsaceae.g__	2.53388	Bacteria_Lung_2	2.31421	0.371093	0.514801
k__Bacteria.p__Actinobacteria.c__Coriobacteriia.o__Coriobacteriales.f__Coriobacteriaceae.g__Adlercreutzia	1.42178		NA	0.371093	0.514801
k__Bacteria.p__Actinobacteria.c__Actinobacteria.o__Actinomycetales.f__Pseudonocardiaceae.g__Pseudonocardia	2.72475	Bacteria_Lung_2	2.41765	0.371093	0.514801
k__Bacteria.p__Bacteroidetes.c__Sphingobacteriia.o__Sphingobacteriales.f__Sphingobacteriaceae.g__Parapedobacter	3.02979	Bacteria_Lung_2	2.85716	0.371093	0.514801
k__Bacteria.p__Planctomycetes.c__Planctomycetia.o__Gemmatales.f__Isosphaeraceae.g__	2.01623	Bacteria_Lung_2	2.15388	0.371093	0.514801
k__Bacteria.p__Proteobacteria.c__Betaproteobacteria.o__Nitrosomonadales.f__Nitrosomonadaceae.g__	2.37586	Bacteria_Lung_2	2.16459	0.371093	0.514801
k__Bacteria.p__NKB19.c__.o__.f__.g__	2.26167	Bacteria_Lung_2	2.16379	0.371093	0.514801
k__Bacteria.p__Proteobacteria.c__Alphaproteobacteria.o__Rhodobacterales.f__Hyphomonadaceae.g__Hyphomonas	0.342595		NA	0.371093	0.514801
k__Bacteria.p__Bacteroidetes.c__Cytophagia.o__Cytophagales.f__Flammeovirgaceae.g__	2.20812	Bacteria_Lung_2	2.08804	0.371093	0.514801
k__Bacteria.p__Proteobacteria.c__Alphaproteobacteria.o__Rhizobiales.f__Hyphomicrobiaceae.g__Rhodoplanes	0.412834		NA	0.371093	0.514801
k__Bacteria.p__Proteobacteria.c__Alphaproteobacteria.o__Rhodobacterales.f__Rhodobacteraceae.g__Amaricoccus	1.88666		NA	0.371093	0.514801
k__Bacteria.p__Proteobacteria.c__Betaproteobacteria.o__Burkholderiales.f__Comamonadaceae.g__Ramlibacter	1.87407		NA	0.371093	0.514801
k__Bacteria.p__Cyanobacteria.c__Oscillatoriophycideae.o__Oscillatoriales.f__Phormidiaceae.g__Phormidium	3.18022	Bacteria_Lung_2	2.93123	0.371093	0.514801
k__Bacteria.p__Planctomycetes.c__Phycisphaerae.o__WD2101.f__.g__	2.75095	Bacteria_Lung_2	2.40243	0.371093	0.514801
k__Bacteria.p__Proteobacteria.c__Gammaproteobacteria.o__Alteromonadales.f__Shewanellaceae.g__Shewanella	0.664051		NA	0.371093	0.514801
k__Bacteria.p__Bacteroidetes.c__Cytophagia.o__Cytophagales.f__Cytophagaceae.g__Adhaeribacter	3.19324	Bacteria_Lung_2	2.99598	0.371093	0.514801
k__Bacteria.p__Chloroflexi.c__S085.o__.f__.g__	1.97606		NA	0.371093	0.514801
k__Bacteria.p__Proteobacteria.c__Gammaproteobacteria.o__Legionellales.f__Legionellaceae.g__Legionella	1.70542		NA	0.371093	0.514801
k__Bacteria.p__Firmicutes.c__Clostridia.o__Clostridiales.f__Peptococcaceae.g__Desulfosporosinus	2.38833	Bacteria_Lung_2	2.10713	0.371093	0.514801
k__Bacteria.p__Firmicutes.c__Clostridia.o__Clostridiales.f__Veillonellaceae.g__Megamonas	2.18144	Bacteria_Lung_2	2.09268	0.371093	0.514801
k__Bacteria.p__Chloroflexi.c__Chloroflexi.o__Chloroflexales.f__Chloroflexaceae.g__Chloronema	2.24534	Bacteria_Lung_2	2.15733	0.371093	0.514801
k__Bacteria.p__Actinobacteria.c__Coriobacteriia.o__Coriobacteriales.f__Coriobacteriaceae.g__	2.46645	Bacteria_Lung_2	2.5073	0.371093	0.514801
k__Bacteria.p__Actinobacteria.c__Actinobacteria.o__Actinomycetales.f__Thermomonosporaceae.g__Actinomadura	3.0143	Bacteria_Lung_2	2.6942	0.371093	0.514801
k__Bacteria.p__Proteobacteria.c__Betaproteobacteria.o__Burkholderiales.f__Comamonadaceae.g__Pelomonas	2.23285		NA	0.371093	0.514801
k__Bacteria.p__Firmicutes.c__Bacilli.o__Lactobacillales.f__Leuconostocaceae.g__Leuconostoc	2.651	Bacteria_Lung_2	2.42741	0.371093	0.514801
k__Bacteria.p__Proteobacteria.c__Gammaproteobacteria.o__Cardiobacteriales.f__Cardiobacteriaceae.g__Cardiobacterium	1.38399		NA	0.371093	0.514801
k__Bacteria.p__Cyanobacteria.c__Oscillatoriophycideae.o__Oscillatoriales.f__Phormidiaceae.g__Microcoleus	3.4532	Bacteria_Lung_2	2.99636	0.371093	0.514801
k__Bacteria.p__Firmicutes.c__Clostridia.o__Clostridiales.f__Lachnospiraceae.g__Coprococcus	2.39181	Bacteria_Lung_2	2.31822	0.371093	0.514801
k__Bacteria.p__Firmicutes.c__Clostridia.o__Clostridiales.f___Tissierellaceae_.g__	2.21183	Bacteria_Lung_2	2.1027	0.371093	0.514801
k__Bacteria.p__Proteobacteria.c__Gammaproteobacteria.o__Legionellales.f__.g__	3.08632	Bacteria_Lung_2	2.89312	0.371093	0.514801
k__Bacteria.p__Proteobacteria.c__Alphaproteobacteria.o__Rhizobiales.f__Methylocystaceae.g__	2.76096	Bacteria_Lung_2	2.59122	0.371093	0.514801
k__Bacteria.p__Planctomycetes.c__OM190.o__CL500_15.f__.g__	1.38091		NA	0.371093	0.514801
k__Bacteria.p__Proteobacteria.c__Gammaproteobacteria.o__Xanthomonadales.f__Sinobacteraceae.g__	1.51869		NA	0.371093	0.514801
k__Bacteria.p__Armatimonadetes.c___Fimbriimonadia_.o___Fimbriimonadales_.f___Fimbriimonadaceae_.g__	1.59347		NA	0.371093	0.514801
k__Bacteria.p__Bacteroidetes.c__Flavobacteriia.o__Flavobacteriales.f___Weeksellaceae_.g__	0.412834		NA	0.371093	0.514801
k__Bacteria.p__Bacteroidetes.c__Cytophagia.o__Cytophagales.f__Cyclobacteriaceae.g__	1.90957		NA	0.371093	0.514801
k__Bacteria.p__Actinobacteria.c__Actinobacteria.o__Actinomycetales.f__Nocardiopsaceae.g__Prauseria	2.46009	Bacteria_Lung_2	2.18177	0.371093	0.514801
k__Bacteria.p__Verrucomicrobia.c__Verrucomicrobiae.o__Verrucomicrobiales.f__Verrucomicrobiaceae.g__Akkermansia	0.342595		NA	0.371093	0.514801
k__Bacteria.p__Proteobacteria.c__Gammaproteobacteria.o__Thiotrichales.f__Piscirickettsiaceae.g__	2.2959	Bacteria_Lung_2	2.08229	0.371093	0.514801
k__Bacteria.p__Proteobacteria.c__Gammaproteobacteria.o__Enterobacteriales.f__Enterobacteriaceae.g__	1.34137		NA	0.371093	0.514801
k__Bacteria.p__Firmicutes.c__Bacilli.o__Bacillales.f__.g__	1.58892		NA	0.371093	0.514801
k__Bacteria.p__Bacteroidetes.c__Cytophagia.o__Cytophagales.f__Cytophagaceae.g__Rhodocytophaga	2.78853	Bacteria_Lung_2	2.57919	0.371093	0.514801
k__Bacteria.p__Verrucomicrobia.c__Opitutae.o__Opitutales.f__Opitutaceae.g__Opitutus	2.50991	Bacteria_Lung_2	2.38772	0.371093	0.514801
k__Bacteria.p__Firmicutes.c__Clostridia.o__Clostridiales.f__Lachnospiraceae.g__Anaerostipes	2.9718	Bacteria_Lung_2	2.7285	0.371093	0.514801
k__Bacteria.p__Actinobacteria.c__Actinobacteria.o__Actinomycetales.f__Microbacteriaceae.g__Agromyces	0.944655		NA	0.371093	0.514801
k__Bacteria.p__Cyanobacteria.c__Nostocophycideae.o__Stigonematales.f__Rivulariaceae.g__Calothrix	2.22601		NA	0.371093	0.514801
k__Bacteria.p__OD1.c__.o__.f__.g__	2.83691	Bacteria_Lung_2	2.62879	0.371093	0.514801
k__Bacteria.p__Proteobacteria.c__Betaproteobacteria.o__Burkholderiales.f__Comamonadaceae.g__Limnohabitans	2.30638	Bacteria_Lung_2	2.33027	0.371093	0.514801
k__Bacteria.p__Proteobacteria.c__Betaproteobacteria.o__SBla14.f__.g__	0.664051		NA	0.371093	0.514801
k__Bacteria.p__Proteobacteria.c__Epsilonproteobacteria.o__Campylobacterales.f__Campylobacteraceae.g__Campylobacter	3.02217	Bacteria_Lung_2	2.6377	0.371093	0.514801
k__Bacteria.p__Fibrobacteres.c__Fibrobacteria.o__258ds10.f__.g__	3.1595	Bacteria_Lung_2	2.9601	0.371093	0.514801
k__Bacteria.p__Bacteroidetes.c___Saprospirae_.o___Saprospirales_.f__Chitinophagaceae.g__Segetibacter	2.38399	Bacteria_Lung_2	2.19453	0.371093	0.514801
k__Bacteria.p__Planctomycetes.c__Planctomycetia.o__Planctomycetales.f__Planctomycetaceae.g__Planctomyces	3.00223	Bacteria_Lung_2	2.74395	0.371093	0.514801
k__Bacteria.p__Proteobacteria.c__Alphaproteobacteria.o__Rhodospirillales.f__.g__	2.8213	Naive_Lung_2	2.39511	0.382593	0.523062
k__Bacteria.p__Proteobacteria.c__Alphaproteobacteria.o__Rhodospirillales.f__Acetobacteraceae.g__Belnapia	1.89646		NA	0.382593	0.523062
k__Bacteria.p__Proteobacteria.c__Betaproteobacteria.o__Neisseriales.f__Neisseriaceae.g__	1.72067		NA	0.382593	0.523062
k__Bacteria.p__TM7.c__TM7_3.o__.f__.g__	3.5922	Naive_Lung_2	3.1715	0.389284	0.529651
k__Bacteria.p__Proteobacteria.c__Alphaproteobacteria.o__Sphingomonadales.f__.g__	2.56349	Naive_Lung_2	2.25344	0.420829	0.567117
k__Bacteria.p__Bacteroidetes.c___Saprospirae_.o___Saprospirales_.f__Chitinophagaceae.g__	2.54064	Bacteria_Lung_2	2.13438	0.420829	0.567117
k__Bacteria.p__Actinobacteria.c__Actinobacteria.o__Actinomycetales.f__Intrasporangiaceae.g__	2.98682	Bacteria_Lung_2	2.55493	0.454817	0.58982
k__Bacteria.p__Proteobacteria.c__Gammaproteobacteria.o__Pseudomonadales.f__Pseudomonadaceae.g__Pseudomonas	1.76271		NA	0.454817	0.58982
k__Bacteria.p__Proteobacteria.c__Alphaproteobacteria.o__Rhodospirillales.f__Rhodospirillaceae.g__Azospirillum	3.90718	Naive_Lung_2	3.21961	0.462433	0.58982
k__Bacteria.p__Firmicutes.c__Bacilli.o__Lactobacillales.f__Lactobacillaceae.g__Lactobacillus	3.84829	Bacteria_Lung_2	3.42962	0.462433	0.58982
k__Bacteria.p__Actinobacteria.c__Actinobacteria.o__Actinomycetales.f__Geodermatophilaceae.g__	3.75566	Bacteria_Lung_2	3.04521	0.462433	0.58982
k__Bacteria.p___Thermi_.c__Deinococci.o__Deinococcales.f__Deinococcaceae.g__Deinococcus	4.44423	Bacteria_Lung_2	3.62585	0.462433	0.58982
k__Bacteria.p__Actinobacteria.c__Actinobacteria.o__Actinomycetales.f__Microbacteriaceae.g__Agrococcus	3.98511	Bacteria_Lung_2	3.09077	0.462433	0.58982
k__Bacteria.p__Proteobacteria.c__Alphaproteobacteria.o__Rhizobiales.f__Aurantimonadaceae.g__Aurantimonas	2.65449	Bacteria_Lung_2	2.23303	0.462433	0.58982
k__Bacteria.p__Firmicutes.c__Bacilli.o__Lactobacillales.f__Enterococcaceae.g__Enterococcus	1.90267		NA	0.462433	0.58982
k__Bacteria.p__Proteobacteria.c__Alphaproteobacteria.o__Rhodobacterales.f__Rhodobacteraceae.g__	3.93554	Naive_Lung_2	3.28501	0.462433	0.58982
k__Bacteria.p__Firmicutes.c__Bacilli.o__Bacillales.f__Planococcaceae.g__Planomicrobium	2.94961	Bacteria_Lung_2	2.63064	0.466854	0.58982
k__Bacteria.p__Actinobacteria.c__Actinobacteria.o__Actinomycetales.f__Dietziaceae.g__Dietzia	3.10331	Bacteria_Lung_2	2.78963	0.466854	0.58982
k__Bacteria.p__Bacteroidetes.c__Bacteroidia.o__Bacteroidales.f__Rikenellaceae.g__	3.09049	Bacteria_Lung_2	2.83598	0.466854	0.58982
k__Bacteria.p__Firmicutes.c__Clostridia.o__Clostridiales.f__Ruminococcaceae.g__	2.1879		NA	0.466854	0.58982
k__Bacteria.p__Proteobacteria.c__Alphaproteobacteria.o__Rhodospirillales.f__Rhodospirillaceae.g__	3.00494	Naive_Lung_2	2.63195	0.538594	0.674434
k__Bacteria.p__Bacteroidetes.c__Cytophagia.o__Cytophagales.f__Cytophagaceae.g__Hymenobacter	3.44245	Naive_Lung_2	2.98513	0.538594	0.674434
k__Bacteria.p__Firmicutes.c__Bacilli.o__Lactobacillales.f__Aerococcaceae.g__Aerococcus	1.95725		NA	0.560509	0.686684
k__Bacteria.p__Proteobacteria.c__Deltaproteobacteria.o__Myxococcales.f__Haliangiaceae.g__	2.64022	Bacteria_Lung_2	2.37833	0.560509	0.686684
k__Bacteria.p__Bacteroidetes.c__Sphingobacteriia.o__Sphingobacteriales.f__Sphingobacteriaceae.g__Sphingobacterium	2.62476	Naive_Lung_2	2.34529	0.560509	0.686684
k__Bacteria.p__Bacteroidetes.c___Saprospirae_.o___Saprospirales_.f__Chitinophagaceae.g__Flavisolibacter	2.93129	Naive_Lung_2	2.57478	0.560509	0.686684
k__Bacteria.p__Actinobacteria.c__Actinobacteria.o__Actinomycetales.f__Microbacteriaceae.g__Leucobacter	2.56815	Naive_Lung_2	2.32591	0.560509	0.686684
k__Bacteria.p__Proteobacteria.c__Deltaproteobacteria.o__Myxococcales.f__.g__	3.21447	Bacteria_Lung_2	2.8041	0.591505	0.721022
k__Bacteria.p__Actinobacteria.c__Thermoleophilia.o__Solirubrobacterales.f__.g__	3.21983	Bacteria_Lung_2	2.66325	0.608874	0.721022
k__Bacteria.p__Firmicutes.c__Clostridia.o__Clostridiales.f__.g__	3.90282	Bacteria_Lung_2	3.61843	0.608874	0.721022
k__Bacteria.p__Proteobacteria.c__Epsilonproteobacteria.o__Campylobacterales.f__Helicobacteraceae.g__Sulfuricurvum	1.77528		NA	0.608874	0.721022
k__Bacteria.p__Proteobacteria.c__Alphaproteobacteria.o__Sphingomonadales.f__Erythrobacteraceae.g__Lutibacterium	0.905969		NA	0.608874	0.721022
k__Bacteria.p__Actinobacteria.c__Actinobacteria.o__Actinomycetales.f__Sporichthyaceae.g__	2.79654	Bacteria_Lung_2	2.38091	0.618292	0.721022
k__Bacteria.p__Proteobacteria.c__Alphaproteobacteria.o__Rhizobiales.f__.g__	2.98097	Bacteria_Lung_2	2.57972	0.624206	0.721022
k__Bacteria.p__Proteobacteria.c__Alphaproteobacteria.o__Rhizobiales.f__Rhizobiaceae.g__Agrobacterium	3.62756	Bacteria_Lung_2	2.87799	0.624206	0.721022
k__Bacteria.p__Firmicutes.c__Bacilli.o__Bacillales.f__Bacillaceae.g__Bacillus	3.66195	Bacteria_Lung_2	3.08293	0.624206	0.721022
k__Bacteria.p__Actinobacteria.c__Actinobacteria.o__Actinomycetales.f__Nocardioidaceae.g__	3.81741	Bacteria_Lung_2	2.9697	0.624206	0.721022
k__Bacteria.p__Proteobacteria.c__Alphaproteobacteria.o__Rhizobiales.f__Bradyrhizobiaceae.g__	3.24816	Naive_Lung_2	2.54446	0.624206	0.721022
k__Bacteria.p__Proteobacteria.c__Betaproteobacteria.o__Burkholderiales.f__Oxalobacteraceae.g__	4.4902	Naive_Lung_2	3.79751	0.624206	0.721022
k__Bacteria.p__Actinobacteria.c__Actinobacteria.o__Actinomycetales.f__Micrococcaceae.g__	3.7356	Naive_Lung_2	3.12702	0.624206	0.721022
k__Bacteria.p__Proteobacteria.c__Alphaproteobacteria.o__Sphingomonadales.f__Sphingomonadaceae.g__Kaistobacter	2.94897	Naive_Lung_2	2.21104	0.624206	0.721022
k__Bacteria.p__Proteobacteria.c__Betaproteobacteria.o__.f__.g__	0.818899		NA	0.662427	0.755915
k__Bacteria.p__Bacteroidetes.c__Sphingobacteriia.o__Sphingobacteriales.f__Sphingobacteriaceae.g__Pedobacter	3.14651	Bacteria_Lung_2	2.79663	0.662427	0.755915
k__Bacteria.p__Firmicutes.c__Clostridia.o__Clostridiales.f__Ruminococcaceae.g__Oscillospira	2.53107	Bacteria_Lung_2	2.2789	0.662427	0.755915
k__Bacteria.p__Actinobacteria.c__Actinobacteria.o__Actinomycetales.f__Streptomycetaceae.g__Streptomyces	3.08516	Bacteria_Lung_2	2.70273	0.701155	0.793708
k__Bacteria.p__Actinobacteria.c__Actinobacteria.o__Actinomycetales.f__Micrococcaceae.g__Micrococcus	3.06986	Bacteria_Lung_2	2.61113	0.701155	0.793708
k__Bacteria.p__Proteobacteria.c__Alphaproteobacteria.o__Rhizobiales.f__Methylobacteriaceae.g__Methylobacterium	3.73622	Bacteria_Lung_2	3.49637	0.712155	0.799761
k__Bacteria.p__Proteobacteria.c__Alphaproteobacteria.o__.f__.g__	3.18015	Naive_Lung_2	2.80188	0.712155	0.799761
k__Bacteria.p__Actinobacteria.c__Actinobacteria.o__Actinomycetales.f__Streptomycetaceae.g__	1.71839		NA	0.737316	0.80254
k__Bacteria.p__Actinobacteria.c__Actinobacteria.o__Actinomycetales.f__Micromonosporaceae.g__	2.58224	Naive_Lung_2	2.3483	0.737316	0.80254
k__Bacteria.p__Actinobacteria.c__Actinobacteria.o__Actinomycetales.f__Nocardioidaceae.g__Propionicimonas	2.60452	Naive_Lung_2	2.45869	0.737316	0.80254
k__Bacteria.p__Actinobacteria.c__Actinobacteria.o__Actinomycetales.f__Cellulomonadaceae.g__Cellulomonas	0.938397		NA	0.737316	0.80254
k__Bacteria.p__Proteobacteria.c__Alphaproteobacteria.o__Rickettsiales.f__mitochondria.g__Zea	1.60452		NA	0.737316	0.80254
k__Bacteria.p__Proteobacteria.c__Betaproteobacteria.o__Rhodocyclales.f__Rhodocyclaceae.g__Azospira	2.61049	Naive_Lung_2	2.31628	0.737316	0.80254
k__Bacteria.p__Proteobacteria.c__Alphaproteobacteria.o__Rhizobiales.f__Hyphomicrobiaceae.g__Pannonibacter	1.00246		NA	0.737316	0.80254
k__Bacteria.p__Actinobacteria.c__Acidimicrobiia.o__Acidimicrobiales.f__.g__	2.81687	Naive_Lung_2	2.42964	0.737316	0.80254
k__Bacteria.p__Firmicutes.c__Clostridia.o__Clostridiales.f___Tissierellaceae_.g__Anaerococcus	3.25488	Naive_Lung_2	2.81107	0.788447	0.823965
k__Bacteria.p__Actinobacteria.c__Actinobacteria.o__Actinomycetales.f__Mycobacteriaceae.g__Mycobacterium	2.40347	Naive_Lung_2	2.05661	0.788447	0.823965
k__Bacteria.p__Proteobacteria.c__Gammaproteobacteria.o__Xanthomonadales.f__Xanthomonadaceae.g__	2.30583		NA	0.788447	0.823965
k__Bacteria.p__Chloroflexi.c__Anaerolineae.o__envOPS12.f__.g__	3.21937	Naive_Lung_2	2.89235	0.788447	0.823965
k__Bacteria.p__Proteobacteria.c__Alphaproteobacteria.o__Rhodobacterales.f__Hyphomonadaceae.g__	3.07582	Naive_Lung_2	2.78209	0.788447	0.823965
k__Bacteria.p__Acidobacteria.c__Acidobacteria_6.o__iii1_15.f__.g__	2.98646	Bacteria_Lung_2	2.57282	0.788447	0.823965
k__Bacteria.p__Proteobacteria.c__Alphaproteobacteria.o__Rhizobiales.f__Rhizobiaceae.g__	1.84794		NA	0.798074	0.823965
k__Bacteria.p__Proteobacteria.c__Betaproteobacteria.o__Burkholderiales.f__Burkholderiaceae.g__Burkholderia	1.82533		NA	0.803255	0.823965
k__Bacteria.p__Proteobacteria.c__Alphaproteobacteria.o__Caulobacterales.f__Caulobacteraceae.g__Mycoplana	4.19837	Naive_Lung_2	3.3814	0.806496	0.823965
k__Bacteria.p__Firmicutes.c__Bacilli.o__Bacillales.f__Staphylococcaceae.g__Staphylococcus	3.00602	Bacteria_Lung_2	2.43646	0.806496	0.823965
k__Bacteria.p__Proteobacteria.c__Betaproteobacteria.o__Burkholderiales.f__.g__	2.33558		NA	0.806496	0.823965
k__Bacteria.p__Proteobacteria.c__Alphaproteobacteria.o__Caulobacterales.f__Caulobacteraceae.g__Phenylobacterium	4.77611	Bacteria_Lung_2	4.05799	0.806496	0.823965
k__Bacteria.p__Proteobacteria.c__Betaproteobacteria.o__Rhodocyclales.f__Rhodocyclaceae.g__	3.42506	Bacteria_Lung_2	3.05047	0.806496	0.823965
k__Bacteria.p__Proteobacteria.c__Gammaproteobacteria.o__Pseudomonadales.f__Moraxellaceae.g__Acinetobacter	1.94317		NA	0.806496	0.823965
k__Bacteria.p__Proteobacteria.c__Alphaproteobacteria.o__Sphingomonadales.f__Sphingomonadaceae.g__Novosphingobium	3.13335	Bacteria_Lung_2	2.69297	0.806496	0.823965
k__Bacteria.p__Cyanobacteria.c__Chloroplast.o__Streptophyta.f__.g__	4.07243	Naive_Lung_2	3.40641	0.806496	0.823965
k__Bacteria.p__Proteobacteria.c__Alphaproteobacteria.o__Rhodobacterales.f__Rhodobacteraceae.g__Rubellimicrobium	4.6766	Naive_Lung_2	3.72952	0.806496	0.823965
k__Bacteria.p__Proteobacteria.c__Alphaproteobacteria.o__Rhizobiales.f__Phyllobacteriaceae.g__Mesorhizobium	1.82312		NA	0.884299	0.890593
k__Bacteria.p__Proteobacteria.c__Alphaproteobacteria.o__Rhizobiales.f__Bradyrhizobiaceae.g__Bradyrhizobium	3.02297	Naive_Lung_2	2.69703	0.884299	0.890593
k__Bacteria.p__Actinobacteria.c__Actinobacteria.o__Actinomycetales.f__Micrococcaceae.g__Arthrobacter	2.54046	Naive_Lung_2	2.19894	0.884299	0.890593
k__Bacteria.p__Actinobacteria.c__Actinobacteria.o__Actinomycetales.f__Cellulomonadaceae.g__Actinotalea	2.6837	Naive_Lung_2	2.49156	0.884299	0.890593
k__Bacteria.p__Firmicutes.c__Clostridia.o__Clostridiales.f__Clostridiaceae.g__	3.41881	Bacteria_Lung_2	3.10661	0.902117	0.902117
k__Bacteria.p__Bacteroidetes.c__Bacteroidia.o__Bacteroidales.f__Porphyromonadaceae.g__Porphyromonas	3.13296	Naive_Lung_2	2.82851	0.902117	0.902117

## Sheet: BAL.AF
Taxa	Log.higheset.class.average	Class	LDA.effect.size	p.value	padj
k__Bacteria.p__Firmicutes.c__Clostridia.o__Clostridiales.f__Ruminococcaceae.g__Ruminococcus	3.56021	Asthma_n_Flu_BAL_2	3.24041	0.00506203	0.240173
k__Bacteria.p__Bacteroidetes.c__Bacteroidia.o__Bacteroidales.f__S24_7.g__	4.57322	Asthma_n_Flu_BAL_2	4.31821	0.0061699	0.240173
k__Bacteria.p__Proteobacteria.c__Alphaproteobacteria.o__Caulobacterales.f__Caulobacteraceae.g__Mycoplana	4.43914	Naive_BAL_2	3.93953	0.0061699	0.240173
k__Bacteria.p__Firmicutes.c__Erysipelotrichi.o__Erysipelotrichales.f__Erysipelotrichaceae.g__Allobaculum	5.15423	Asthma_n_Flu_BAL_2	4.88297	0.0061699	0.240173
k__Bacteria.p__Proteobacteria.c__Alphaproteobacteria.o__Rhodobacterales.f__Rhodobacteraceae.g__Paracoccus	4.79821	Naive_BAL_2	4.2729	0.0061699	0.240173
k__Bacteria.p___Thermi_.c__Deinococci.o__Deinococcales.f__Deinococcaceae.g__Deinococcus	4.52636	Naive_BAL_2	4.051	0.0061699	0.240173
k__Bacteria.p__Firmicutes.c__Clostridia.o__Clostridiales.f__.g__	4.66192	Asthma_n_Flu_BAL_2	4.39557	0.0061699	0.240173
k__Bacteria.p__Proteobacteria.c__Alphaproteobacteria.o__Rhodobacterales.f__Rhodobacteraceae.g__Rhodobacter	4.13923	Naive_BAL_2	3.66882	0.0105871	0.240173
k__Bacteria.p__Proteobacteria.c__Gammaproteobacteria.o__Pseudomonadales.f__Moraxellaceae.g__Enhydrobacter	3.45221	Naive_BAL_2	3.15754	0.0105871	0.240173
k__Bacteria.p__Proteobacteria.c__Alphaproteobacteria.o__Caulobacterales.f__Caulobacteraceae.g__	4.728	Naive_BAL_2	4.21522	0.0105871	0.240173
k__Bacteria.p__Firmicutes.c__Bacilli.o__Lactobacillales.f__Aerococcaceae.g__	3.17939	Asthma_n_Flu_BAL_2	2.86991	0.0128206	0.240173
k__Bacteria.p__Firmicutes.c__Clostridia.o__Clostridiales.f__Lachnospiraceae.g__Anaerostipes	3.42029	Asthma_n_Flu_BAL_2	3.17894	0.0128206	0.240173
k__Bacteria.p__Tenericutes.c__Mollicutes.o__RF39.f__.g__	3.47952	Asthma_n_Flu_BAL_2	3.22996	0.0128206	0.240173
k__Bacteria.p__Firmicutes.c__Clostridia.o__Clostridiales.f__Peptostreptococcaceae.g__	2.4247	Asthma_n_Flu_BAL_2	2.10726	0.0128206	0.240173
k__Bacteria.p__Firmicutes.c__Clostridia.o__Clostridiales.f__Ruminococcaceae.g__	3.54496	Asthma_n_Flu_BAL_2	3.30204	0.0128206	0.240173
k__Bacteria.p__Firmicutes.c__Clostridia.o__Clostridiales.f__Lachnospiraceae.g__	3.98445	Asthma_n_Flu_BAL_2	3.71703	0.0151272	0.265672
k__Bacteria.p__Bacteroidetes.c__Bacteroidia.o__Bacteroidales.f__Rikenellaceae.g__	3.14264	Asthma_n_Flu_BAL_2	2.84318	0.0215717	0.353005
k__Bacteria.p__Proteobacteria.c__Alphaproteobacteria.o__Rhizobiales.f__Methylobacteriaceae.g__	4.80921	Naive_BAL_2	4.53123	0.0284597	0.353005
k__Bacteria.p__Cyanobacteria.c__Chloroplast.o__Streptophyta.f__.g__	4.02737	Naive_BAL_2	3.56046	0.0284597	0.353005
k__Bacteria.p__Firmicutes.c__Bacilli.o__Bacillales.f__Bacillaceae.g__	1.80129		NA	0.0316334	0.353005
k__Bacteria.p__Actinobacteria.c__Coriobacteriia.o__Coriobacteriales.f__Coriobacteriaceae.g__Adlercreutzia	2.93292	Asthma_n_Flu_BAL_2	2.61304	0.0344638	0.353005
k__Bacteria.p__Firmicutes.c__Bacilli.o__Turicibacterales.f__Turicibacteraceae.g__Turicibacter	2.89505	Asthma_n_Flu_BAL_2	2.58849	0.0344638	0.353005
k__Bacteria.p__Firmicutes.c__Clostridia.o__Clostridiales.f__Ruminococcaceae.g__Oscillospira	3.58219	Asthma_n_Flu_BAL_2	3.30751	0.0344638	0.353005
k__Bacteria.p__Proteobacteria.c__Betaproteobacteria.o__Burkholderiales.f__Alcaligenaceae.g__Sutterella	3.35337	Asthma_n_Flu_BAL_2	3.12909	0.0344638	0.353005
k__Bacteria.p__Proteobacteria.c__Gammaproteobacteria.o__Pasteurellales.f__Pasteurellaceae.g__Haemophilus	1.3411		NA	0.0344638	0.353005
k__Bacteria.p__Bacteroidetes.c___Saprospirae_.o___Saprospirales_.f__Chitinophagaceae.g__Flavisolibacter	3.03741	Asthma_n_Flu_BAL_2	2.66791	0.0344638	0.353005
k__Bacteria.p__Actinobacteria.c__Actinobacteria.o__Actinomycetales.f__Nocardioidaceae.g__Propionicimonas	2.9526	Asthma_n_Flu_BAL_2	2.63065	0.0344638	0.353005
k__Bacteria.p__Chloroflexi.c__Thermomicrobia.o__JG30_KF_CM45.f__.g__	3.2684	Naive_BAL_2	2.94107	0.0351749	0.353005
k__Bacteria.p__Proteobacteria.c__Alphaproteobacteria.o__Sphingomonadales.f__Sphingomonadaceae.g__Kaistobacter	3.30919	Naive_BAL_2	2.95147	0.0446097	0.417844
k__Bacteria.p__Actinobacteria.c__Actinobacteria.o__Actinomycetales.f__Micrococcaceae.g__	3.61279	Naive_BAL_2	3.07316	0.0446097	0.417844
k__Bacteria.p__Actinobacteria.c__Actinobacteria.o__Actinomycetales.f__Micrococcaceae.g__Arthrobacter	2.92073	Naive_BAL_2	2.44362	0.058568	0.507641
k__Bacteria.p__Proteobacteria.c__Betaproteobacteria.o__Burkholderiales.f__Oxalobacteraceae.g__	4.51093	Naive_BAL_2	3.92887	0.0678892	0.507641
k__Bacteria.p__Bacteroidetes.c__Bacteroidia.o__Bacteroidales.f__Prevotellaceae.g__Prevotella	3.01886	Asthma_n_Flu_BAL_2	2.72373	0.0731532	0.507641
k__Bacteria.p__Actinobacteria.c__Actinobacteria.o__Actinomycetales.f__Microbacteriaceae.g__Rathayibacter	1.01365	Asthma_n_Flu_BAL_2	2.08382	0.0815826	0.507641
k__Bacteria.p__Tenericutes.c__Mollicutes.o__Anaeroplasmatales.f__Anaeroplasmataceae.g__Anaeroplasma	3.30486	Asthma_n_Flu_BAL_2	3.02993	0.0815826	0.507641
k__Bacteria.p__Actinobacteria.c__Coriobacteriia.o__Coriobacteriales.f__Coriobacteriaceae.g__	2.07041		NA	0.0815826	0.507641
k__Bacteria.p__Proteobacteria.c__Alphaproteobacteria.o__Rhizobiales.f__Brucellaceae.g__Ochrobactrum	2.87309	Asthma_n_Flu_BAL_2	2.63844	0.0815826	0.507641
k__Bacteria.p__Firmicutes.c__Clostridia.o__Clostridiales.f__Lachnospiraceae.g__Coprococcus	3.08966	Asthma_n_Flu_BAL_2	2.84766	0.0815826	0.507641
k__Bacteria.p__Proteobacteria.c__Gammaproteobacteria.o__Alteromonadales.f__Shewanellaceae.g__Shewanella	1.56239		NA	0.0907066	0.507641
k__Bacteria.p__Firmicutes.c__Clostridia.o__Clostridiales.f__Peptococcaceae.g__Desulfotomaculum	3.31444	Naive_BAL_2	2.80238	0.0972544	0.507641
k__Bacteria.p__Nitrospirae.c__Nitrospira.o__Nitrospirales.f__Nitrospiraceae.g__Nitrospira	3.5028	Naive_BAL_2	3.09433	0.0972544	0.507641
k__Bacteria.p__Actinobacteria.c__Actinobacteria.o__Actinomycetales.f__Microbacteriaceae.g__Agrococcus	3.87861	Naive_BAL_2	3.3991	0.100348	0.507641
k__Bacteria.p__Proteobacteria.c__Alphaproteobacteria.o__Sphingomonadales.f__Sphingomonadaceae.g__	4.16994	Asthma_n_Flu_BAL_2	3.79578	0.100348	0.507641
k__Bacteria.p__Proteobacteria.c__Alphaproteobacteria.o__Sphingomonadales.f__Erythrobacteraceae.g__	4.0136	Naive_BAL_2	3.45592	0.100348	0.507641
k__Bacteria.p__Fusobacteria.c__Fusobacteriia.o__Fusobacteriales.f__Leptotrichiaceae.g__Leptotrichia	3.69354	Naive_BAL_2	3.24157	0.104204	0.507641
k__Bacteria.p__Proteobacteria.c__Alphaproteobacteria.o__Rhizobiales.f__Bradyrhizobiaceae.g__Bradyrhizobium	1.72097		NA	0.104204	0.507641
k__Bacteria.p__Firmicutes.c__Bacilli.o__Lactobacillales.f__Aerococcaceae.g__Facklamia	3.01302	Naive_BAL_2	2.7685	0.104204	0.507641
k__Bacteria.p__Proteobacteria.c__Alphaproteobacteria.o__Sphingomonadales.f__.g__	0.757511		NA	0.104204	0.507641
k__Bacteria.p__Firmicutes.c__Bacilli.o__Bacillales.f__Paenibacillaceae.g__Paenibacillus	1.94055		NA	0.112196	0.507641
k__Bacteria.p__Actinobacteria.c__Actinobacteria.o__Actinomycetales.f__Microbacteriaceae.g__Microbacterium	3.4112	Naive_BAL_2	2.87684	0.125551	0.507641
k__Bacteria.p__Proteobacteria.c__Alphaproteobacteria.o__Rhodospirillales.f__Acetobacteraceae.g__Roseomonas	3.1656	Asthma_n_Flu_BAL_2	2.84521	0.125551	0.507641
k__Bacteria.p__Proteobacteria.c__Betaproteobacteria.o__Burkholderiales.f__Burkholderiaceae.g__Burkholderia	2.00361		NA	0.125551	0.507641
k__Bacteria.p__Bacteroidetes.c__Cytophagia.o__Cytophagales.f__Cytophagaceae.g__	3.63812	Naive_BAL_2	3.28398	0.135378	0.507641
k__Bacteria.p__Proteobacteria.c__Betaproteobacteria.o__Methylophilales.f__Methylophilaceae.g__	2.98331	Asthma_n_Flu_BAL_2	2.69055	0.135378	0.507641
k__Bacteria.p__Actinobacteria.c__Actinobacteria.o__Actinomycetales.f__Geodermatophilaceae.g__Geodermatophilus	2.76308	Asthma_n_Flu_BAL_2	2.51458	0.140467	0.507641
k__Bacteria.p__Proteobacteria.c__Gammaproteobacteria.o__Pseudomonadales.f__Moraxellaceae.g__Acinetobacter	3.10786	Naive_BAL_2	2.78046	0.144127	0.507641
k__Bacteria.p__Proteobacteria.c__Gammaproteobacteria.o__Pseudomonadales.f__Pseudomonadaceae.g__Pseudomonas	2.22534		NA	0.144127	0.507641
k__Bacteria.p__Proteobacteria.c__Alphaproteobacteria.o__.f__.g__	3.61347	Asthma_n_Flu_BAL_2	3.27289	0.163414	0.507641
k__Bacteria.p__Gemmatimonadetes.c__Gemm_3.o__.f__.g__	2.38942	Asthma_n_Flu_BAL_2	2.09055	0.175734	0.507641
k__Bacteria.p__Firmicutes.c__Clostridia.o__Clostridiales.f__Lachnospiraceae.g__Dorea	2.64215	Asthma_n_Flu_BAL_2	2.51993	0.175734	0.507641
k__Bacteria.p__Proteobacteria.c__Betaproteobacteria.o__Burkholderiales.f__Comamonadaceae.g__Acidovorax	0.699813		NA	0.175734	0.507641
k__Bacteria.p__Actinobacteria.c__Actinobacteria.o__Actinomycetales.f__Cellulomonadaceae.g__Actinotalea	1.19106		NA	0.175734	0.507641
k__Bacteria.p__Firmicutes.c__Clostridia.o__Clostridiales.f___Tissierellaceae_.g__Parvimonas	2.65442	Asthma_n_Flu_BAL_2	2.48444	0.175734	0.507641
k__Bacteria.p__Proteobacteria.c__Betaproteobacteria.o__Rhodocyclales.f__Rhodocyclaceae.g__Methyloversatilis	2.42894	Asthma_n_Flu_BAL_2	2.3255	0.175734	0.507641
k__Bacteria.p__Actinobacteria.c__Actinobacteria.o__Actinomycetales.f__Micrococcaceae.g__Kocuria	0.981753		NA	0.175734	0.507641
k__Bacteria.p__Firmicutes.c__Bacilli.o__Bacillales.f__Planococcaceae.g__Sporosarcina	1.93788	Asthma_n_Flu_BAL_2	2.2459	0.175734	0.507641
k__Bacteria.p__Firmicutes.c__Bacilli.o__Bacillales.f__Planococcaceae.g__Planococcus	2.14563		NA	0.175734	0.507641
k__Bacteria.p__Proteobacteria.c__Alphaproteobacteria.o__Rhizobiales.f__Hyphomicrobiaceae.g__Hyphomicrobium	2.76839	Asthma_n_Flu_BAL_2	2.70136	0.175734	0.507641
k__Bacteria.p__Proteobacteria.c__Alphaproteobacteria.o__Rhizobiales.f__Methylocystaceae.g__	2.9215	Asthma_n_Flu_BAL_2	2.69567	0.175734	0.507641
k__Bacteria.p__Bacteroidetes.c___Saprospirae_.o___Saprospirales_.f__Chitinophagaceae.g__Sediminibacterium	2.4423	Asthma_n_Flu_BAL_2	2.29782	0.175734	0.507641
k__Bacteria.p__Bacteroidetes.c__Flavobacteriia.o__Flavobacteriales.f__Flavobacteriaceae.g__Capnocytophaga	2.57212	Asthma_n_Flu_BAL_2	2.39841	0.175734	0.507641
k__Bacteria.p__Proteobacteria.c__Betaproteobacteria.o__Rhodocyclales.f__Rhodocyclaceae.g__Azoarcus	0.723844		NA	0.175734	0.507641
k__Bacteria.p__Firmicutes.c__Bacilli.o__Gemellales.f__Gemellaceae.g__	3.09349	Naive_BAL_2	2.94947	0.180116	0.507641
k__Bacteria.p__Bacteroidetes.c__Flavobacteriia.o__Flavobacteriales.f__Flavobacteriaceae.g__Flavobacterium	3.2846	Asthma_n_Flu_BAL_2	2.92999	0.180116	0.507641
k__Bacteria.p__Proteobacteria.c__Alphaproteobacteria.o__Rhodospirillales.f__Rhodospirillaceae.g__Skermanella	4.3261	Asthma_n_Flu_BAL_2	3.96786	0.197121	0.507641
k__Bacteria.p__Firmicutes.c__Bacilli.o__Bacillales.f___Exiguobacteraceae_.g__Exiguobacterium	3.19036	Naive_BAL_2	2.57564	0.197121	0.507641
k__Bacteria.p__Actinobacteria.c__Actinobacteria.o__Actinomycetales.f__Intrasporangiaceae.g__Janibacter	3.87007	Naive_BAL_2	3.25562	0.201243	0.507641
k__Bacteria.p__Actinobacteria.c__Actinobacteria.o__Actinomycetales.f__Corynebacteriaceae.g__Corynebacterium	4.21567	Naive_BAL_2	3.83064	0.201243	0.507641
k__Bacteria.p__Actinobacteria.c__Actinobacteria.o__Actinomycetales.f__Micrococcaceae.g__Micrococcus	3.3023	Naive_BAL_2	2.9724	0.224496	0.507641
k__Bacteria.p__Bacteroidetes.c__Flavobacteriia.o__Flavobacteriales.f___Weeksellaceae_.g__Chryseobacterium	3.56783	Naive_BAL_2	3.13391	0.23225	0.507641
k__Bacteria.p__Proteobacteria.c__Alphaproteobacteria.o__Rhizobiales.f__Rhizobiaceae.g__	2.00338		NA	0.23225	0.507641
k__Bacteria.p__Proteobacteria.c__Alphaproteobacteria.o__Rhizobiales.f__Methylobacteriaceae.g__Methylobacterium	3.60728	Naive_BAL_2	3.2789	0.234267	0.507641
k__Bacteria.p__Firmicutes.c__Bacilli.o__Bacillales.f__Planococcaceae.g__Planomicrobium	2.89417	Asthma_n_Flu_BAL_2	2.57392	0.250592	0.507641
k__Bacteria.p__Firmicutes.c__Clostridia.o__Clostridiales.f__Veillonellaceae.g__Veillonella	3.73119	Naive_BAL_2	3.49392	0.268925	0.507641
k__Bacteria.p__Proteobacteria.c__Betaproteobacteria.o__Burkholderiales.f__Comamonadaceae.g__Comamonas	3.18196	Asthma_n_Flu_BAL_2	2.69364	0.268925	0.507641
k__Bacteria.p__Proteobacteria.c__Alphaproteobacteria.o__Rhizobiales.f__Bradyrhizobiaceae.g__Balneimonas	3.78931	Naive_BAL_2	3.36198	0.268925	0.507641
k__Bacteria.p__Firmicutes.c__Bacilli.o__Lactobacillales.f__Lactobacillaceae.g__Lactobacillus	3.48514	Asthma_n_Flu_BAL_2	2.9065	0.272229	0.507641
k__Bacteria.p__SR1.c__.o__.f__.g__	3.551	Naive_BAL_2	3.15492	0.273322	0.507641
k__Bacteria.p__Chloroflexi.c__Anaerolineae.o__Ardenscatenales.f__Ardenscatenaceae.g__Ardenscatena	2.18837	Naive_BAL_2	2.36977	0.273322	0.507641
k__Bacteria.p__Cyanobacteria.c__Synechococcophycideae.o__Pseudanabaenales.f__.g__	2.86741	Naive_BAL_2	2.83303	0.273322	0.507641
k__Bacteria.p__Proteobacteria.c__Alphaproteobacteria.o__Rickettsiales.f__.g__	2.99766	Naive_BAL_2	2.89794	0.273322	0.507641
k__Bacteria.p__Spirochaetes.c___Leptospirae_.o___Leptospirales_.f__Leptospiraceae.g__Leptospira	2.31951	Naive_BAL_2	2.29841	0.273322	0.507641
k__Bacteria.p__Proteobacteria.c__Alphaproteobacteria.o__Rhizobiales.f__Hyphomicrobiaceae.g__Devosia	4.14668	Naive_BAL_2	3.65436	0.273322	0.507641
k__Bacteria.p__Proteobacteria.c__Deltaproteobacteria.o__Myxococcales.f__Myxococcaceae.g__Anaeromyxobacter	2.37434	Naive_BAL_2	2.5537	0.273322	0.507641
k__Bacteria.p__NKB19.c__.o__.f__.g__	2.1891	Naive_BAL_2	2.46862	0.273322	0.507641
k__Bacteria.p__Actinobacteria.c__Acidimicrobiia.o__Acidimicrobiales.f__Iamiaceae.g__	0.761048	Naive_BAL_2	2.2933	0.273322	0.507641
k__Bacteria.p__Proteobacteria.c__Alphaproteobacteria.o__Rhizobiales.f__Hyphomicrobiaceae.g__Rhodoplanes	2.82767	Naive_BAL_2	2.84108	0.273322	0.507641
k__Bacteria.p__Actinobacteria.c__Actinobacteria.o__Actinomycetales.f__Propionibacteriaceae.g__Propionibacterium	4.41789	Naive_BAL_2	3.7639	0.273322	0.507641
k__Bacteria.p__Proteobacteria.c__Gammaproteobacteria.o__Legionellales.f__Legionellaceae.g__Legionella	0.032932	Naive_BAL_2	2.03267	0.273322	0.507641
k__Bacteria.p__Actinobacteria.c__MB_A2_108.o__0319_7L14.f__.g__	2.94622	Naive_BAL_2	2.80771	0.273322	0.507641
k__Bacteria.p__Proteobacteria.c__Alphaproteobacteria.o__Rhodospirillales.f__.g__	0.666775	Naive_BAL_2	2.57345	0.273322	0.507641
k__Bacteria.p__Bacteroidetes.c__Flavobacteriia.o__Flavobacteriales.f___Weeksellaceae_.g__	3.05947	Naive_BAL_2	2.91405	0.273322	0.507641
k__Bacteria.p__Chloroflexi.c__Ellin6529.o__.f__.g__	2.70769	Naive_BAL_2	2.51577	0.273322	0.507641
k__Bacteria.p__Firmicutes.c__Bacilli.o__Bacillales.f__Staphylococcaceae.g__Jeotgalicoccus	2.70769	Naive_BAL_2	2.74396	0.273322	0.507641
k__Bacteria.p__GN02.c__GKS2_174.o__.f__.g__	2.78498	Naive_BAL_2	2.72571	0.273322	0.507641
k__Bacteria.p__Proteobacteria.c__Betaproteobacteria.o__Burkholderiales.f__Burkholderiaceae.g__Salinispora	0.731902	Naive_BAL_2	2.13007	0.273322	0.507641
k__Bacteria.p__Proteobacteria.c__Alphaproteobacteria.o__Rhizobiales.f__Rhodobiaceae.g__Afifella	0.636109		NA	0.273322	0.507641
k__Bacteria.p__Actinobacteria.c__Nitriliruptoria.o__Nitriliruptorales.f__Nitriliruptoraceae.g__	2.1891	Naive_BAL_2	2.57524	0.273322	0.507641
k__Bacteria.p__Proteobacteria.c__Betaproteobacteria.o__Burkholderiales.f__Comamonadaceae.g__Tepidimonas	1.52429	Naive_BAL_2	2.54915	0.273322	0.507641
k__Bacteria.p___Thermi_.c__Deinococci.o__Deinococcales.f__Trueperaceae.g__Truepera	3.38915	Naive_BAL_2	3.19267	0.273322	0.507641
k__Bacteria.p__GN02.c__BD1_5.o__.f__.g__	2.54184	Naive_BAL_2	2.46039	0.273322	0.507641
k__Bacteria.p__Actinobacteria.c__Actinobacteria.o__Actinomycetales.f__Nocardiopsaceae.g__Prauseria	1.6663	Naive_BAL_2	2.23205	0.273322	0.507641
k__Bacteria.p__Actinobacteria.c__Actinobacteria.o__Actinomycetales.f__Nocardioidaceae.g__Friedmanniella	0.158988	Naive_BAL_2	2.12045	0.273322	0.507641
k__Bacteria.p__Proteobacteria.c__Gammaproteobacteria.o__Thiotrichales.f__Piscirickettsiaceae.g__	2.41496	Naive_BAL_2	2.61633	0.273322	0.507641
k__Bacteria.p__Firmicutes.c__Bacilli.o__Bacillales.f__.g__	2.26836	Naive_BAL_2	2.3748	0.273322	0.507641
k__Bacteria.p__Actinobacteria.c__Actinobacteria.o__Actinomycetales.f__Nocardiopsaceae.g__	2.70769	Naive_BAL_2	2.68664	0.273322	0.507641
k__Bacteria.p__Proteobacteria.c__Alphaproteobacteria.o__Rhodobacterales.f__Rhodobacteraceae.g__Rubellimicrobium	4.50167	Naive_BAL_2	3.74413	0.273322	0.507641
k__Bacteria.p__Proteobacteria.c__Deltaproteobacteria.o__Spirobacillales.f__.g__	2.81599	Naive_BAL_2	2.74047	0.273322	0.507641
k__Bacteria.p__Proteobacteria.c__Epsilonproteobacteria.o__Campylobacterales.f__Campylobacteraceae.g__Sulfurospirillum	0.158988		NA	0.273322	0.507641
k__Bacteria.p__Proteobacteria.c__Deltaproteobacteria.o__Myxococcales.f__Nannocystaceae.g__Nannocystis	0.967804	Naive_BAL_2	2.60179	0.273322	0.507641
k__Bacteria.p__Actinobacteria.c__Actinobacteria.o__Actinomycetales.f__Propionibacteriaceae.g__	2.99929	Asthma_n_Flu_BAL_2	2.77579	0.290374	0.507641
k__Bacteria.p__Actinobacteria.c__Actinobacteria.o__Actinomycetales.f__Intrasporangiaceae.g__	2.44066	Asthma_n_Flu_BAL_2	2.14288	0.290374	0.507641
k__Bacteria.p__Bacteroidetes.c__Bacteroidia.o__Bacteroidales.f__Porphyromonadaceae.g__Porphyromonas	3.04113	Asthma_n_Flu_BAL_2	2.65852	0.290374	0.507641
k__Bacteria.p__Bacteroidetes.c___Saprospirae_.o___Saprospirales_.f__Saprospiraceae.g__	3.54128	Asthma_n_Flu_BAL_2	3.27805	0.290374	0.507641
k__Bacteria.p__Bacteroidetes.c__Cytophagia.o__Cytophagales.f__Cytophagaceae.g__Pontibacter	3.24232	Naive_BAL_2	2.99308	0.296048	0.507641
k__Bacteria.p__Proteobacteria.c__Gammaproteobacteria.o__Legionellales.f__Coxiellaceae.g__	2.57504	Naive_BAL_2	2.33561	0.296048	0.507641
k__Bacteria.p__Proteobacteria.c__Betaproteobacteria.o__Burkholderiales.f__Comamonadaceae.g__Pelomonas	3.07615	Naive_BAL_2	2.73497	0.296048	0.507641
k__Bacteria.p__Proteobacteria.c__Alphaproteobacteria.o__Sphingomonadales.f__Sphingomonadaceae.g__Sphingobium	3.36121	Naive_BAL_2	3.09971	0.296048	0.507641
k__Bacteria.p__Cyanobacteria.c__4C0d_2.o__MLE1_12.f__.g__	3.33483	Naive_BAL_2	2.95603	0.296048	0.507641
k__Bacteria.p__Proteobacteria.c__Alphaproteobacteria.o__Rhodospirillales.f__Rhodospirillaceae.g__	3.32302	Asthma_n_Flu_BAL_2	3.05356	0.304049	0.507641
k__Bacteria.p__Proteobacteria.c__Alphaproteobacteria.o__Sphingomonadales.f__Sphingomonadaceae.g__Novosphingobium	3.339	Naive_BAL_2	2.9648	0.3142	0.507641
k__Bacteria.p__Actinobacteria.c__Actinobacteria.o__Actinomycetales.f__Nocardiaceae.g__Rhodococcus	2.71977	Naive_BAL_2	2.43583	0.3195	0.507641
k__Bacteria.p__Actinobacteria.c__Thermoleophilia.o__Solirubrobacterales.f__.g__	3.01153	Naive_BAL_2	2.57776	0.3195	0.507641
k__Bacteria.p__Actinobacteria.c__Actinobacteria.o__Actinomycetales.f__Dermabacteraceae.g__Brachybacterium	2.14342		NA	0.3195	0.507641
k__Bacteria.p__Proteobacteria.c__Gammaproteobacteria.o__Pseudomonadales.f__Moraxellaceae.g__	2.01315		NA	0.350122	0.507641
k__Bacteria.p__Proteobacteria.c__Alphaproteobacteria.o__Rhodobacterales.f__Hyphomonadaceae.g__Hyphomonas	2.03311	Asthma_n_Flu_BAL_2	2.31088	0.36131	0.507641
k__Bacteria.p__Proteobacteria.c__Betaproteobacteria.o__Burkholderiales.f__Comamonadaceae.g__Rhodoferax	1.39326	Asthma_n_Flu_BAL_2	2.33685	0.36131	0.507641
k__Bacteria.p__Proteobacteria.c__Alphaproteobacteria.o__Rhizobiales.f__Phyllobacteriaceae.g__Mesorhizobium	0.450048	Asthma_n_Flu_BAL_2	2.6924	0.36131	0.507641
k__Bacteria.p__Chloroflexi.c__Anaerolineae.o__GCA004.f__.g__	0.594027	Asthma_n_Flu_BAL_2	2.15111	0.36131	0.507641
k__Bacteria.p__Actinobacteria.c__Actinobacteria.o__Actinomycetales.f__Microbacteriaceae.g__Clavibacter	0.540368	Asthma_n_Flu_BAL_2	2.41948	0.36131	0.507641
k__Bacteria.p__Actinobacteria.c__Actinobacteria.o__Actinomycetales.f__Nocardioidaceae.g__	3.64855	Naive_BAL_2	2.82934	0.36131	0.507641
k__Bacteria.p__OP11.c__.o__.f__.g__	2.04887	Asthma_n_Flu_BAL_2	2.70246	0.36131	0.507641
k__Bacteria.p__Proteobacteria.c__Betaproteobacteria.o__Burkholderiales.f__Burkholderiaceae.g__	0.652896	Asthma_n_Flu_BAL_2	2.19072	0.36131	0.507641
k__Bacteria.p__Actinobacteria.c__Actinobacteria.o__Actinomycetales.f__Propionibacteriaceae.g__Microlunatus	1.88335	Asthma_n_Flu_BAL_2	2.48679	0.36131	0.507641
k__Bacteria.p__Firmicutes.c__Clostridia.o__Clostridiales.f__Veillonellaceae.g__Dialister	2.19525	Asthma_n_Flu_BAL_2	2.40248	0.36131	0.507641
k__Bacteria.p__Proteobacteria.c__Deltaproteobacteria.o__Myxococcales.f__Polyangiaceae.g__	0.594027		NA	0.36131	0.507641
k__Bacteria.p__Proteobacteria.c__Alphaproteobacteria.o__Rickettsiales.f__mitochondria.g__Phytophthora	0.751078	Asthma_n_Flu_BAL_2	2.03279	0.36131	0.507641
k__Bacteria.p__Verrucomicrobia.c___Pedosphaerae_.o___Pedosphaerales_.f__Ellin517.g__	0.239338	Asthma_n_Flu_BAL_2	2.33668	0.36131	0.507641
k__Bacteria.p__Proteobacteria.c__Deltaproteobacteria.o__MIZ46.f__.g__	2.35619	Asthma_n_Flu_BAL_2	2.41822	0.36131	0.507641
k__Bacteria.p__Bacteroidetes.c__Cytophagia.o__Cytophagales.f__Flammeovirgaceae.g__	1.88406	Asthma_n_Flu_BAL_2	2.45424	0.36131	0.507641
k__Bacteria.p__Cyanobacteria.c__Oscillatoriophycideae.o__Chroococcales.f__Xenococcaceae.g__	1.33439	Asthma_n_Flu_BAL_2	2.07562	0.36131	0.507641
k__Bacteria.p__Proteobacteria.c__Betaproteobacteria.o__Burkholderiales.f__Comamonadaceae.g__Ramlibacter	0.609786	Asthma_n_Flu_BAL_2	2.2089	0.36131	0.507641
k__Bacteria.p__Actinobacteria.c__Actinobacteria.o__Actinomycetales.f__Glycomycetaceae.g__Glycomyces	1.88172	Asthma_n_Flu_BAL_2	2.4984	0.36131	0.507641
k__Bacteria.p__Chlorobi.c__OPB56.o__.f__.g__	2.39326	Asthma_n_Flu_BAL_2	2.31684	0.36131	0.507641
k__Bacteria.p__BRC1.c__PRR_11.o__.f__.g__	2.38455	Asthma_n_Flu_BAL_2	2.40377	0.36131	0.507641
k__Bacteria.p__Proteobacteria.c__Gammaproteobacteria.o__Alteromonadales.f__Alteromonadaceae.g__Alteromonas	0.652896	Asthma_n_Flu_BAL_2	2.41281	0.36131	0.507641
k__Bacteria.p__Cyanobacteria.c__Oscillatoriophycideae.o__Oscillatoriales.f__Phormidiaceae.g__Phormidium	0.716459	Asthma_n_Flu_BAL_2	2.24051	0.36131	0.507641
k__Bacteria.p__Verrucomicrobia.c__Verrucomicrobiae.o__Verrucomicrobiales.f__Verrucomicrobiaceae.g__	1.32888	Asthma_n_Flu_BAL_2	2.3476	0.36131	0.507641
k__Bacteria.p__Proteobacteria.c__Betaproteobacteria.o__Hydrogenophilales.f__Hydrogenophilaceae.g__Thiobacillus	1.99532	Asthma_n_Flu_BAL_2	2.25285	0.36131	0.507641
k__Bacteria.p__Proteobacteria.c__Alphaproteobacteria.o__Caulobacterales.f__Caulobacteraceae.g__Phenylobacterium	4.65834	Naive_BAL_2	3.9341	0.36131	0.507641
k__Bacteria.p__Proteobacteria.c__Deltaproteobacteria.o__Myxococcales.f__Polyangiaceae.g__Sorangium	1.98319	Asthma_n_Flu_BAL_2	2.37174	0.36131	0.507641
k__Bacteria.p__Proteobacteria.c__Alphaproteobacteria.o__Sphingomonadales.f__Sphingomonadaceae.g__Sphingomonas	3.83803	Naive_BAL_2	3.21992	0.36131	0.507641
k__Bacteria.p__Proteobacteria.c__Gammaproteobacteria.o__Alteromonadales.f__Alteromonadaceae.g__	1.19696	Asthma_n_Flu_BAL_2	2.27772	0.36131	0.507641
k__Bacteria.p__Acidobacteria.c__Acidobacteria_6.o__iii1_15.f__RB40.g__	1.94141	Asthma_n_Flu_BAL_2	2.39439	0.36131	0.507641
k__Bacteria.p__Firmicutes.c__Bacilli.o__Gemellales.f__.g__	0.308756	Asthma_n_Flu_BAL_2	2.54401	0.36131	0.507641
k__Bacteria.p__Nitrospirae.c__Nitrospira.o__Nitrospirales.f__Nitrospiraceae.g__	1.93094	Asthma_n_Flu_BAL_2	2.1677	0.36131	0.507641
k__Bacteria.p__Proteobacteria.c__Gammaproteobacteria.o__Cardiobacteriales.f__Cardiobacteriaceae.g__Cardiobacterium	1.43913	Asthma_n_Flu_BAL_2	2.02654	0.36131	0.507641
k__Bacteria.p__Acidobacteria.c___Chloracidobacteria_.o__RB41.f__Ellin6075.g__	2.56975	Asthma_n_Flu_BAL_2	2.57715	0.36131	0.507641
k__Bacteria.p__Bacteroidetes.c__Sphingobacteriia.o__Sphingobacteriales.f__Sphingobacteriaceae.g__	1.83707	Asthma_n_Flu_BAL_2	2.00553	0.36131	0.507641
k__Bacteria.p__Cyanobacteria.c__Oscillatoriophycideae.o__Oscillatoriales.f__Phormidiaceae.g__Microcoleus	2.77841	Asthma_n_Flu_BAL_2	2.49947	0.36131	0.507641
k__Bacteria.p__Proteobacteria.c__Alphaproteobacteria.o__Rhizobiales.f__Methylocystaceae.g__Methylosinus	2.20806	Asthma_n_Flu_BAL_2	2.44893	0.36131	0.507641
k__Bacteria.p__Proteobacteria.c__Gammaproteobacteria.o__Legionellales.f__Coxiellaceae.g__Aquicella	2.32159	Asthma_n_Flu_BAL_2	2.45488	0.36131	0.507641
k__Bacteria.p__Bacteroidetes.c__Bacteroidia.o__Bacteroidales.f__.g__	1.73905	Asthma_n_Flu_BAL_2	2.45982	0.36131	0.507641
k__Bacteria.p__Firmicutes.c__Bacilli.o__Bacillales.f__Paenibacillaceae.g__Brevibacillus	2.49702	Asthma_n_Flu_BAL_2	2.40723	0.36131	0.507641
k__Bacteria.p__Cyanobacteria.c__Nostocophycideae.o__Stigonematales.f__Rivulariaceae.g__Calothrix	0.483782	Asthma_n_Flu_BAL_2	2.5343	0.36131	0.507641
k__Bacteria.p__Actinobacteria.c__Actinobacteria.o__Actinomycetales.f__Pseudonocardiaceae.g__Saccharopolyspora	0.483782	Asthma_n_Flu_BAL_2	2.10871	0.36131	0.507641
k__Bacteria.p__Bacteroidetes.c__Bacteroidia.o__Bacteroidales.f__Bacteroidaceae.g__Bacteroides	0.953926	Asthma_n_Flu_BAL_2	2.1596	0.36131	0.507641
k__Bacteria.p__Proteobacteria.c__Betaproteobacteria.o__Rhodocyclales.f__Rhodocyclaceae.g__Azospira	0.239338		NA	0.36131	0.507641
k__Bacteria.p__Actinobacteria.c__Coriobacteriia.o__Coriobacteriales.f__Coriobacteriaceae.g__Atopobium	1.92647	Asthma_n_Flu_BAL_2	2.04646	0.36131	0.507641
k__Bacteria.p__Proteobacteria.c__Betaproteobacteria.o__Burkholderiales.f__Comamonadaceae.g__Rubrivivax	1.93165	Asthma_n_Flu_BAL_2	2.71555	0.36131	0.507641
k__Bacteria.p__Proteobacteria.c__Alphaproteobacteria.o__Rhizobiales.f__Hyphomicrobiaceae.g__Pedomicrobium	2.56405	Asthma_n_Flu_BAL_2	2.5718	0.36131	0.507641
k__Bacteria.p__Firmicutes.c__Bacilli.o__Lactobacillales.f__Streptococcaceae.g__Lactococcus	1.59403	Asthma_n_Flu_BAL_2	2.02929	0.36131	0.507641
k__Bacteria.p__Actinobacteria.c__Actinobacteria.o__Actinomycetales.f__Actinomycetaceae.g__Actinomyces	3.45726	Asthma_n_Flu_BAL_2	2.92789	0.36131	0.507641
k__Bacteria.p__Firmicutes.c__Clostridia.o__Clostridiales.f__Lachnospiraceae.g__Catonella	0.292997		NA	0.36131	0.507641
k__Bacteria.p__Actinobacteria.c__Actinobacteria.o__Actinomycetales.f__Microbacteriaceae.g__Agromyces	0.594027	Asthma_n_Flu_BAL_2	2.01842	0.36131	0.507641
k__Bacteria.p__Proteobacteria.c__Alphaproteobacteria.o__Rhodospirillales.f__Rhodospirillaceae.g__Telmatospirillum	2.40494	Asthma_n_Flu_BAL_2	2.41157	0.36131	0.507641
k__Bacteria.p__Cyanobacteria.c__.o__.f__.g__	2.04008	Asthma_n_Flu_BAL_2	2.49822	0.36131	0.507641
k__Bacteria.p__Firmicutes.c__Clostridia.o__Clostridiales.f___Mogibacteriaceae_.g__	0.483782	Asthma_n_Flu_BAL_2	2.06554	0.36131	0.507641
k__Bacteria.p__Cyanobacteria.c__ML635J_21.o__.f__.g__	2.32888	Asthma_n_Flu_BAL_2	2.38571	0.36131	0.507641
k__Bacteria.p__Bacteroidetes.c__Flavobacteriia.o__Flavobacteriales.f__Cryomorphaceae.g__	2.20312	Asthma_n_Flu_BAL_2	2.37406	0.36131	0.507641
k__Bacteria.p__Proteobacteria.c__Epsilonproteobacteria.o__Campylobacterales.f__Campylobacteraceae.g__Campylobacter	2.84909	Asthma_n_Flu_BAL_2	2.86992	0.36131	0.507641
k__Bacteria.p__Firmicutes.c__Clostridia.o__Clostridiales.f__Veillonellaceae.g__Selenomonas	1.15385	Asthma_n_Flu_BAL_2	2.48692	0.36131	0.507641
k__Bacteria.p__Firmicutes.c__Bacilli.o__Lactobacillales.f__Leuconostocaceae.g__	1.18275	Asthma_n_Flu_BAL_2	2.34644	0.36131	0.507641
k__Bacteria.p__Firmicutes.c__Bacilli.o__Lactobacillales.f__Lactobacillaceae.g__	2.33814	Asthma_n_Flu_BAL_2	2.42517	0.36131	0.507641
k__Bacteria.p__Proteobacteria.c__Deltaproteobacteria.o__Myxococcales.f__Cystobacterineae.g__	2.41853	Asthma_n_Flu_BAL_2	2.49905	0.36131	0.507641
k__Bacteria.p__Bacteroidetes.c___Saprospirae_.o___Saprospirales_.f__Chitinophagaceae.g__Segetibacter	2.18244	Asthma_n_Flu_BAL_2	2.64843	0.36131	0.507641
k__Bacteria.p__Bacteroidetes.c__Bacteroidia.o__Bacteroidales.f__Porphyromonadaceae.g__Tannerella	2.31091	Asthma_n_Flu_BAL_2	2.36976	0.36131	0.507641
k__Bacteria.p__Proteobacteria.c__Betaproteobacteria.o__Burkholderiales.f__Alcaligenaceae.g__	1.21185	Asthma_n_Flu_BAL_2	2.36867	0.36131	0.507641
k__Bacteria.p__Chloroflexi.c__Gitt_GS_136.o__.f__.g__	2.2209	Asthma_n_Flu_BAL_2	2.62473	0.36131	0.507641
k__Bacteria.p__Proteobacteria.c__Alphaproteobacteria.o__Rickettsiales.f__mitochondria.g__	2.48485	Asthma_n_Flu_BAL_2	2.46845	0.36131	0.507641
k__Bacteria.p__Actinobacteria.c__Actinobacteria.o__Actinomycetales.f__.g__	1.3062		NA	0.397641	0.555907
k__Bacteria.p__Actinobacteria.c__Actinobacteria.o__Actinomycetales.f__Micrococcaceae.g__Rothia	3.28427	Naive_BAL_2	2.85839	0.410248	0.562499
k__Bacteria.p__Proteobacteria.c__Alphaproteobacteria.o__BD7_3.f__.g__	3.34749	Naive_BAL_2	3.00316	0.41637	0.562499
k__Bacteria.p__Firmicutes.c__Clostridia.o__Clostridiales.f__Clostridiaceae.g__Caloramator	0.757511		NA	0.41637	0.562499
k__Bacteria.p__TM7.c__TM7_3.o__EW055.f__.g__	1.67629		NA	0.41637	0.562499
k__Bacteria.p__Proteobacteria.c__Betaproteobacteria.o__Neisseriales.f__Neisseriaceae.g__Eikenella	2.39219	Naive_BAL_2	2.19256	0.41637	0.562499
k__Bacteria.p__Gemmatimonadetes.c__Gemm_5.o__.f__.g__	2.4657	Naive_BAL_2	2.10848	0.41637	0.562499
k__Bacteria.p__Planctomycetes.c__Planctomycetia.o__Planctomycetales.f__Planctomycetaceae.g__Planctomyces	2.29759		NA	0.41637	0.562499
k__Bacteria.p__Proteobacteria.c__Alphaproteobacteria.o__Rhizobiales.f__Aurantimonadaceae.g__	1.53211		NA	0.425806	0.572496
k__Bacteria.p__Proteobacteria.c__Gammaproteobacteria.o__Alteromonadales.f___Chromatiaceae_.g__Rheinheimera	1.81176		NA	0.443711	0.590914
k__Bacteria.p__Proteobacteria.c__Gammaproteobacteria.o__Xanthomonadales.f__Xanthomonadaceae.g__Lysobacter	1.79299		NA	0.443711	0.590914
k__Bacteria.p__Firmicutes.c__Bacilli.o__Bacillales.f___Exiguobacteraceae_.g__	2.02077		NA	0.461105	0.610858
k__Bacteria.p__Firmicutes.c__Bacilli.o__Bacillales.f__Bacillaceae.g__Bacillus	3.74453	Naive_BAL_2	3.31688	0.465209	0.610858
k__Bacteria.p__Proteobacteria.c__Alphaproteobacteria.o__Rhizobiales.f__Bradyrhizobiaceae.g__	3.10206	Naive_BAL_2	2.64277	0.465209	0.610858
k__Bacteria.p__Proteobacteria.c__Betaproteobacteria.o__.f__.g__	1.32514		NA	0.486034	0.623633
k__Bacteria.p__Actinobacteria.c__Actinobacteria.o__Actinomycetales.f__Streptomycetaceae.g__	2.31241	Asthma_n_Flu_BAL_2	2.15744	0.486034	0.623633
k__Bacteria.p__Actinobacteria.c__Acidimicrobiia.o__Acidimicrobiales.f__EB1017.g__	2.13826		NA	0.486034	0.623633
k__Bacteria.p__Actinobacteria.c__Acidimicrobiia.o__Acidimicrobiales.f__.g__	2.63336	Asthma_n_Flu_BAL_2	2.31517	0.486034	0.623633
k__Bacteria.p__TM7.c__TM7_1.o__.f__.g__	2.8258	Asthma_n_Flu_BAL_2	2.56045	0.486034	0.623633
k__Bacteria.p__Chloroflexi.c__Anaerolineae.o__envOPS12.f__.g__	3.39595	Asthma_n_Flu_BAL_2	3.05271	0.513081	0.655345
k__Bacteria.p__Actinobacteria.c__Actinobacteria.o__Actinomycetales.f__Microbacteriaceae.g__	2.92687	Naive_BAL_2	2.6201	0.521869	0.659638
k__Bacteria.p__Firmicutes.c__Clostridia.o__Clostridiales.f___Tissierellaceae_.g__Finegoldia	3.31289	Naive_BAL_2	3.12613	0.525832	0.659638
k__Bacteria.p__Actinobacteria.c__Actinobacteria.o__Actinomycetales.f__Actinomycetaceae.g__	1.20038		NA	0.525832	0.659638
k__Bacteria.p__Actinobacteria.c__Actinobacteria.o__Actinomycetales.f__Micrococcaceae.g__Microbispora	3.24831	Naive_BAL_2	3.02682	0.525832	0.659638
k__Bacteria.p__Actinobacteria.c__Acidimicrobiia.o__Acidimicrobiales.f__C111.g__	2.91571	Naive_BAL_2	2.36501	0.550313	0.68728
k__Bacteria.p__Bacteroidetes.c___Saprospirae_.o___Saprospirales_.f__Saprospiraceae.g__Haliscomenobacter	1.92301		NA	0.56156	0.691088
k__Bacteria.p__Acidobacteria.c___Chloracidobacteria_.o__DS_100.f__.g__	1.36206		NA	0.56156	0.691088
k__Bacteria.p__Actinobacteria.c__Actinobacteria.o__Actinomycetales.f__Sporichthyaceae.g__	2.40809	Naive_BAL_2	2.22323	0.565659	0.691088
k__Bacteria.p__Firmicutes.c__Clostridia.o__Clostridiales.f__Clostridiaceae.g__Clostridium	2.35815		NA	0.565659	0.691088
k__Bacteria.p__Proteobacteria.c__Alphaproteobacteria.o__Rhodospirillales.f__Rhodospirillaceae.g__Rhodospirillum	2.05018		NA	0.565659	0.691088
k__Bacteria.p__TM7.c__TM7_3.o__.f__.g__	3.53821	Naive_BAL_2	3.081	0.575062	0.691094
k__Bacteria.p__Proteobacteria.c__Alphaproteobacteria.o__Rhodobacterales.f__Hyphomonadaceae.g__	3.63568	Asthma_n_Flu_BAL_2	3.33456	0.575062	0.691094
k__Bacteria.p__Firmicutes.c__Clostridia.o__Clostridiales.f___Tissierellaceae_.g__Anaerococcus	3.61241	Naive_BAL_2	3.28769	0.575062	0.691094
k__Bacteria.p__Proteobacteria.c__Alphaproteobacteria.o__Rhizobiales.f__Beijerinckiaceae.g__	3.14666	Naive_BAL_2	2.64327	0.58042	0.691094
k__Bacteria.p__Proteobacteria.c__Alphaproteobacteria.o__Rhizobiales.f__Aurantimonadaceae.g__Aurantimonas	2.95582	Naive_BAL_2	2.68572	0.58042	0.691094
k__Bacteria.p__Actinobacteria.c__Actinobacteria.o__Actinomycetales.f__Nocardioidaceae.g__Pimelobacter	2.95166	Asthma_n_Flu_BAL_2	2.42665	0.58042	0.691094
k__Bacteria.p__Proteobacteria.c__Alphaproteobacteria.o__Rhizobiales.f__Rhizobiaceae.g__Agrobacterium	3.8261	Naive_BAL_2	3.43382	0.583882	0.692283
k__Bacteria.p__Proteobacteria.c__Betaproteobacteria.o__Rhodocyclales.f__Rhodocyclaceae.g__	2.87192	Naive_BAL_2	2.45762	0.647329	0.764283
k__Bacteria.p__Proteobacteria.c__Betaproteobacteria.o__Burkholderiales.f__Oxalobacteraceae.g__Massilia	2.24175	Naive_BAL_2	2.12245	0.672353	0.787214
k__Bacteria.p__Proteobacteria.c__Betaproteobacteria.o__Burkholderiales.f__Oxalobacteraceae.g__Janthinobacterium	2.64104	Naive_BAL_2	2.42283	0.672353	0.787214
k__Bacteria.p__Bacteroidetes.c__Sphingobacteriia.o__Sphingobacteriales.f__Sphingobacteriaceae.g__Pedobacter	3.32048	Asthma_n_Flu_BAL_2	3.07061	0.690487	0.805091
k__Bacteria.p__Proteobacteria.c__Gammaproteobacteria.o__Xanthomonadales.f__Xanthomonadaceae.g__	3.05322	Naive_BAL_2	2.74777	0.701741	0.814832
k__Bacteria.p__Firmicutes.c__Bacilli.o__Lactobacillales.f__Enterococcaceae.g__Enterococcus	2.29797		NA	0.71249	0.816728
k__Bacteria.p__Proteobacteria.c__Alphaproteobacteria.o__Rhizobiales.f__Hyphomicrobiaceae.g__	3.23435	Naive_BAL_2	2.52762	0.714379	0.816728
k__Bacteria.p__Firmicutes.c__Bacilli.o__Bacillales.f__Planococcaceae.g__	3.61533	Asthma_n_Flu_BAL_2	2.92042	0.715001	0.816728
k__Bacteria.p__Firmicutes.c__Bacilli.o__Lactobacillales.f__Streptococcaceae.g__Streptococcus	5.38101	Asthma_n_Flu_BAL_2	4.66445	0.715001	0.816728
k__Bacteria.p__Firmicutes.c__Bacilli.o__Lactobacillales.f__Leuconostocaceae.g__Leuconostoc	3.11493	Naive_BAL_2	2.69976	0.76521	0.859995
k__Bacteria.p__Bacteroidetes.c__Cytophagia.o__Cytophagales.f__Cytophagaceae.g__Hymenobacter	3.7227	Naive_BAL_2	3.33251	0.76521	0.859995
k__Bacteria.p__Firmicutes.c__Clostridia.o__Clostridiales.f__Clostridiaceae.g__	3.67215	Asthma_n_Flu_BAL_2	3.0792	0.783711	0.859995
k__Bacteria.p__Proteobacteria.c__Betaproteobacteria.o__Burkholderiales.f__Burkholderiaceae.g__Lautropia	1.23705	Naive_BAL_2	2.32885	0.786544	0.859995
k__Bacteria.p__Proteobacteria.c__Gammaproteobacteria.o__Acidithiobacillales.f__.g__	0.666775	Naive_BAL_2	2.02739	0.786544	0.859995
k__Bacteria.p__Proteobacteria.c__Betaproteobacteria.o__Burkholderiales.f__Comamonadaceae.g__Hydrogenophaga	2.79116	Naive_BAL_2	2.48271	0.786544	0.859995
k__Bacteria.p__Proteobacteria.c__Alphaproteobacteria.o__Rhodobacterales.f__Rhodobacteraceae.g__Amaricoccus	0.460018	Naive_BAL_2	2.47715	0.786544	0.859995
k__Bacteria.p__Actinobacteria.c__Actinobacteria.o__Actinomycetales.f__Kineosporiaceae.g__Kineococcus	1.99784		NA	0.786544	0.859995
k__Bacteria.p__Planctomycetes.c__Planctomycetia.o__Gemmatales.f__Isosphaeraceae.g__	1.84239		NA	0.786544	0.859995
k__Bacteria.p__Proteobacteria.c__Epsilonproteobacteria.o__Campylobacterales.f__Helicobacteraceae.g__Sulfuricurvum	2.14576	Naive_BAL_2	2.498	0.786544	0.859995
k__Bacteria.p__Gemmatimonadetes.c__Gemmatimonadetes.o__.f__.g__	2.42265	Naive_BAL_2	2.32895	0.786544	0.859995
k__Bacteria.p__Proteobacteria.c__Epsilonproteobacteria.o__Campylobacterales.f__Campylobacteraceae.g__	2.22345	Naive_BAL_2	2.10057	0.816375	0.86436
k__Bacteria.p__Proteobacteria.c__Alphaproteobacteria.o__Rhizobiales.f__Rhizobiaceae.g__Rhizobium	1.36527		NA	0.816375	0.86436
k__Bacteria.p__Proteobacteria.c__Betaproteobacteria.o__Gallionellales.f__Gallionellaceae.g__Gallionella	2.91886	Naive_BAL_2	2.71914	0.816375	0.86436
k__Bacteria.p__Actinobacteria.c__Thermoleophilia.o__Solirubrobacterales.f__Patulibacteraceae.g__	2.44493	Naive_BAL_2	2.11689	0.816375	0.86436
k__Bacteria.p__Firmicutes.c__Clostridia.o__Clostridiales.f___Tissierellaceae_.g__Peptoniphilus	2.52489	Naive_BAL_2	2.39118	0.816375	0.86436
k__Bacteria.p__Proteobacteria.c__Deltaproteobacteria.o__Myxococcales.f__Haliangiaceae.g__	2.77267	Naive_BAL_2	2.53158	0.816375	0.86436
k__Bacteria.p__Actinobacteria.c__Thermoleophilia.o__Gaiellales.f__Gaiellaceae.g__	2.68129	Naive_BAL_2	2.50809	0.816375	0.86436
k__Bacteria.p__Proteobacteria.c__Epsilonproteobacteria.o__Campylobacterales.f__Campylobacteraceae.g__Arcobacter	2.39198	Naive_BAL_2	2.24507	0.816375	0.86436
k__Bacteria.p__Firmicutes.c__Bacilli.o__Lactobacillales.f__Carnobacteriaceae.g__Granulicatella	3.03925	Asthma_n_Flu_BAL_2	2.65297	0.832528	0.86436
k__Bacteria.p__Fusobacteria.c__Fusobacteriia.o__Fusobacteriales.f__Fusobacteriaceae.g__Fusobacterium	2.74748	Naive_BAL_2	2.39655	0.832528	0.86436
k__Bacteria.p__Bacteroidetes.c___Saprospirae_.o___Saprospirales_.f__Chitinophagaceae.g__	3.57595	Asthma_n_Flu_BAL_2	3.29631	0.832528	0.86436
k__Bacteria.p__Proteobacteria.c__Betaproteobacteria.o__Neisseriales.f__Neisseriaceae.g__Neisseria	2.35102	Naive_BAL_2	2.06518	0.848145	0.86436
k__Bacteria.p__Proteobacteria.c__Gammaproteobacteria.o__Methylococcales.f__Crenotrichaceae.g__Crenothrix	2.10759		NA	0.848145	0.86436
k__Bacteria.p__Proteobacteria.c__Betaproteobacteria.o__Burkholderiales.f__.g__	2.16841		NA	0.848145	0.86436
k__Bacteria.p__Proteobacteria.c__Deltaproteobacteria.o__Myxococcales.f__.g__	3.3154	Asthma_n_Flu_BAL_2	3.00447	0.848145	0.86436
k__Bacteria.p__Actinobacteria.c__Actinobacteria.o__Actinomycetales.f__Cellulomonadaceae.g__Cellulomonas	2.38267	Naive_BAL_2	2.0654	0.848145	0.86436
k__Bacteria.p__Proteobacteria.c__Alphaproteobacteria.o__Rhizobiales.f__.g__	3.49918	Naive_BAL_2	3.13223	0.851762	0.86436
k__Bacteria.p__Proteobacteria.c__Alphaproteobacteria.o__Rhodospirillales.f__Acetobacteraceae.g__	2.2275		NA	0.851762	0.86436
k__Bacteria.p__Actinobacteria.c__Actinobacteria.o__Actinomycetales.f__Dietziaceae.g__Dietzia	3.24217	Naive_BAL_2	2.86687	0.853812	0.86436
k__Bacteria.p__Actinobacteria.c__Actinobacteria.o__Actinomycetales.f__Nocardioidaceae.g__Nocardioides	3.55417	Asthma_n_Flu_BAL_2	2.92274	0.853812	0.86436
k__Bacteria.p__Proteobacteria.c__Alphaproteobacteria.o__Rhodobacterales.f__Rhodobacteraceae.g__	3.53759	Naive_BAL_2	2.88354	0.855132	0.86436
k__Bacteria.p__Actinobacteria.c__Actinobacteria.o__Actinomycetales.f__Streptomycetaceae.g__Streptomyces	2.81746	Naive_BAL_2	2.5565	0.920703	0.923991
k__Bacteria.p__Proteobacteria.c__Alphaproteobacteria.o__Caulobacterales.f__Caulobacteraceae.g__Brevundimonas	2.3584	Naive_BAL_2	2.02572	0.920703	0.923991
k__Bacteria.p__Proteobacteria.c__Alphaproteobacteria.o__Rhodospirillales.f__Rhodospirillaceae.g__Azospirillum	3.78923	Asthma_n_Flu_BAL_2	3.20715	0.927099	0.927099

## Sheet: Lung.AF
Taxa	Log.higheset.class.average	Class	LDA.effect.size	p.value	padj
k__Bacteria.p__Proteobacteria.c__Alphaproteobacteria.o__Rhodospirillales.f__Rhodospirillaceae.g__Skermanella	3.71663	Asthma_n_Flu_Lung_2	3.36542	0.0143059	0.525559
k__Bacteria.p__Actinobacteria.c__Actinobacteria.o__Actinomycetales.f__Propionibacteriaceae.g__Propionibacterium	4.95083	Naive_Lung_2	4.52495	0.0143059	0.525559
k__Bacteria.p__Actinobacteria.c__Actinobacteria.o__Actinomycetales.f__Corynebacteriaceae.g__Corynebacterium	4.23056	Naive_Lung_2	3.70607	0.0143059	0.525559
k__Bacteria.p__Firmicutes.c__Bacilli.o__Bacillales.f__Bacillaceae.g__	1.43682		NA	0.0249466	0.525559
k__Bacteria.p__Firmicutes.c__Clostridia.o__Clostridiales.f__Ruminococcaceae.g__	3.36447	Asthma_n_Flu_Lung_2	3.08395	0.0249466	0.525559
k__Bacteria.p__Firmicutes.c__Clostridia.o__Clostridiales.f__.g__	4.09645	Asthma_n_Flu_Lung_2	3.77965	0.0268436	0.525559
k__Bacteria.p__Bacteroidetes.c__Bacteroidia.o__Bacteroidales.f__S24_7.g__	4.21139	Asthma_n_Flu_Lung_2	3.86036	0.0274863	0.525559
k__Bacteria.p__Actinobacteria.c__Actinobacteria.o__Actinomycetales.f__Micrococcaceae.g__Rothia	4.18135	Naive_Lung_2	3.82557	0.0274863	0.525559
k__Bacteria.p__Actinobacteria.c__Actinobacteria.o__Actinomycetales.f__Actinomycetaceae.g__Actinomyces	4.07008	Naive_Lung_2	3.60883	0.0274863	0.525559
k__Bacteria.p__Actinobacteria.c__Actinobacteria.o__Actinomycetales.f__Nocardiaceae.g__Rhodococcus	2.97866	Naive_Lung_2	2.67711	0.029049	0.525559
k__Bacteria.p__Firmicutes.c__Bacilli.o__Bacillales.f__Staphylococcaceae.g__Jeotgalicoccus	2.86669	Naive_Lung_2	2.65534	0.029049	0.525559
k__Bacteria.p__Nitrospirae.c__Nitrospira.o__Nitrospirales.f__Nitrospiraceae.g__Nitrospira	3.16835	Asthma_n_Flu_Lung_2	2.83625	0.0318231	0.525559
k__Bacteria.p__Bacteroidetes.c__Bacteroidia.o__Bacteroidales.f__Prevotellaceae.g__Prevotella	3.20261	Naive_Lung_2	2.78396	0.0462514	0.525559
k__Bacteria.p__Fusobacteria.c__Fusobacteriia.o__Fusobacteriales.f__Fusobacteriaceae.g__Fusobacterium	3.41834	Naive_Lung_2	2.95287	0.0490901	0.525559
k__Bacteria.p__Bacteroidetes.c__Bacteroidia.o__Bacteroidales.f__Rikenellaceae.g__	3.1399	Asthma_n_Flu_Lung_2	2.84063	0.0550088	0.525559
k__Bacteria.p__TM7.c__TM7_3.o__EW055.f__.g__	2.73756	Naive_Lung_2	2.3518	0.0603405	0.525559
k__Bacteria.p__Actinobacteria.c__Actinobacteria.o__Actinomycetales.f__Propionibacteriaceae.g__	3.17282	Naive_Lung_2	2.79678	0.0603405	0.525559
k__Bacteria.p__Proteobacteria.c__Betaproteobacteria.o__Burkholderiales.f__Alcaligenaceae.g__	1.63526		NA	0.0603405	0.525559
k__Bacteria.p__Proteobacteria.c__Betaproteobacteria.o__Burkholderiales.f__Comamonadaceae.g__Tepidimonas	1.4912		NA	0.0807664	0.525559
k__Bacteria.p__Proteobacteria.c__Alphaproteobacteria.o__Rhizobiales.f__Rhizobiaceae.g__Rhizobium	2.73959	Asthma_n_Flu_Lung_2	2.54233	0.0807664	0.525559
k__Bacteria.p__Planctomycetes.c__Planctomycetia.o__Planctomycetales.f__Planctomycetaceae.g__Planctomyces	3.10183	Asthma_n_Flu_Lung_2	2.83254	0.0807664	0.525559
k__Bacteria.p__Firmicutes.c__Erysipelotrichi.o__Erysipelotrichales.f__Erysipelotrichaceae.g__Allobaculum	3.97188	Asthma_n_Flu_Lung_2	3.59951	0.0811669	0.525559
k__Bacteria.p__Proteobacteria.c__Gammaproteobacteria.o__Alteromonadales.f___Chromatiaceae_.g__Rheinheimera	2.15549		NA	0.0850999	0.525559
k__Bacteria.p__Firmicutes.c__Clostridia.o__Clostridiales.f__Veillonellaceae.g__Veillonella	3.57276	Naive_Lung_2	3.00841	0.0864107	0.525559
k__Bacteria.p__Proteobacteria.c__Alphaproteobacteria.o__Rhodobacterales.f__Rhodobacteraceae.g__Paracoccus	4.89861	Asthma_n_Flu_Lung_2	4.17739	0.0864107	0.525559
k__Bacteria.p__Proteobacteria.c__Alphaproteobacteria.o__Rhizobiales.f__Bradyrhizobiaceae.g__Balneimonas	3.95626	Asthma_n_Flu_Lung_2	3.47106	0.0864107	0.525559
k__Bacteria.p__Firmicutes.c__Bacilli.o__Bacillales.f__Planococcaceae.g__	4.19192	Naive_Lung_2	3.73492	0.0864107	0.525559
k__Bacteria.p__Proteobacteria.c__Alphaproteobacteria.o__Rhodospirillales.f__Acetobacteraceae.g__Belnapia	1.89646		NA	0.0935325	0.525559
k__Bacteria.p__Firmicutes.c__Clostridia.o__Clostridiales.f__Clostridiaceae.g__Caloramator	0.971607		NA	0.0935325	0.525559
k__Bacteria.p__Planctomycetes.c__Planctomycetia.o__Pirellulales.f__Pirellulaceae.g__	2.31992		NA	0.0935325	0.525559
k__Bacteria.p__Actinobacteria.c__Acidimicrobiia.o__Acidimicrobiales.f__EB1017.g__	2.73497	Naive_Lung_2	2.55951	0.0935325	0.525559
k__Bacteria.p__Bacteroidetes.c__Sphingobacteriia.o__Sphingobacteriales.f__Sphingobacteriaceae.g__Sphingobacterium	2.62476	Naive_Lung_2	2.29603	0.0935325	0.525559
k__Bacteria.p__Proteobacteria.c__Gammaproteobacteria.o__Pasteurellales.f__Pasteurellaceae.g__Haemophilus	1.89936		NA	0.0935325	0.525559
k__Bacteria.p__Actinobacteria.c__Actinobacteria.o__Actinomycetales.f__Microbacteriaceae.g__Pseudoclavibacter	2.41652	Naive_Lung_2	2.26819	0.0935325	0.525559
k__Bacteria.p__Proteobacteria.c__Gammaproteobacteria.o__Pasteurellales.f__Pasteurellaceae.g__Aggregatibacter	1.09314	Naive_Lung_2	2.06235	0.0935325	0.525559
k__Bacteria.p__Cyanobacteria.c__ML635J_21.o__.f__.g__	3.49438	Naive_Lung_2	3.27322	0.0935325	0.525559
k__Bacteria.p__Proteobacteria.c__Alphaproteobacteria.o__Rickettsiales.f__Rickettsiaceae.g__	2.95417	Naive_Lung_2	2.64443	0.0935325	0.525559
k__Bacteria.p__Actinobacteria.c__Actinobacteria.o__Actinomycetales.f__Micrococcaceae.g__Kocuria	2.38093	Naive_Lung_2	2.22898	0.0963193	0.525559
k__Bacteria.p__Bacteroidetes.c__Cytophagia.o__Cytophagales.f__Cytophagaceae.g__Hymenobacter	3.44245	Naive_Lung_2	3.1416	0.107405	0.525559
k__Bacteria.p__Proteobacteria.c__Gammaproteobacteria.o__Xanthomonadales.f__Xanthomonadaceae.g__	2.91065	Asthma_n_Flu_Lung_2	2.53188	0.139983	0.525559
k__Bacteria.p__Proteobacteria.c__Betaproteobacteria.o__Burkholderiales.f__Burkholderiaceae.g__Lautropia	2.93847	Asthma_n_Flu_Lung_2	2.47427	0.141645	0.525559
k__Bacteria.p__Actinobacteria.c__Actinobacteria.o__Actinomycetales.f__Geodermatophilaceae.g__Geodermatophilus	4.50891	Asthma_n_Flu_Lung_2	4.08388	0.141645	0.525559
k__Bacteria.p__Firmicutes.c__Bacilli.o__Bacillales.f__Bacillaceae.g__Bacillus	3.94056	Asthma_n_Flu_Lung_2	3.46586	0.141645	0.525559
k__Bacteria.p__Proteobacteria.c__Alphaproteobacteria.o__Rhizobiales.f__Hyphomicrobiaceae.g__	3.54332	Naive_Lung_2	2.91749	0.141645	0.525559
k__Bacteria.p__Actinobacteria.c__Actinobacteria.o__Actinomycetales.f__Intrasporangiaceae.g__Janibacter	3.99681	Asthma_n_Flu_Lung_2	3.39686	0.141645	0.525559
k__Bacteria.p__Actinobacteria.c__Actinobacteria.o__Actinomycetales.f__Micrococcaceae.g__Arthrobacter	3.07869	Asthma_n_Flu_Lung_2	2.66568	0.15939	0.525559
k__Bacteria.p__Firmicutes.c__Clostridia.o__Clostridiales.f__Clostridiaceae.g__	3.71967	Asthma_n_Flu_Lung_2	3.35631	0.176098	0.525559
k__Bacteria.p__Actinobacteria.c__Actinobacteria.o__Actinomycetales.f__Streptomycetaceae.g__Streptomyces	2.97193	Naive_Lung_2	2.58176	0.179712	0.525559
k__Bacteria.p__Actinobacteria.c__Actinobacteria.o__Actinomycetales.f__Dietziaceae.g__Dietzia	3.13519	Asthma_n_Flu_Lung_2	2.77409	0.179712	0.525559
k__Bacteria.p__Proteobacteria.c__Betaproteobacteria.o__Burkholderiales.f__Oxalobacteraceae.g__Cupriavidus	1.32229		NA	0.179712	0.525559
k__Bacteria.p__Bacteroidetes.c__Cytophagia.o__Cytophagales.f__Cytophagaceae.g__	3.30257	Naive_Lung_2	2.85821	0.179712	0.525559
k__Bacteria.p__Planctomycetes.c__Phycisphaerae.o__WD2101.f__.g__	2.78078	Asthma_n_Flu_Lung_2	2.53381	0.179712	0.525559
k__Bacteria.p__Proteobacteria.c__Gammaproteobacteria.o__Alteromonadales.f__Shewanellaceae.g__Shewanella	0.692329		NA	0.179712	0.525559
k__Bacteria.p__Proteobacteria.c__Betaproteobacteria.o__SBla14.f__.g__	1.68273		NA	0.179712	0.525559
k__Bacteria.p__Firmicutes.c__Clostridia.o__Clostridiales.f__Lachnospiraceae.g__Coprococcus	2.90231	Asthma_n_Flu_Lung_2	2.70141	0.179712	0.525559
k__Bacteria.p__Proteobacteria.c__Betaproteobacteria.o__Neisseriales.f__Neisseriaceae.g__Eikenella	1.11898		NA	0.179712	0.525559
k__Bacteria.p__Actinobacteria.c__Thermoleophilia.o__Gaiellales.f__Gaiellaceae.g__	2.82204	Asthma_n_Flu_Lung_2	2.57354	0.179712	0.525559
k__Bacteria.p__OD1.c__.o__.f__.g__	2.82257	Asthma_n_Flu_Lung_2	2.46829	0.179712	0.525559
k__Bacteria.p__Bacteroidetes.c__Cytophagia.o__Cytophagales.f__Cytophagaceae.g__Pontibacter	3.25355	Naive_Lung_2	2.81876	0.179712	0.525559
k__Bacteria.p__Acidobacteria.c___Chloracidobacteria_.o__RB41.f__.g__	2.49428	Asthma_n_Flu_Lung_2	2.3851	0.179712	0.525559
k__Bacteria.p__Proteobacteria.c__Alphaproteobacteria.o__.f__.g__	3.18015	Naive_Lung_2	2.94263	0.212881	0.525559
k__Bacteria.p__Proteobacteria.c__Alphaproteobacteria.o__Rhizobiales.f__Aurantimonadaceae.g__	2.67478	Naive_Lung_2	2.27733	0.218742	0.525559
k__Bacteria.p__Firmicutes.c__Bacilli.o__Bacillales.f___Exiguobacteraceae_.g__Exiguobacterium	3.38763	Asthma_n_Flu_Lung_2	2.79064	0.220671	0.525559
k__Bacteria.p__Proteobacteria.c__Alphaproteobacteria.o__Caulobacterales.f__Caulobacteraceae.g__Mycoplana	4.19837	Naive_Lung_2	3.43834	0.220671	0.525559
k__Bacteria.p__Proteobacteria.c__Betaproteobacteria.o__Burkholderiales.f__Comamonadaceae.g__Rubrivivax	1.13691		NA	0.244355	0.525559
k__Bacteria.p__Bacteroidetes.c___Saprospirae_.o___Saprospirales_.f__Chitinophagaceae.g__Flavisolibacter	2.93129	Naive_Lung_2	2.69093	0.244355	0.525559
k__Bacteria.p__Actinobacteria.c__Actinobacteria.o__Actinomycetales.f__.g__	2.35539	Naive_Lung_2	2.00603	0.244355	0.525559
k__Bacteria.p__Actinobacteria.c__Actinobacteria.o__Actinomycetales.f__Brevibacteriaceae.g__Brevibacterium	2.63461	Naive_Lung_2	2.26053	0.244355	0.525559
k__Bacteria.p__Actinobacteria.c__Actinobacteria.o__Actinomycetales.f__Sporichthyaceae.g__	2.49351	Naive_Lung_2	2.17154	0.249615	0.525559
k__Bacteria.p__Firmicutes.c__Bacilli.o__Gemellales.f__Gemellaceae.g__	2.94684	Naive_Lung_2	2.51175	0.249615	0.525559
k__Bacteria.p__Actinobacteria.c__Actinobacteria.o__Actinomycetales.f__Dermabacteraceae.g__Brachybacterium	2.79785	Naive_Lung_2	2.40047	0.249615	0.525559
k__Bacteria.p__Fusobacteria.c__Fusobacteriia.o__Fusobacteriales.f__Leptotrichiaceae.g__Leptotrichia	1.68384		NA	0.263552	0.525559
k__Bacteria.p__Actinobacteria.c__Actinobacteria.o__Actinomycetales.f__ACK_M1.g__	2.41736	Naive_Lung_2	2.13858	0.263552	0.525559
k__Bacteria.p__Spirochaetes.c___Leptospirae_.o___Leptospirales_.f__Leptospiraceae.g__Turneriella	1.47298		NA	0.263552	0.525559
k__Bacteria.p__Firmicutes.c__Bacilli.o__Bacillales.f__Bacillaceae.g__Geobacillus	1.95575	Naive_Lung_2	2.1643	0.263552	0.525559
k__Bacteria.p__Firmicutes.c__Bacilli.o__Bacillales.f__Bacillaceae.g__Anoxybacillus	0.676995	Naive_Lung_2	2.01845	0.263552	0.525559
k__Bacteria.p__Firmicutes.c__Clostridia.o__Clostridiales.f__Ruminococcaceae.g__Ruminococcus	2.37352	Naive_Lung_2	2.21116	0.263552	0.525559
k__Bacteria.p__Planctomycetes.c__Planctomycetia.o__Gemmatales.f__Gemmataceae.g__Gemmata	2.6882	Naive_Lung_2	2.56939	0.263552	0.525559
k__Bacteria.p__Firmicutes.c__Clostridia.o__Clostridiales.f__Veillonellaceae.g__Dialister	1.95959		NA	0.263552	0.525559
k__Bacteria.p__Actinobacteria.c__Actinobacteria.o__Actinomycetales.f__Streptomycetaceae.g__	1.71839		NA	0.263552	0.525559
k__Bacteria.p__Actinobacteria.c__Actinobacteria.o__Actinomycetales.f__Bogoriellaceae.g__Georgenia	1.4004		NA	0.263552	0.525559
k__Bacteria.p__Proteobacteria.c__Betaproteobacteria.o__Burkholderiales.f__Comamonadaceae.g__Acidovorax	0.637367		NA	0.263552	0.525559
k__Bacteria.p__Chloroflexi.c__TK10.o__B07_WMSP1.f__FFCH4570.g__	2.37352	Naive_Lung_2	2.19909	0.263552	0.525559
k__Bacteria.p__Firmicutes.c__Clostridia.o__Clostridiales.f__Veillonellaceae.g__	3.27746	Naive_Lung_2	2.88721	0.263552	0.525559
k__Bacteria.p__Proteobacteria.c__Gammaproteobacteria.o__Aeromonadales.f__Succinivibrionaceae.g__Succinivibrio	2.06125		NA	0.263552	0.525559
k__Bacteria.p__Chloroflexi.c__TK10.o__AKYG885.f__Dolo_23.g__	2.37597	Naive_Lung_2	2.12676	0.263552	0.525559
k__Bacteria.p__Proteobacteria.c__Deltaproteobacteria.o__MIZ46.f__.g__	2.51434	Naive_Lung_2	2.41065	0.263552	0.525559
k__Bacteria.p__Cyanobacteria.c__Synechococcophycideae.o__Synechococcales.f__Acaryochloridaceae.g__Acaryochloris	2.00246		NA	0.263552	0.525559
k__Bacteria.p__GN04.c__.o__.f__.g__	2.45028	Naive_Lung_2	2.20721	0.263552	0.525559
k__Bacteria.p__Acidobacteria.c__Solibacteres.o__Solibacterales.f__.g__	1.64907		NA	0.263552	0.525559
k__Bacteria.p__Firmicutes.c__Bacilli.o__Lactobacillales.f__Leuconostocaceae.g__Weissella	1.78349		NA	0.263552	0.525559
k__Bacteria.p__Actinobacteria.c__Actinobacteria.o__Actinomycetales.f__Pseudonocardiaceae.g__Amycolatopsis	2.25773	Naive_Lung_2	2.13984	0.263552	0.525559
k__Bacteria.p__Actinobacteria.c__Actinobacteria.o__Actinomycetales.f__Frankiaceae.g__	0.569893		NA	0.263552	0.525559
k__Bacteria.p__GN02.c__GN07.o__.f__.g__	2.64078	Naive_Lung_2	2.43104	0.263552	0.525559
k__Bacteria.p__Proteobacteria.c__Alphaproteobacteria.o__Rhodobacterales.f__Rhodobacteraceae.g__Anaerospora	1.04701		NA	0.263552	0.525559
k__Bacteria.p__Acidobacteria.c___Chloracidobacteria_.o__RB41.f__Ellin6075.g__	1.78349		NA	0.263552	0.525559
k__Bacteria.p__Bacteroidetes.c__Sphingobacteriia.o__Sphingobacteriales.f__.g__	2.54762	Naive_Lung_2	2.33097	0.263552	0.525559
k__Bacteria.p__Proteobacteria.c__Deltaproteobacteria.o__Myxococcales.f__OM27.g__	2.64095	Naive_Lung_2	2.51365	0.263552	0.525559
k__Bacteria.p__Actinobacteria.c__Thermoleophilia.o__Solirubrobacterales.f__Patulibacteraceae.g__	1.47298		NA	0.263552	0.525559
k__Bacteria.p___Thermi_.c__Deinococci.o__Deinococcales.f__Trueperaceae.g__Truepera	2.74518	Naive_Lung_2	2.4043	0.263552	0.525559
k__Bacteria.p__Bacteroidetes.c__Flavobacteriia.o__Flavobacteriales.f__Flavobacteriaceae.g__Salinimicrobium	2.11449	Naive_Lung_2	2.02668	0.263552	0.525559
k__Bacteria.p__Actinobacteria.c__Actinobacteria.o__Actinomycetales.f__Cellulomonadaceae.g__Cellulomonas	0.938397		NA	0.263552	0.525559
k__Bacteria.p__Proteobacteria.c__Betaproteobacteria.o__Burkholderiales.f__Alcaligenaceae.g__Achromobacter	0.676995		NA	0.263552	0.525559
k__Bacteria.p__Proteobacteria.c__Alphaproteobacteria.o__Rickettsiales.f__mitochondria.g__Zea	1.60452		NA	0.263552	0.525559
k__Bacteria.p__Proteobacteria.c__Betaproteobacteria.o__Rhodocyclales.f__Rhodocyclaceae.g__Azospira	2.61049	Naive_Lung_2	2.40001	0.263552	0.525559
k__Bacteria.p__Proteobacteria.c__Alphaproteobacteria.o__Rhizobiales.f__Hyphomicrobiaceae.g__Pannonibacter	1.00246		NA	0.263552	0.525559
k__Bacteria.p__Proteobacteria.c__Alphaproteobacteria.o__Sphingomonadales.f__.g__	2.56349	Naive_Lung_2	2.20398	0.263552	0.525559
k__Bacteria.p__Bacteroidetes.c___Saprospirae_.o___Saprospirales_.f__Chitinophagaceae.g__Sediminibacterium	1.27906		NA	0.263552	0.525559
k__Bacteria.p__Actinobacteria.c__Actinobacteria.o__Actinomycetales.f__Nocardioidaceae.g__Propionicimonas	2.60452	Naive_Lung_2	2.46533	0.263552	0.525559
k__Bacteria.p__Proteobacteria.c__Alphaproteobacteria.o__Rhizobiales.f__Hyphomicrobiaceae.g__Hyphomicrobium	2.83836	Naive_Lung_2	2.50912	0.263552	0.525559
k__Bacteria.p__Proteobacteria.c__Betaproteobacteria.o__Burkholderiales.f__Oxalobacteraceae.g__Polynucleobacter	1.04701		NA	0.263552	0.525559
k__Bacteria.p__Cyanobacteria.c__Synechococcophycideae.o__Pseudanabaenales.f__Pseudanabaenaceae.g__Leptolyngbya	2.71655	Naive_Lung_2	2.44341	0.263552	0.525559
k__Bacteria.p__Proteobacteria.c__Gammaproteobacteria.o__Thiotrichales.f__Thiotrichaceae.g__Thiothrix	1.11449		NA	0.263552	0.525559
k__Bacteria.p__Bacteroidetes.c__Flavobacteriia.o__Flavobacteriales.f__Flavobacteriaceae.g__	2.14252		NA	0.263552	0.525559
k__Bacteria.p__SR1.c__.o__.f__.g__	2.45638	Naive_Lung_2	2.22113	0.263552	0.525559
k__Bacteria.p__Firmicutes.c__Bacilli.o__Lactobacillales.f__Leuconostocaceae.g__	1.11449		NA	0.263552	0.525559
k__Bacteria.p__Chloroflexi.c__Chloroflexi.o__AKIW781.f__.g__	2.39324	Naive_Lung_2	2.13241	0.263552	0.525559
k__Bacteria.p__Proteobacteria.c__Alphaproteobacteria.o__Rickettsiales.f__mitochondria.g__	0.978026		NA	0.263552	0.525559
k__Bacteria.p__Proteobacteria.c__Alphaproteobacteria.o__Rhizobiales.f__Methylobacteriaceae.g__Methylobacterium	3.08901	Asthma_n_Flu_Lung_2	2.5956	0.268341	0.525559
k__Bacteria.p__Proteobacteria.c__Alphaproteobacteria.o__Rhizobiales.f__Methylocystaceae.g__Pleomorphomonas	3.58529	Asthma_n_Flu_Lung_2	3.04479	0.268341	0.525559
k__Bacteria.p__Actinobacteria.c__Actinobacteria.o__Actinomycetales.f__Nocardioidaceae.g__Pimelobacter	2.81771	Asthma_n_Flu_Lung_2	2.3309	0.268341	0.525559
k__Bacteria.p__Firmicutes.c__Bacilli.o__Bacillales.f__Planococcaceae.g__Planomicrobium	2.85339	Asthma_n_Flu_Lung_2	2.52904	0.283131	0.525559
k__Bacteria.p__Firmicutes.c__Clostridia.o__Clostridiales.f___Tissierellaceae_.g__Finegoldia	2.98825	Asthma_n_Flu_Lung_2	2.61131	0.283131	0.525559
k__Bacteria.p__Firmicutes.c__Clostridia.o__Clostridiales.f__Ruminococcaceae.g__Oscillospira	2.09705		NA	0.283131	0.525559
k__Bacteria.p__Proteobacteria.c__Alphaproteobacteria.o__Rhizobiales.f__Brucellaceae.g__Ochrobactrum	3.51466	Asthma_n_Flu_Lung_2	3.20686	0.283131	0.525559
k__Bacteria.p__Proteobacteria.c__Alphaproteobacteria.o__Caulobacterales.f__Caulobacteraceae.g__Brevundimonas	2.78073	Asthma_n_Flu_Lung_2	2.41002	0.283131	0.525559
k__Bacteria.p__Bacteroidetes.c__Flavobacteriia.o__Flavobacteriales.f__Flavobacteriaceae.g__Capnocytophaga	3.04117	Asthma_n_Flu_Lung_2	2.65355	0.283131	0.525559
k__Bacteria.p__Firmicutes.c__Clostridia.o__Clostridiales.f__Clostridiaceae.g__Clostridium	2.04542		NA	0.306136	0.525559
k__Bacteria.p__Proteobacteria.c__Alphaproteobacteria.o__Rhizobiales.f__Beijerinckiaceae.g__	3.27349	Asthma_n_Flu_Lung_2	2.88614	0.318985	0.525559
k__Bacteria.p__Proteobacteria.c__Alphaproteobacteria.o__Rhodospirillales.f__Rhodospirillaceae.g__	3.18106	Asthma_n_Flu_Lung_2	2.58241	0.327187	0.525559
k__Bacteria.p__Proteobacteria.c__Betaproteobacteria.o__Burkholderiales.f__Comamonadaceae.g__	3.81595	Asthma_n_Flu_Lung_2	3.16712	0.327187	0.525559
k__Bacteria.p__Proteobacteria.c__Alphaproteobacteria.o__Rhizobiales.f__Rhizobiaceae.g__Agrobacterium	3.48476	Naive_Lung_2	2.90311	0.327187	0.525559
k__Bacteria.p__Proteobacteria.c__Alphaproteobacteria.o__Rhizobiales.f__Methylobacteriaceae.g__	3.99718	Naive_Lung_2	3.50125	0.327187	0.525559
k__Bacteria.p__Proteobacteria.c__Alphaproteobacteria.o__Rhizobiales.f__Hyphomicrobiaceae.g__Devosia	4.06289	Naive_Lung_2	3.24152	0.327187	0.525559
k__Bacteria.p__Actinobacteria.c__Actinobacteria.o__Actinomycetales.f__Geodermatophilaceae.g__	3.90269	Asthma_n_Flu_Lung_2	3.09642	0.327187	0.525559
k__Bacteria.p__Actinobacteria.c__Actinobacteria.o__Actinomycetales.f__Micrococcaceae.g__	3.7356	Naive_Lung_2	3.15591	0.327187	0.525559
k__Bacteria.p__Firmicutes.c__Bacilli.o__Bacillales.f___Exiguobacteraceae_.g__	2.11513		NA	0.327187	0.525559
k__Bacteria.p__Cyanobacteria.c__Chloroplast.o__Streptophyta.f__.g__	4.14977	Asthma_n_Flu_Lung_2	3.68783	0.327187	0.525559
k__Bacteria.p__Proteobacteria.c__Alphaproteobacteria.o__Sphingomonadales.f__Sphingomonadaceae.g__	4.08084	Asthma_n_Flu_Lung_2	3.46783	0.327187	0.525559
k__Bacteria.p__Proteobacteria.c__Betaproteobacteria.o__Rhodocyclales.f__Rhodocyclaceae.g__	3.21141	Asthma_n_Flu_Lung_2	2.62349	0.327187	0.525559
k__Bacteria.p__Proteobacteria.c__Alphaproteobacteria.o__Sphingomonadales.f__Sphingomonadaceae.g__Kaistobacter	3.27786	Asthma_n_Flu_Lung_2	2.77053	0.327187	0.525559
k__Bacteria.p__Proteobacteria.c__Alphaproteobacteria.o__Rhodobacterales.f__Rhodobacteraceae.g__Rubellimicrobium	4.6766	Naive_Lung_2	3.88337	0.327187	0.525559
k__Bacteria.p__Proteobacteria.c__Alphaproteobacteria.o__Caulobacterales.f__Caulobacteraceae.g__	4.7297	Asthma_n_Flu_Lung_2	3.8149	0.327187	0.525559
k__Bacteria.p__Bacteroidetes.c__Bacteroidia.o__Bacteroidales.f__Porphyromonadaceae.g__Porphyromonas	3.13296	Naive_Lung_2	2.63294	0.37055	0.525559
k__Bacteria.p__Proteobacteria.c__Deltaproteobacteria.o__Myxococcales.f__.g__	3.21113	Asthma_n_Flu_Lung_2	2.72628	0.37055	0.525559
k__Bacteria.p__Firmicutes.c__Clostridia.o__Clostridiales.f__Lachnospiraceae.g__	2.8714	Naive_Lung_2	2.47818	0.37055	0.525559
k__Bacteria.p__Firmicutes.c__Bacilli.o__Bacillales.f__Paenibacillaceae.g__Paenibacillus	2.17754		NA	0.37055	0.525559
k__Bacteria.p__Chloroflexi.c__Anaerolineae.o__Ardenscatenales.f__Ardenscatenaceae.g__Ardenscatena	2.63134	Asthma_n_Flu_Lung_2	2.28465	0.371093	0.525559
k__Bacteria.p__Actinobacteria.c__Actinobacteria.o__Actinomycetales.f__Microbacteriaceae.g__Clavibacter	0.89352		NA	0.371093	0.525559
k__Bacteria.p__Actinobacteria.c__Actinobacteria.o__Actinomycetales.f__Pseudonocardiaceae.g__Saccharomonospora	2.32889	Asthma_n_Flu_Lung_2	2.24826	0.371093	0.525559
k__Bacteria.p__Firmicutes.c__Bacilli.o__Bacillales.f__Planococcaceae.g__Paenisporosarcina	2.05336	Asthma_n_Flu_Lung_2	2.17563	0.371093	0.525559
k__Bacteria.p__Actinobacteria.c__Actinobacteria.o__Actinomycetales.f__Promicromonosporaceae.g__Promicromonospora	2.60596	Asthma_n_Flu_Lung_2	2.45484	0.371093	0.525559
k__Bacteria.p__Actinobacteria.c__Coriobacteriia.o__Coriobacteriales.f__Coriobacteriaceae.g__Adlercreutzia	1.42666		NA	0.371093	0.525559
k__Bacteria.p__Bacteroidetes.c__Bacteroidia.o__Bacteroidales.f__Porphyromonadaceae.g__Paludibacter	2.67348	Asthma_n_Flu_Lung_2	2.4667	0.371093	0.525559
k__Bacteria.p__Proteobacteria.c__Alphaproteobacteria.o__Rhizobiales.f__Beijerinckiaceae.g__Beijerinckia	1.64851		NA	0.371093	0.525559
k__Bacteria.p__Proteobacteria.c__Betaproteobacteria.o__Nitrosomonadales.f__Nitrosomonadaceae.g__	2.48182	Asthma_n_Flu_Lung_2	2.21825	0.371093	0.525559
k__Bacteria.p__Firmicutes.c__Bacilli.o__Lactobacillales.f__Aerococcaceae.g__Facklamia	2.65089	Asthma_n_Flu_Lung_2	2.43971	0.371093	0.525559
k__Bacteria.p__Actinobacteria.c__Acidimicrobiia.o__Acidimicrobiales.f__Iamiaceae.g__	1.37551		NA	0.371093	0.525559
k__Bacteria.p__Proteobacteria.c__Deltaproteobacteria.o__Desulfuromonadales.f__Geobacteraceae.g__Geobacter	2.10736		NA	0.371093	0.525559
k__Bacteria.p__Actinobacteria.c__Actinobacteria.o__Actinomycetales.f__Kineosporiaceae.g__	2.19967	Asthma_n_Flu_Lung_2	2.06124	0.371093	0.525559
k__Bacteria.p__Tenericutes.c__Mollicutes.o__Anaeroplasmatales.f__Anaeroplasmataceae.g__Anaeroplasma	2.67707	Asthma_n_Flu_Lung_2	2.48892	0.371093	0.525559
k__Bacteria.p__.c__.o__.f__.g__	0.822906		NA	0.371093	0.525559
k__Bacteria.p__Proteobacteria.c__Alphaproteobacteria.o__Rhizobiales.f__Bradyrhizobiaceae.g__Bosea	1.06961		NA	0.371093	0.525559
k__Bacteria.p__Bacteroidetes.c__Cytophagia.o__Cytophagales.f__Cytophagaceae.g__Adhaeribacter	2.64464	Asthma_n_Flu_Lung_2	2.46386	0.371093	0.525559
k__Bacteria.p__Firmicutes.c__Bacilli.o__Bacillales.f__Sporolactobacillaceae.g__Sporolactobacillus	2.70181	Asthma_n_Flu_Lung_2	2.38676	0.371093	0.525559
k__Bacteria.p__Proteobacteria.c__Alphaproteobacteria.o__Rhizobiales.f__Hyphomicrobiaceae.g__Pedomicrobium	2.35365	Asthma_n_Flu_Lung_2	2.08458	0.371093	0.525559
k__Bacteria.p__Firmicutes.c__Bacilli.o__Bacillales.f__Staphylococcaceae.g__Macrococcus	2.3129	Asthma_n_Flu_Lung_2	2.04726	0.371093	0.525559
k__Bacteria.p__Actinobacteria.c__MB_A2_108.o__0319_7L14.f__.g__	2.28345	Asthma_n_Flu_Lung_2	2.03063	0.371093	0.525559
k__Bacteria.p__Proteobacteria.c__Deltaproteobacteria.o__Syntrophobacterales.f__Syntrophobacteraceae.g__	1.72769		NA	0.371093	0.525559
k__Bacteria.p__Bacteroidetes.c__Flavobacteriia.o__Flavobacteriales.f___Weeksellaceae_.g__	2.95431	Asthma_n_Flu_Lung_2	2.53744	0.371093	0.525559
k__Bacteria.p__Actinobacteria.c__Coriobacteriia.o__Coriobacteriales.f__Coriobacteriaceae.g__	2.33701	Asthma_n_Flu_Lung_2	2.10796	0.371093	0.525559
k__Bacteria.p__Actinobacteria.c__Actinobacteria.o__Actinomycetales.f__Thermomonosporaceae.g__Actinomadura	2.64148	Asthma_n_Flu_Lung_2	2.41188	0.371093	0.525559
k__Bacteria.p__OD1.c__ABY1.o__.f__.g__	1.54991		NA	0.371093	0.525559
k__Bacteria.p__Firmicutes.c__Bacilli.o__Lactobacillales.f__Leuconostocaceae.g__Leuconostoc	2.96518	Asthma_n_Flu_Lung_2	2.8233	0.371093	0.525559
k__Bacteria.p__Bacteroidetes.c__Flavobacteriia.o__Flavobacteriales.f___Weeksellaceae_.g__Wautersiella	2.37551	Asthma_n_Flu_Lung_2	2.23666	0.371093	0.525559
k__Bacteria.p__Firmicutes.c__Clostridia.o__Clostridiales.f__Ruminococcaceae.g__Faecalibacterium	1.72769		NA	0.371093	0.525559
k__Bacteria.p__Gemmatimonadetes.c__Gemm_1.o__.f__.g__	2.27373	Asthma_n_Flu_Lung_2	2.33606	0.371093	0.525559
k__Bacteria.p__Bacteroidetes.c__Sphingobacteriia.o__Sphingobacteriales.f__Sphingobacteriaceae.g__	0.527573		NA	0.371093	0.525559
k__Bacteria.p__Proteobacteria.c__Gammaproteobacteria.o__Legionellales.f__Coxiellaceae.g__Aquicella	2.00991	Asthma_n_Flu_Lung_2	2.05147	0.371093	0.525559
k__Bacteria.p__Firmicutes.c__Clostridia.o__Clostridiales.f__Veillonellaceae.g__Selenomonas	2.31996	Asthma_n_Flu_Lung_2	2.07285	0.371093	0.525559
k__Bacteria.p__Firmicutes.c__Bacilli.o__Lactobacillales.f__Aerococcaceae.g__Abiotrophia	0.472422		NA	0.371093	0.525559
k__Bacteria.p__Actinobacteria.c__Actinobacteria.o__Actinomycetales.f__Microbacteriaceae.g__Rathayibacter	0.504761		NA	0.371093	0.525559
k__Bacteria.p__GN02.c__BD1_5.o__.f__.g__	1.70287		NA	0.371093	0.525559
k__Bacteria.p__Firmicutes.c__Bacilli.o__Lactobacillales.f__.g__	0.472422		NA	0.371093	0.525559
k__Bacteria.p__Proteobacteria.c__Deltaproteobacteria.o__Myxococcales.f__0319_6G20.g__	2.82294	Asthma_n_Flu_Lung_2	2.71866	0.371093	0.525559
k__Bacteria.p__Firmicutes.c__Clostridia.o__Clostridiales.f__Peptostreptococcaceae.g__Peptostreptococcus	1.87726		NA	0.371093	0.525559
k__Bacteria.p__Proteobacteria.c__Gammaproteobacteria.o__Enterobacteriales.f__Enterobacteriaceae.g__Buchnera	1.13656		NA	0.371093	0.525559
k__Bacteria.p__Verrucomicrobia.c___Pedosphaerae_.o___Pedosphaerales_.f__.g__	1.59249		NA	0.371093	0.525559
k__Bacteria.p__Actinobacteria.c__Actinobacteria.o__Actinomycetales.f__Microbacteriaceae.g__Agromyces	3.1037	Asthma_n_Flu_Lung_2	2.90834	0.371093	0.525559
k__Bacteria.p__OD1.c__ZB2.o__.f__.g__	2.03598		NA	0.371093	0.525559
k__Bacteria.p__Actinobacteria.c__Thermoleophilia.o__Solirubrobacterales.f__Solirubrobacteraceae.g__	2.69629	Asthma_n_Flu_Lung_2	2.54859	0.371093	0.525559
k__Bacteria.p__Cyanobacteria.c__.o__.f__.g__	2.67528	Asthma_n_Flu_Lung_2	2.52591	0.371093	0.525559
k__Bacteria.p__Nitrospirae.c__Nitrospira.o__Nitrospirales.f__Nitrospiraceae.g__	2.51605	Asthma_n_Flu_Lung_2	2.34708	0.371093	0.525559
k__Bacteria.p__Firmicutes.c__Clostridia.o__Clostridiales.f___Tissierellaceae_.g__Peptoniphilus	2.29517	Asthma_n_Flu_Lung_2	2.09649	0.371093	0.525559
k__Bacteria.p__Actinobacteria.c__Actinobacteria.o__Actinomycetales.f__Streptosporangiaceae.g__	1.40785		NA	0.371093	0.525559
k__Bacteria.p__Actinobacteria.c__Actinobacteria.o__Actinomycetales.f__Dermabacteraceae.g__	2.16069	Asthma_n_Flu_Lung_2	2.07564	0.371093	0.525559
k__Bacteria.p__Bacteroidetes.c__Bacteroidia.o__Bacteroidales.f__Porphyromonadaceae.g__Tannerella	1.22654		NA	0.371093	0.525559
k__Bacteria.p__Firmicutes.c__Bacilli.o__Lactobacillales.f__Aerococcaceae.g__Aerococcus	1.95725		NA	0.382593	0.531062
k__Bacteria.p__Proteobacteria.c__Alphaproteobacteria.o__Rickettsiales.f__mitochondria.g__Carica	1.46423		NA	0.382593	0.531062
k__Bacteria.p__Actinobacteria.c__Acidimicrobiia.o__Acidimicrobiales.f__C111.g__	2.59206	Naive_Lung_2	2.31355	0.382593	0.531062
k__Bacteria.p__Proteobacteria.c__Alphaproteobacteria.o__Sphingomonadales.f__Erythrobacteraceae.g__Lutibacterium	0.905969		NA	0.382593	0.531062
k__Bacteria.p__Proteobacteria.c__Betaproteobacteria.o__.f__.g__	1.07642		NA	0.420829	0.569957
k__Bacteria.p__Actinobacteria.c__Thermoleophilia.o__Solirubrobacterales.f__.g__	2.87683	Naive_Lung_2	2.36001	0.420829	0.569957
k__Bacteria.p__Proteobacteria.c__Betaproteobacteria.o__Burkholderiales.f__Burkholderiaceae.g__	1.29097		NA	0.420829	0.569957
k__Bacteria.p__Acidobacteria.c__Acidobacteria_6.o__iii1_15.f__.g__	2.94723	Naive_Lung_2	2.58786	0.420829	0.569957
k__Bacteria.p__Actinobacteria.c__Acidimicrobiia.o__Acidimicrobiales.f__.g__	3.05848	Asthma_n_Flu_Lung_2	2.73101	0.420829	0.569957
k__Bacteria.p__Chloroflexi.c__Thermomicrobia.o__JG30_KF_CM45.f__.g__	2.88381	Naive_Lung_2	2.40593	0.454817	0.600087
k__Bacteria.p__Proteobacteria.c__Betaproteobacteria.o__Neisseriales.f__Neisseriaceae.g__Neisseria	2.52165	Naive_Lung_2	2.0114	0.460558	0.600087
k__Bacteria.p__Proteobacteria.c__Alphaproteobacteria.o__Rhizobiales.f__.g__	3.02348	Asthma_n_Flu_Lung_2	2.70638	0.462433	0.600087
k__Bacteria.p__Firmicutes.c__Bacilli.o__Bacillales.f__Staphylococcaceae.g__Staphylococcus	3.55255	Asthma_n_Flu_Lung_2	3.0793	0.462433	0.600087
k__Bacteria.p__Proteobacteria.c__Alphaproteobacteria.o__Sphingomonadales.f__Sphingomonadaceae.g__Sphingomonas	3.96809	Asthma_n_Flu_Lung_2	3.48826	0.462433	0.600087
k__Bacteria.p__Firmicutes.c__Clostridia.o__Clostridiales.f__Peptococcaceae.g__Desulfotomaculum	3.34717	Asthma_n_Flu_Lung_2	2.79049	0.462433	0.600087
k__Bacteria.p__Actinobacteria.c__Actinobacteria.o__Actinomycetales.f__Microbacteriaceae.g__Agrococcus	3.98691	Asthma_n_Flu_Lung_2	2.98875	0.462433	0.600087
k__Bacteria.p__Proteobacteria.c__Alphaproteobacteria.o__Sphingomonadales.f__Erythrobacteraceae.g__	3.93162	Naive_Lung_2	3.08752	0.462433	0.600087
k__Bacteria.p__Proteobacteria.c__Alphaproteobacteria.o__Rhodobacterales.f__Rhodobacteraceae.g__	3.93554	Naive_Lung_2	3.24624	0.462433	0.600087
k__Bacteria.p__Bacteroidetes.c___Saprospirae_.o___Saprospirales_.f__Chitinophagaceae.g__	2.80881	Asthma_n_Flu_Lung_2	2.40094	0.466854	0.60302
k__Bacteria.p__Actinobacteria.c__Actinobacteria.o__Actinomycetales.f__Micrococcaceae.g__Micrococcus	3.22695	Asthma_n_Flu_Lung_2	2.72464	0.538594	0.692478
k__Bacteria.p__Proteobacteria.c__Deltaproteobacteria.o__Myxococcales.f__Haliangiaceae.g__	2.67348	Asthma_n_Flu_Lung_2	2.44229	0.560509	0.714073
k__Bacteria.p__Actinobacteria.c__Actinobacteria.o__Actinomycetales.f__Microbacteriaceae.g__Leucobacter	2.96935	Asthma_n_Flu_Lung_2	2.72816	0.560509	0.714073
k__Bacteria.p__Actinobacteria.c__Actinobacteria.o__Actinomycetales.f__Microbacteriaceae.g__Curtobacterium	1.2434		NA	0.591505	0.740044
k__Bacteria.p__Proteobacteria.c__Gammaproteobacteria.o__Acidithiobacillales.f__.g__	0.918747		NA	0.591505	0.740044
k__Bacteria.p__Proteobacteria.c__Alphaproteobacteria.o__Rhodobacterales.f__Hyphomonadaceae.g__	3.07582	Naive_Lung_2	2.87433	0.591505	0.740044
k__Bacteria.p__Actinobacteria.c__Actinobacteria.o__Actinomycetales.f__Actinomycetaceae.g__	1.50233		NA	0.591505	0.740044
k__Bacteria.p__Firmicutes.c__Bacilli.o__Lactobacillales.f__Aerococcaceae.g__	3.4738	Naive_Lung_2	2.89208	0.618292	0.74744
k__Bacteria.p__TM7.c__TM7_3.o__.f__.g__	3.5922	Naive_Lung_2	3.0692	0.618292	0.74744
k__Bacteria.p__Firmicutes.c__Bacilli.o__Lactobacillales.f__Carnobacteriaceae.g__Granulicatella	3.21694	Naive_Lung_2	2.57206	0.622753	0.74744
k__Bacteria.p__Proteobacteria.c__Alphaproteobacteria.o__Rhodospirillales.f__Rhodospirillaceae.g__Azospirillum	3.90718	Naive_Lung_2	3.23448	0.624206	0.74744
k__Bacteria.p__Actinobacteria.c__Actinobacteria.o__Actinomycetales.f__Nocardioidaceae.g__	3.75694	Naive_Lung_2	2.75541	0.624206	0.74744
k__Bacteria.p__Proteobacteria.c__Gammaproteobacteria.o__Pseudomonadales.f__Moraxellaceae.g__Acinetobacter	2.13094		NA	0.624206	0.74744
k__Bacteria.p__Proteobacteria.c__Betaproteobacteria.o__Burkholderiales.f__.g__	2.33558		NA	0.624206	0.74744
k__Bacteria.p__Actinobacteria.c__Actinobacteria.o__Actinomycetales.f__Nocardioidaceae.g__Nocardioides	3.74441	Naive_Lung_2	2.84866	0.624206	0.74744
k__Bacteria.p__Actinobacteria.c__Actinobacteria.o__Actinomycetales.f__Microbacteriaceae.g__Microbacterium	3.72466	Asthma_n_Flu_Lung_2	3.12784	0.624206	0.74744
k__Bacteria.p__Proteobacteria.c__Alphaproteobacteria.o__Rhizobiales.f__Aurantimonadaceae.g__Aurantimonas	2.52852	Asthma_n_Flu_Lung_2	2.06406	0.624206	0.74744
k__Bacteria.p__Proteobacteria.c__Gammaproteobacteria.o__Methylococcales.f__Crenotrichaceae.g__Crenothrix	0.911292		NA	0.662427	0.77982
k__Bacteria.p__Proteobacteria.c__Gammaproteobacteria.o__Pseudomonadales.f__Pseudomonadaceae.g__	1.24896		NA	0.662427	0.77982
k__Bacteria.p__Proteobacteria.c__Alphaproteobacteria.o__Rhizobiales.f__Bradyrhizobiaceae.g__Bradyrhizobium	3.2887	Asthma_n_Flu_Lung_2	2.9398	0.662427	0.77982
k__Bacteria.p__TM7.c__TM7_1.o__.f__.g__	2.93963	Asthma_n_Flu_Lung_2	2.69212	0.662427	0.77982
k__Bacteria.p__Proteobacteria.c__Betaproteobacteria.o__Burkholderiales.f__Burkholderiaceae.g__Burkholderia	1.96409		NA	0.701155	0.80671
k__Bacteria.p__Proteobacteria.c__Alphaproteobacteria.o__Rhodospirillales.f__Acetobacteraceae.g__	2.81574	Naive_Lung_2	2.44048	0.712155	0.80671
k__Bacteria.p__Actinobacteria.c__Actinobacteria.o__Actinomycetales.f__Microbacteriaceae.g__	3.27495	Asthma_n_Flu_Lung_2	2.83177	0.712155	0.80671
k__Bacteria.p__Acidobacteria.c__Sva0725.o__Sva0725.f__.g__	2.50941	Naive_Lung_2	2.23996	0.737316	0.80671
k__Bacteria.p__Actinobacteria.c__Actinobacteria.o__Actinomycetales.f__Micromonosporaceae.g__	2.58224	Naive_Lung_2	2.40662	0.737316	0.80671
k__Bacteria.p__Actinobacteria.c__Actinobacteria.o__Actinomycetales.f__Cellulomonadaceae.g__Actinotalea	2.6837	Naive_Lung_2	2.51805	0.737316	0.80671
k__Bacteria.p__Bacteroidetes.c___Saprospirae_.o___Saprospirales_.f__Saprospiraceae.g__Haliscomenobacter	1.00246		NA	0.737316	0.80671
k__Bacteria.p__Firmicutes.c__Clostridia.o__Clostridiales.f__Veillonellaceae.g__Megasphaera	2.14858	Naive_Lung_2	2.07592	0.737316	0.80671
k__Bacteria.p__Firmicutes.c__Bacilli.o__Bacillales.f__Planococcaceae.g__Planococcus	2.07494		NA	0.737316	0.80671
k__Bacteria.p__Planctomycetes.c__Planctomycetia.o__Gemmatales.f__Gemmataceae.g__	2.8187	Naive_Lung_2	2.62134	0.737316	0.80671
k__Bacteria.p__Proteobacteria.c__Alphaproteobacteria.o__Sphingomonadales.f__Sphingomonadaceae.g__Sphingobium	3.07319	Naive_Lung_2	2.68819	0.737316	0.80671
k__Bacteria.p__Acidobacteria.c__Acidobacteria_6.o__iii1_15.f__mb2424.g__	2.55876	Naive_Lung_2	2.40124	0.737316	0.80671
k__Bacteria.p__Firmicutes.c__Bacilli.o__Bacillales.f__Staphylococcaceae.g__Salinicoccus	2.409	Naive_Lung_2	2.27924	0.737316	0.80671
k__Bacteria.p__Gemmatimonadetes.c__Gemmatimonadetes.o__Gemmatimonadales.f__.g__	2.46344	Naive_Lung_2	2.12157	0.737316	0.80671
k__Bacteria.p__Proteobacteria.c__Alphaproteobacteria.o__Rhizobiales.f__Phyllobacteriaceae.g__	2.92251	Naive_Lung_2	2.65303	0.737316	0.80671
k__Bacteria.p__Proteobacteria.c__Alphaproteobacteria.o__Sphingomonadales.f__Sphingomonadaceae.g__Blastomonas	0.938397		NA	0.737316	0.80671
k__Bacteria.p__Proteobacteria.c__Deltaproteobacteria.o__Myxococcales.f__Cystobacterineae.g__	2.68384	Naive_Lung_2	2.39196	0.737316	0.80671
k__Bacteria.p__Proteobacteria.c__Betaproteobacteria.o__Methylophilales.f__Methylophilaceae.g__	1.59161		NA	0.737316	0.80671
k__Bacteria.p__Proteobacteria.c__Betaproteobacteria.o__Burkholderiales.f__Oxalobacteraceae.g__Massilia	2.3024		NA	0.788447	0.815262
k__Bacteria.p__Bacteroidetes.c__Flavobacteriia.o__Flavobacteriales.f___Weeksellaceae_.g__Chryseobacterium	3.0258	Asthma_n_Flu_Lung_2	2.70141	0.788447	0.815262
k__Bacteria.p__Actinobacteria.c__Actinobacteria.o__Actinomycetales.f__Mycobacteriaceae.g__Mycobacterium	2.40347	Naive_Lung_2	2.00437	0.788447	0.815262
k__Bacteria.p__Firmicutes.c__Clostridia.o__Clostridiales.f___Tissierellaceae_.g__Anaerococcus	3.25488	Naive_Lung_2	2.88464	0.788447	0.815262
k__Bacteria.p__Chloroflexi.c__Anaerolineae.o__envOPS12.f__.g__	3.21937	Naive_Lung_2	2.76703	0.788447	0.815262
k__Bacteria.p__Proteobacteria.c__Alphaproteobacteria.o__Rhizobiales.f__Rhodobiaceae.g__Afifella	1.1885		NA	0.788447	0.815262
k__Bacteria.p__Proteobacteria.c__Alphaproteobacteria.o__Rhodospirillales.f__.g__	2.8213	Naive_Lung_2	2.365	0.788447	0.815262
k__Bacteria.p__Proteobacteria.c__Epsilonproteobacteria.o__Campylobacterales.f__Helicobacteraceae.g__Sulfuricurvum	1.25969		NA	0.788447	0.815262
k__Bacteria.p__Proteobacteria.c__Betaproteobacteria.o__Burkholderiales.f__Comamonadaceae.g__Comamonas	2.71666	Naive_Lung_2	2.28543	0.798074	0.815262
k__Bacteria.p__Proteobacteria.c__Betaproteobacteria.o__Burkholderiales.f__Burkholderiaceae.g__Salinispora	2.50443	Naive_Lung_2	2.05581	0.798074	0.815262
k__Bacteria.p__Proteobacteria.c__Betaproteobacteria.o__Gallionellales.f__Gallionellaceae.g__Gallionella	2.55798	Asthma_n_Flu_Lung_2	2.19761	0.798074	0.815262
k__Bacteria.p__Proteobacteria.c__Alphaproteobacteria.o__Rhodospirillales.f__Rhodospirillaceae.g__Rhodospirillum	2.33447		NA	0.803255	0.815262
k__Bacteria.p__Actinobacteria.c__Actinobacteria.o__Actinomycetales.f__Micrococcaceae.g__Microbispora	1.29391		NA	0.803255	0.815262
k__Bacteria.p__Firmicutes.c__Bacilli.o__Lactobacillales.f__Enterococcaceae.g__Enterococcus	2.12724		NA	0.805701	0.815262
k__Bacteria.p__Firmicutes.c__Bacilli.o__Lactobacillales.f__Lactobacillaceae.g__Lactobacillus	3.64548	Asthma_n_Flu_Lung_2	3.02192	0.806496	0.815262
k__Bacteria.p__Actinobacteria.c__Actinobacteria.o__Actinomycetales.f__Intrasporangiaceae.g__	2.9634	Asthma_n_Flu_Lung_2	2.32149	0.806496	0.815262
k__Bacteria.p__Proteobacteria.c__Alphaproteobacteria.o__Rhodobacterales.f__Rhodobacteraceae.g__Rhodobacter	3.8822	Asthma_n_Flu_Lung_2	3.18185	0.806496	0.815262
k__Bacteria.p__Proteobacteria.c__Gammaproteobacteria.o__Pseudomonadales.f__Moraxellaceae.g__Enhydrobacter	2.6883		NA	0.806496	0.815262
k__Bacteria.p__Proteobacteria.c__Gammaproteobacteria.o__Xanthomonadales.f__Xanthomonadaceae.g__Lysobacter	2.21979		NA	0.806496	0.815262
k__Bacteria.p___Thermi_.c__Deinococci.o__Deinococcales.f__Deinococcaceae.g__Deinococcus	4.41154	Asthma_n_Flu_Lung_2	3.56525	0.806496	0.815262
k__Bacteria.p__Proteobacteria.c__Alphaproteobacteria.o__Rhizobiales.f__Bradyrhizobiaceae.g__	3.24816	Naive_Lung_2	2.66493	0.806496	0.815262
k__Bacteria.p__Proteobacteria.c__Alphaproteobacteria.o__Sphingomonadales.f__Sphingomonadaceae.g__Sphingopyxis	1.213		NA	0.884299	0.88748
k__Bacteria.p__Firmicutes.c__Clostridia.o__Clostridiales.f__Peptostreptococcaceae.g__	1.87092		NA	0.884299	0.88748
k__Bacteria.p__Proteobacteria.c__Gammaproteobacteria.o__Pseudomonadales.f__Pseudomonadaceae.g__Pseudomonas	1.80763		NA	0.902117	0.902117

## Sheet: BAL.AB
Taxa	Log.higheset.class.average	Class	LDA.effect.size	p.value	padj
k__Bacteria.p__Firmicutes.c__Clostridia.o__Clostridiales.f__Ruminococcaceae.g__Oscillospira	3.03715	Asthma_n_Bacteria_BAL_2	2.72664	0.00534568	0.476823
k__Bacteria.p__Firmicutes.c__Clostridia.o__Clostridiales.f__Ruminococcaceae.g__	3.2193	Asthma_n_Bacteria_BAL_2	3.01144	0.00534568	0.476823
k__Bacteria.p__Nitrospirae.c__Nitrospira.o__Nitrospirales.f__Nitrospiraceae.g__Nitrospira	3.5028	Naive_BAL_2	3.15051	0.00705833	0.476823
k__Bacteria.p__Proteobacteria.c__Alphaproteobacteria.o__Sphingomonadales.f__Sphingomonadaceae.g__Sphingomonas	3.83803	Naive_BAL_2	3.40197	0.0162936	0.476823
k__Bacteria.p__Actinobacteria.c__Actinobacteria.o__Actinomycetales.f__Micrococcaceae.g__	3.61279	Naive_BAL_2	3.19673	0.0162936	0.476823
k__Bacteria.p___Thermi_.c__Deinococci.o__Deinococcales.f__Deinococcaceae.g__Deinococcus	4.52636	Naive_BAL_2	4.0473	0.0162936	0.476823
k__Bacteria.p__Proteobacteria.c__Alphaproteobacteria.o__Caulobacterales.f__Caulobacteraceae.g__	4.728	Naive_BAL_2	4.08201	0.0162936	0.476823
k__Bacteria.p__Bacteroidetes.c__Bacteroidia.o__Bacteroidales.f__S24_7.g__	4.15142	Asthma_n_Bacteria_BAL_2	3.82492	0.0282801	0.476823
k__Bacteria.p__Proteobacteria.c__Alphaproteobacteria.o__Caulobacterales.f__Caulobacteraceae.g__Mycoplana	4.43914	Naive_BAL_2	3.88227	0.0282801	0.476823
k__Bacteria.p__Bacteroidetes.c__Bacteroidia.o__Bacteroidales.f__Prevotellaceae.g__Prevotella	3.55183	Asthma_n_Bacteria_BAL_2	3.26837	0.0342661	0.476823
k__Bacteria.p__Proteobacteria.c__Alphaproteobacteria.o__Rhizobiales.f__Methylobacteriaceae.g__	4.80921	Naive_BAL_2	4.50149	0.0472018	0.476823
k__Bacteria.p__Firmicutes.c__Clostridia.o__Clostridiales.f__.g__	4.17056	Asthma_n_Bacteria_BAL_2	3.8792	0.0472018	0.476823
k__Bacteria.p__Proteobacteria.c__Gammaproteobacteria.o__Pseudomonadales.f__Moraxellaceae.g__Enhydrobacter	3.45221	Naive_BAL_2	3.05764	0.0472018	0.476823
k__Bacteria.p__Proteobacteria.c__Alphaproteobacteria.o__Rhodospirillales.f__Rhodospirillaceae.g__	2.81091	Asthma_n_Bacteria_BAL_2	2.55108	0.0524116	0.476823
k__Bacteria.p__Proteobacteria.c__Gammaproteobacteria.o__Xanthomonadales.f__Xanthomonadaceae.g__Lysobacter	2.29787		NA	0.0524116	0.476823
k__Bacteria.p__Actinobacteria.c__Thermoleophilia.o__Solirubrobacterales.f__.g__	3.01153	Naive_BAL_2	2.76047	0.0539064	0.476823
k__Bacteria.p__Proteobacteria.c__Betaproteobacteria.o__Burkholderiales.f__Alcaligenaceae.g__Sutterella	3.14189	Asthma_n_Bacteria_BAL_2	2.94414	0.0539064	0.476823
k__Bacteria.p__Proteobacteria.c__Alphaproteobacteria.o__Rhizobiales.f__Brucellaceae.g__Ochrobactrum	2.90898	Asthma_n_Bacteria_BAL_2	2.67693	0.0539064	0.476823
k__Bacteria.p__Actinobacteria.c__Actinobacteria.o__Actinomycetales.f__Cellulomonadaceae.g__Cellulomonas	2.38267	Naive_BAL_2	2.15213	0.0539064	0.476823
k__Bacteria.p__Bacteroidetes.c__Flavobacteriia.o__Flavobacteriales.f__Flavobacteriaceae.g__Capnocytophaga	3.24706	Asthma_n_Bacteria_BAL_2	2.9353	0.0539064	0.476823
k__Bacteria.p__Proteobacteria.c__Alphaproteobacteria.o__Rhizobiales.f__Aurantimonadaceae.g__	1.53211		NA	0.0539064	0.476823
k__Bacteria.p__Bacteroidetes.c__Bacteroidia.o__Bacteroidales.f__Rikenellaceae.g__	2.28805		NA	0.0582127	0.476823
k__Bacteria.p__Firmicutes.c__Bacilli.o__Bacillales.f___Exiguobacteraceae_.g__Exiguobacterium	3.63795	Asthma_n_Bacteria_BAL_2	3.14109	0.0758002	0.476823
k__Bacteria.p__Firmicutes.c__Erysipelotrichi.o__Erysipelotrichales.f__Erysipelotrichaceae.g__Allobaculum	4.55005	Asthma_n_Bacteria_BAL_2	4.24539	0.0758002	0.476823
k__Bacteria.p__Actinobacteria.c__Actinobacteria.o__Actinomycetales.f__Actinomycetaceae.g__Actinomyces	3.67067	Asthma_n_Bacteria_BAL_2	3.238	0.0758002	0.476823
k__Bacteria.p__Actinobacteria.c__Actinobacteria.o__Actinomycetales.f__Micrococcaceae.g__Rothia	3.28427	Naive_BAL_2	2.94113	0.0846698	0.476823
k__Bacteria.p__Firmicutes.c__Bacilli.o__Bacillales.f__Bacillaceae.g__	1.53713		NA	0.0846698	0.476823
k__Bacteria.p__Actinobacteria.c__Actinobacteria.o__Actinomycetales.f__Micrococcaceae.g__Arthrobacter	2.92073	Naive_BAL_2	2.49836	0.0946707	0.476823
k__Bacteria.p__Proteobacteria.c__Alphaproteobacteria.o__Rhodobacterales.f__Rhodobacteraceae.g__Rhodobacter	4.13923	Naive_BAL_2	3.55115	0.116074	0.476823
k__Bacteria.p__TM7.c__TM7_1.o__.f__.g__	3.2615	Asthma_n_Bacteria_BAL_2	2.9651	0.12609	0.476823
k__Bacteria.p__Firmicutes.c__Bacilli.o__Bacillales.f__Planococcaceae.g__Planomicrobium	2.97455	Asthma_n_Bacteria_BAL_2	2.64494	0.131379	0.476823
k__Bacteria.p__Proteobacteria.c__Gammaproteobacteria.o__Alteromonadales.f___Chromatiaceae_.g__Rheinheimera	2.30374		NA	0.131379	0.476823
k__Bacteria.p__Chloroflexi.c__Thermomicrobia.o__JG30_KF_CM45.f__.g__	3.2684	Naive_BAL_2	2.89736	0.131379	0.476823
k__Bacteria.p__Firmicutes.c__Bacilli.o__Lactobacillales.f__Aerococcaceae.g__Aerococcus	1.92826	Asthma_n_Bacteria_BAL_2	2.05693	0.136037	0.476823
k__Bacteria.p__Bacteroidetes.c___Saprospirae_.o___Saprospirales_.f__Saprospiraceae.g__Haliscomenobacter	1.92301		NA	0.136037	0.476823
k__Bacteria.p__Proteobacteria.c__Alphaproteobacteria.o__Rhizobiales.f__Phyllobacteriaceae.g__Mesorhizobium	1.66087		NA	0.136037	0.476823
k__Bacteria.p__Actinobacteria.c__Actinobacteria.o__Actinomycetales.f__Mycobacteriaceae.g__Mycobacterium	1.72048		NA	0.136037	0.476823
k__Bacteria.p__Firmicutes.c__Clostridia.o__Clostridiales.f__Veillonellaceae.g__Dialister	2.37071	Asthma_n_Bacteria_BAL_2	2.21053	0.136037	0.476823
k__Bacteria.p__Actinobacteria.c__Actinobacteria.o__Actinomycetales.f__Bogoriellaceae.g__Georgenia	2.39444	Asthma_n_Bacteria_BAL_2	2.0831	0.136037	0.476823
k__Bacteria.p__TM7.c__TM7_3.o__I025.f__.g__	1.71746		NA	0.136037	0.476823
k__Bacteria.p__Firmicutes.c__Bacilli.o__Lactobacillales.f__Aerococcaceae.g__Facklamia	3.01302	Naive_BAL_2	2.70111	0.136037	0.476823
k__Bacteria.p__Firmicutes.c__Bacilli.o__Turicibacterales.f__Turicibacteraceae.g__Turicibacter	2.81921	Asthma_n_Bacteria_BAL_2	2.78857	0.136037	0.476823
k__Bacteria.p__Proteobacteria.c__Betaproteobacteria.o__Burkholderiales.f__Comamonadaceae.g__Pelomonas	3.07615	Naive_BAL_2	2.80255	0.136037	0.476823
k__Bacteria.p__TM7.c__TM7_3.o__EW055.f__.g__	1.67629		NA	0.136037	0.476823
k__Bacteria.p__Acidobacteria.c___Chloracidobacteria_.o__DS_100.f__.g__	1.36206	Naive_BAL_2	2.26057	0.136037	0.476823
k__Bacteria.p__Firmicutes.c__Bacilli.o__Lactobacillales.f__Aerococcaceae.g__	3.09154	Asthma_n_Bacteria_BAL_2	2.94713	0.136037	0.476823
k__Bacteria.p__Firmicutes.c__Clostridia.o__Clostridiales.f__Lachnospiraceae.g__Coprococcus	2.71396	Asthma_n_Bacteria_BAL_2	2.40347	0.136037	0.476823
k__Bacteria.p__Proteobacteria.c__Betaproteobacteria.o__Neisseriales.f__Neisseriaceae.g__Kingella	3.0248	Asthma_n_Bacteria_BAL_2	2.72089	0.136037	0.476823
k__Bacteria.p__Cyanobacteria.c__4C0d_2.o__MLE1_12.f__.g__	3.33483	Naive_BAL_2	3.07116	0.136037	0.476823
k__Bacteria.p__Cyanobacteria.c__ML635J_21.o__.f__.g__	2.57337	Asthma_n_Bacteria_BAL_2	2.34038	0.136037	0.476823
k__Bacteria.p__Proteobacteria.c__Alphaproteobacteria.o__Sphingomonadales.f__.g__	0.757511	Naive_BAL_2	2.07503	0.136037	0.476823
k__Bacteria.p__Bacteroidetes.c___Saprospirae_.o___Saprospirales_.f__Chitinophagaceae.g__Flavisolibacter	3.59978	Asthma_n_Bacteria_BAL_2	3.28049	0.136037	0.476823
k__Bacteria.p__Proteobacteria.c__Alphaproteobacteria.o__Rhizobiales.f__Hyphomicrobiaceae.g__Hyphomicrobium	1.45438		NA	0.136037	0.476823
k__Bacteria.p__Firmicutes.c__Bacilli.o__Bacillales.f__Bacillaceae.g__Anaerobacillus	2.35499	Asthma_n_Bacteria_BAL_2	2.21754	0.136037	0.476823
k__Bacteria.p__Gemmatimonadetes.c__Gemm_5.o__.f__.g__	2.4657	Naive_BAL_2	2.28895	0.136037	0.476823
k__Bacteria.p__Planctomycetes.c__Planctomycetia.o__Planctomycetales.f__Planctomycetaceae.g__Planctomyces	2.29759	Naive_BAL_2	2.37488	0.136037	0.476823
k__Bacteria.p__Proteobacteria.c__Alphaproteobacteria.o__Sphingomonadales.f__Sphingomonadaceae.g__Novosphingobium	3.339	Naive_BAL_2	3.07573	0.142457	0.476823
k__Bacteria.p__Firmicutes.c__Clostridia.o__Clostridiales.f__Lachnospiraceae.g__	3.41953	Asthma_n_Bacteria_BAL_2	3.02606	0.147499	0.476823
k__Bacteria.p__Firmicutes.c__Clostridia.o__Clostridiales.f___Tissierellaceae_.g__Peptoniphilus	3.1505	Asthma_n_Bacteria_BAL_2	2.80544	0.147499	0.476823
k__Bacteria.p__Proteobacteria.c__Alphaproteobacteria.o__Sphingomonadales.f__Sphingomonadaceae.g__	3.77834	Asthma_n_Bacteria_BAL_2	3.30095	0.174525	0.476823
k__Bacteria.p__Proteobacteria.c__Gammaproteobacteria.o__Methylococcales.f__Crenotrichaceae.g__Crenothrix	2.10759		NA	0.195539	0.476823
k__Bacteria.p__Proteobacteria.c__Betaproteobacteria.o__Burkholderiales.f__Burkholderiaceae.g__Salinispora	1.60449		NA	0.195539	0.476823
k__Bacteria.p__Proteobacteria.c__Gammaproteobacteria.o__Pseudomonadales.f__Moraxellaceae.g__	2.01315		NA	0.220353	0.476823
k__Bacteria.p__Proteobacteria.c__Gammaproteobacteria.o__Alteromonadales.f__Shewanellaceae.g__Shewanella	1.56239		NA	0.220353	0.476823
k__Bacteria.p__Actinobacteria.c__Actinobacteria.o__Actinomycetales.f__Actinomycetaceae.g__	1.51879		NA	0.220353	0.476823
k__Bacteria.p__Proteobacteria.c__Betaproteobacteria.o__Methylophilales.f__Methylophilaceae.g__	2.57922	Naive_BAL_2	2.20795	0.220353	0.476823
k__Bacteria.p__Proteobacteria.c__Alphaproteobacteria.o__Rhizobiales.f__Bradyrhizobiaceae.g__Balneimonas	3.90336	Asthma_n_Bacteria_BAL_2	3.49132	0.24479	0.476823
k__Bacteria.p__Proteobacteria.c__Alphaproteobacteria.o__Rhizobiales.f__Hyphomicrobiaceae.g__	3.36409	Asthma_n_Bacteria_BAL_2	2.81674	0.249153	0.476823
k__Bacteria.p__Firmicutes.c__Bacilli.o__Lactobacillales.f__Streptococcaceae.g__Streptococcus	5.56795	Asthma_n_Bacteria_BAL_2	5.03975	0.250592	0.476823
k__Bacteria.p__Proteobacteria.c__Betaproteobacteria.o__Burkholderiales.f__Comamonadaceae.g__	3.84813	Naive_BAL_2	3.33596	0.250592	0.476823
k__Bacteria.p__Proteobacteria.c__Alphaproteobacteria.o__Sphingomonadales.f__Erythrobacteraceae.g__	4.0136	Naive_BAL_2	3.40865	0.250592	0.476823
k__Bacteria.p__Proteobacteria.c__Alphaproteobacteria.o__Rhizobiales.f__Hyphomicrobiaceae.g__Devosia	4.14668	Naive_BAL_2	3.65208	0.250592	0.476823
k__Bacteria.p__Actinobacteria.c__Actinobacteria.o__Actinomycetales.f__Intrasporangiaceae.g__Janibacter	3.87007	Naive_BAL_2	3.00108	0.250592	0.476823
k__Bacteria.p__Actinobacteria.c__Actinobacteria.o__Actinomycetales.f__Corynebacteriaceae.g__Corynebacterium	4.21567	Naive_BAL_2	3.7663	0.250592	0.476823
k__Bacteria.p__Firmicutes.c__Clostridia.o__Clostridiales.f__Peptococcaceae.g__Desulfotomaculum	3.63338	Asthma_n_Bacteria_BAL_2	3.05791	0.250592	0.476823
k__Bacteria.p__Proteobacteria.c__Alphaproteobacteria.o__Sphingomonadales.f__Sphingomonadaceae.g__Kaistobacter	3.30919	Naive_BAL_2	2.78668	0.250592	0.476823
k__Bacteria.p__Actinobacteria.c__Actinobacteria.o__Actinomycetales.f__Microbacteriaceae.g__Agrococcus	3.87861	Naive_BAL_2	3.33574	0.250592	0.476823
k__Bacteria.p__Chloroflexi.c__Anaerolineae.o__envOPS12.f__.g__	3.3401	Naive_BAL_2	3.00407	0.281198	0.476823
k__Bacteria.p__Firmicutes.c__Clostridia.o__Clostridiales.f__Ruminococcaceae.g__Ruminococcus	2.41859	Asthma_n_Bacteria_BAL_2	2.11961	0.289587	0.476823
k__Bacteria.p__Proteobacteria.c__Alphaproteobacteria.o__Rhizobiales.f__Methylobacteriaceae.g__Methylobacterium	3.60728	Naive_BAL_2	3.12488	0.294802	0.476823
k__Bacteria.p__Actinobacteria.c__Actinobacteria.o__Actinomycetales.f__Geodermatophilaceae.g__Geodermatophilus	1.70945		NA	0.315979	0.476823
k__Bacteria.p__Proteobacteria.c__Alphaproteobacteria.o__Rhizobiales.f__Bradyrhizobiaceae.g__Bradyrhizobium	2.85585	Asthma_n_Bacteria_BAL_2	2.56605	0.315979	0.476823
k__Bacteria.p__Firmicutes.c__Clostridia.o__Clostridiales.f__Clostridiaceae.g__Clostridium	2.35815	Naive_BAL_2	2.0285	0.315979	0.476823
k__Bacteria.p__Actinobacteria.c__Actinobacteria.o__Actinomycetales.f__Nocardioidaceae.g__Pimelobacter	2.86646	Naive_BAL_2	2.63359	0.315979	0.476823
k__Bacteria.p__Chloroflexi.c__Anaerolineae.o__Ardenscatenales.f__Ardenscatenaceae.g__Ardenscatena	2.18837	Naive_BAL_2	2.06578	0.317311	0.476823
k__Bacteria.p__Bacteroidetes.c__Sphingobacteriia.o__Sphingobacteriales.f__Sphingobacteriaceae.g__Olivibacter	2.32516	Asthma_n_Bacteria_BAL_2	2.18675	0.317311	0.476823
k__Bacteria.p__Actinobacteria.c__Actinobacteria.o__Actinomycetales.f__Micromonosporaceae.g__Virgisporangium	0.395153	Asthma_n_Bacteria_BAL_2	2.35295	0.317311	0.476823
k__Bacteria.p__Proteobacteria.c__Betaproteobacteria.o__.f__.g__	0.158988	Naive_BAL_2	2.30622	0.317311	0.476823
k__Bacteria.p__Gemmatimonadetes.c__Gemm_3.o__.f__.g__	1.76713	Asthma_n_Bacteria_BAL_2	2.4533	0.317311	0.476823
k__Bacteria.p__Cyanobacteria.c__Synechococcophycideae.o__Pseudanabaenales.f__.g__	2.86741	Naive_BAL_2	2.66295	0.317311	0.476823
k__Bacteria.p__GN02.c__.o__.f__.g__	2.44437	Asthma_n_Bacteria_BAL_2	2.53709	0.317311	0.476823
k__Bacteria.p__Actinobacteria.c__Actinobacteria.o__Actinomycetales.f__Pseudonocardiaceae.g__	2.34118	Asthma_n_Bacteria_BAL_2	2.2983	0.317311	0.476823
k__Bacteria.p__Actinobacteria.c__Actinobacteria.o__Actinomycetales.f__Promicromonosporaceae.g__Promicromonospora	0.778508		NA	0.317311	0.476823
k__Bacteria.p__Actinobacteria.c__Actinobacteria.o__Actinomycetales.f__Microbacteriaceae.g__Clavibacter	1.65043	Asthma_n_Bacteria_BAL_2	2.39505	0.317311	0.476823
k__Bacteria.p__Actinobacteria.c__Actinobacteria.o__Actinomycetales.f__Microbacteriaceae.g__Rathayibacter	1.18423	Asthma_n_Bacteria_BAL_2	2.21567	0.317311	0.476823
k__Bacteria.p__Proteobacteria.c__Betaproteobacteria.o__Burkholderiales.f__Comamonadaceae.g__Hydrogenophaga	2.79116	Naive_BAL_2	2.6416	0.317311	0.476823
k__Bacteria.p__Spirochaetes.c___Leptospirae_.o___Leptospirales_.f__Leptospiraceae.g__Leptospira	2.31951	Naive_BAL_2	2.25207	0.317311	0.476823
k__Bacteria.p__Proteobacteria.c__Betaproteobacteria.o__Burkholderiales.f__Comamonadaceae.g__Roseateles	0.696183	Asthma_n_Bacteria_BAL_2	2.20441	0.317311	0.476823
k__Bacteria.p__Proteobacteria.c__Betaproteobacteria.o__Burkholderiales.f__Burkholderiaceae.g__	1.1733	Asthma_n_Bacteria_BAL_2	2.5628	0.317311	0.476823
k__Bacteria.p__Firmicutes.c__Bacilli.o__Lactobacillales.f__Carnobacteriaceae.g__Carnobacterium	3.37782	Asthma_n_Bacteria_BAL_2	3.19625	0.317311	0.476823
k__Bacteria.p__Proteobacteria.c__Betaproteobacteria.o__Burkholderiales.f__Comamonadaceae.g__Rubrivivax	0.395153	Asthma_n_Bacteria_BAL_2	2.04846	0.317311	0.476823
k__Bacteria.p__Proteobacteria.c__Deltaproteobacteria.o__Myxococcales.f__Myxococcaceae.g__Anaeromyxobacter	2.37434	Naive_BAL_2	2.38636	0.317311	0.476823
k__Bacteria.p__Actinobacteria.c__Actinobacteria.o__Actinomycetales.f__Microbacteriaceae.g__Curtobacterium	0.406083		NA	0.317311	0.476823
k__Bacteria.p__Verrucomicrobia.c___Pedosphaerae_.o___Pedosphaerales_.f__Ellin517.g__	2.0829	Asthma_n_Bacteria_BAL_2	2.32481	0.317311	0.476823
k__Bacteria.p__Actinobacteria.c__Actinobacteria.o__Actinomycetales.f__Microbacteriaceae.g__Agromyces	2.234	Asthma_n_Bacteria_BAL_2	2.44564	0.317311	0.476823
k__Bacteria.p__Planctomycetes.c__Planctomycetia.o__Gemmatales.f__Isosphaeraceae.g__	1.84239		NA	0.317311	0.476823
k__Bacteria.p__Bacteroidetes.c__Cytophagia.o__Cytophagales.f__Cytophagaceae.g__Spirosoma	2.50645	Asthma_n_Bacteria_BAL_2	2.39516	0.317311	0.476823
k__Bacteria.p__NKB19.c__.o__.f__.g__	2.1891	Naive_BAL_2	2.32543	0.317311	0.476823
k__Bacteria.p__Actinobacteria.c__Acidimicrobiia.o__Acidimicrobiales.f__Iamiaceae.g__	0.761048		NA	0.317311	0.476823
k__Bacteria.p__Actinobacteria.c__Coriobacteriia.o__Coriobacteriales.f__Coriobacteriaceae.g__Collinsella	1.16507	Asthma_n_Bacteria_BAL_2	2.60826	0.317311	0.476823
k__Bacteria.p__Proteobacteria.c__Alphaproteobacteria.o__Rhizobiales.f__Hyphomicrobiaceae.g__Rhodoplanes	2.82767	Naive_BAL_2	2.66444	0.317311	0.476823
k__Bacteria.p__Firmicutes.c__Clostridia.o__Clostridiales.f___Tissierellaceae_.g__Tepidimicrobium	2.41468	Asthma_n_Bacteria_BAL_2	2.43352	0.317311	0.476823
k__Bacteria.p__Cyanobacteria.c__Oscillatoriophycideae.o__Chroococcales.f__Xenococcaceae.g__	2.87264	Asthma_n_Bacteria_BAL_2	2.89124	0.317311	0.476823
k__Bacteria.p__Chlorobi.c__OPB56.o__.f__.g__	1.25563	Asthma_n_Bacteria_BAL_2	2.00365	0.317311	0.476823
k__Bacteria.p__Actinobacteria.c__Actinobacteria.o__Actinomycetales.f__Nocardiopsaceae.g__	2.70769	Naive_BAL_2	2.64832	0.317311	0.476823
k__Bacteria.p__Planctomycetes.c__Planctomycetia.o__Pirellulales.f__Pirellulaceae.g__	2.68071	Asthma_n_Bacteria_BAL_2	2.69817	0.317311	0.476823
k__Bacteria.p__Planctomycetes.c__Phycisphaerae.o__WD2101.f__.g__	2.9176	Asthma_n_Bacteria_BAL_2	2.86693	0.317311	0.476823
k__Bacteria.p__Chloroflexi.c__S085.o__.f__.g__	1.89303		NA	0.317311	0.476823
k__Bacteria.p__Proteobacteria.c__Gammaproteobacteria.o__Legionellales.f__Legionellaceae.g__Legionella	0.032932		NA	0.317311	0.476823
k__Bacteria.p__Gemmatimonadetes.c__Gemmatimonadetes.o__.f__.g__	2.42265	Naive_BAL_2	2.26894	0.317311	0.476823
k__Bacteria.p__Firmicutes.c__Clostridia.o__Clostridiales.f__Lachnospiraceae.g__Blautia	1.07954	Asthma_n_Bacteria_BAL_2	2.05933	0.317311	0.476823
k__Bacteria.p__Bacteroidetes.c___Saprospirae_.o___Saprospirales_.f__Saprospiraceae.g__	1.96733	Naive_BAL_2	2.09183	0.317311	0.476823
k__Bacteria.p__Proteobacteria.c__Epsilonproteobacteria.o__Campylobacterales.f__Campylobacteraceae.g__	2.22345	Naive_BAL_2	2.15138	0.317311	0.476823
k__Bacteria.p__Proteobacteria.c__Deltaproteobacteria.o__Syntrophobacterales.f__Syntrophobacteraceae.g__	2.34454	Asthma_n_Bacteria_BAL_2	2.42812	0.317311	0.476823
k__Bacteria.p__Tenericutes.c__Mollicutes.o__RF39.f__.g__	0.954599		NA	0.317311	0.476823
k__Bacteria.p__Bacteroidetes.c__Sphingobacteriia.o__Sphingobacteriales.f__.g__	0.778508		NA	0.317311	0.476823
k__Bacteria.p__Actinobacteria.c__Coriobacteriia.o__Coriobacteriales.f__Coriobacteriaceae.g__	1.66136	Asthma_n_Bacteria_BAL_2	2.16759	0.317311	0.476823
k__Bacteria.p__Bacteroidetes.c__Flavobacteriia.o__Flavobacteriales.f__Flavobacteriaceae.g__Myroides	0.872274	Asthma_n_Bacteria_BAL_2	2.31498	0.317311	0.476823
k__Bacteria.p__Actinobacteria.c__Coriobacteriia.o__Coriobacteriales.f__Coriobacteriaceae.g__Adlercreutzia	1.48526	Asthma_n_Bacteria_BAL_2	2.38586	0.317311	0.476823
k__Bacteria.p__Proteobacteria.c__Betaproteobacteria.o__SBla14.f__.g__	1.80244		NA	0.317311	0.476823
k__Bacteria.p__Chloroflexi.c__Ellin6529.o__.f__.g__	2.70769	Naive_BAL_2	2.55514	0.317311	0.476823
k__Bacteria.p__Firmicutes.c__Clostridia.o__Clostridiales.f__Peptostreptococcaceae.g__	2.8832	Asthma_n_Bacteria_BAL_2	2.74124	0.317311	0.476823
k__Bacteria.p__Actinobacteria.c__Actinobacteria.o__Actinomycetales.f__Micrococcaceae.g__Kocuria	0.406083		NA	0.317311	0.476823
k__Bacteria.p__Proteobacteria.c__Gammaproteobacteria.o__Acidithiobacillales.f__.g__	0.666775	Naive_BAL_2	2.40785	0.317311	0.476823
k__Bacteria.p__Actinobacteria.c__Actinobacteria.o__Actinomycetales.f__Kineosporiaceae.g__Kineococcus	1.99784	Naive_BAL_2	2.24104	0.317311	0.476823
k__Bacteria.p__GN02.c__GKS2_174.o__.f__.g__	2.78498	Naive_BAL_2	2.65787	0.317311	0.476823
k__Bacteria.p__Chloroflexi.c__Chloroflexi.o__Herpetosiphonales.f__.g__	1.00814	Asthma_n_Bacteria_BAL_2	2.0228	0.317311	0.476823
k__Bacteria.p__Firmicutes.c__Bacilli.o__Bacillales.f__Planococcaceae.g__Planococcus	1.71737	Asthma_n_Bacteria_BAL_2	2.53697	0.317311	0.476823
k__Bacteria.p__Proteobacteria.c__Alphaproteobacteria.o__Rhizobiales.f__Rhodobiaceae.g__Afifella	0.636109		NA	0.317311	0.476823
k__Bacteria.p__Firmicutes.c__Bacilli.o__Bacillales.f__Staphylococcaceae.g__Salinicoccus	2.35057	Asthma_n_Bacteria_BAL_2	2.27715	0.317311	0.476823
k__Bacteria.p__Proteobacteria.c__Gammaproteobacteria.o__Cardiobacteriales.f__Cardiobacteriaceae.g__Cardiobacterium	0.466101	Asthma_n_Bacteria_BAL_2	2.62183	0.317311	0.476823
k__Bacteria.p__TM7.c__TM7_3.o__CW040.f__F16.g__	2.39079	Asthma_n_Bacteria_BAL_2	2.82314	0.317311	0.476823
k__Bacteria.p__Actinobacteria.c__Nitriliruptoria.o__Nitriliruptorales.f__Nitriliruptoraceae.g__	2.1891	Naive_BAL_2	2.38264	0.317311	0.476823
k__Bacteria.p__Actinobacteria.c__Actinobacteria.o__Actinomycetales.f__Gordoniaceae.g__Gordonia	2.47054	Asthma_n_Bacteria_BAL_2	2.35883	0.317311	0.476823
k__Bacteria.p__Bacteroidetes.c__Sphingobacteriia.o__Sphingobacteriales.f__Sphingobacteriaceae.g__	2.35547	Asthma_n_Bacteria_BAL_2	2.20026	0.317311	0.476823
k__Bacteria.p__Proteobacteria.c__Betaproteobacteria.o__Burkholderiales.f__Comamonadaceae.g__Tepidimonas	1.52429	Naive_BAL_2	2.25463	0.317311	0.476823
k__Bacteria.p__Actinobacteria.c__Acidimicrobiia.o__Acidimicrobiales.f__EB1017.g__	0.158988		NA	0.317311	0.476823
k__Bacteria.p__Proteobacteria.c__Alphaproteobacteria.o__Rhodospirillales.f__.g__	0.666775	Naive_BAL_2	2.35067	0.317311	0.476823
k__Bacteria.p__Proteobacteria.c__Alphaproteobacteria.o__Rhizobiales.f__Methylocystaceae.g__	0.707113	Asthma_n_Bacteria_BAL_2	2.13854	0.317311	0.476823
k__Bacteria.p__Actinobacteria.c__Actinobacteria.o__Actinomycetales.f__Actinosynnemataceae.g__Saccharothrix	2.25118	Asthma_n_Bacteria_BAL_2	2.25512	0.317311	0.476823
k__Bacteria.p__Proteobacteria.c__Betaproteobacteria.o__Gallionellales.f__Gallionellaceae.g__Gallionella	2.91886	Naive_BAL_2	2.73312	0.317311	0.476823
k__Bacteria.p__Proteobacteria.c__Alphaproteobacteria.o__Rhizobiales.f__Brucellaceae.g__	1.30475		NA	0.317311	0.476823
k__Bacteria.p__Planctomycetes.c__OM190.o__CL500_15.f__.g__	1.36527		NA	0.317311	0.476823
k__Bacteria.p___Thermi_.c__Deinococci.o__Deinococcales.f__Trueperaceae.g__Truepera	3.38915	Naive_BAL_2	3.13342	0.317311	0.476823
k__Bacteria.p__Actinobacteria.c__Actinobacteria.o__Actinomycetales.f__Pseudonocardiaceae.g__Saccharopolyspora	2.17252	Asthma_n_Bacteria_BAL_2	2.14572	0.317311	0.476823
k__Bacteria.p__Actinobacteria.c__Actinobacteria.o__Actinomycetales.f__Nocardiopsaceae.g__Prauseria	1.6663		NA	0.317311	0.476823
k__Bacteria.p__Proteobacteria.c__Gammaproteobacteria.o__Pasteurellales.f__Pasteurellaceae.g__Haemophilus	0.696183	Asthma_n_Bacteria_BAL_2	2.28646	0.317311	0.476823
k__Bacteria.p__Proteobacteria.c__Alphaproteobacteria.o__Rhizobiales.f__Xanthobacteraceae.g__Labrys	2.19141	Asthma_n_Bacteria_BAL_2	2.20486	0.317311	0.476823
k__Bacteria.p__Actinobacteria.c__Actinobacteria.o__Actinomycetales.f__Nocardioidaceae.g__Friedmanniella	0.158988	Naive_BAL_2	2.18697	0.317311	0.476823
k__Bacteria.p__Proteobacteria.c__Gammaproteobacteria.o__Thiotrichales.f__Piscirickettsiaceae.g__	2.41496	Naive_BAL_2	2.40745	0.317311	0.476823
k__Bacteria.p__Proteobacteria.c__Betaproteobacteria.o__Methylophilales.f__Methylophilaceae.g__Methylotenera	0.954599		NA	0.317311	0.476823
k__Bacteria.p__Actinobacteria.c__Actinobacteria.o__Actinomycetales.f__Nocardioidaceae.g__Propionicimonas	0.466101	Asthma_n_Bacteria_BAL_2	2.41818	0.317311	0.476823
k__Bacteria.p__Actinobacteria.c__Thermoleophilia.o__Gaiellales.f__Gaiellaceae.g__	2.68129	Naive_BAL_2	2.61095	0.317311	0.476823
k__Bacteria.p__Proteobacteria.c__Gammaproteobacteria.o__Legionellales.f__Legionellaceae.g__	0.87803	Naive_BAL_2	2.27635	0.317311	0.476823
k__Bacteria.p__Bacteroidetes.c__Cytophagia.o__Cytophagales.f__Cytophagaceae.g__Rhodocytophaga	2.68621	Asthma_n_Bacteria_BAL_2	2.71076	0.317311	0.476823
k__Bacteria.p__Actinobacteria.c__Actinobacteria.o__Actinomycetales.f__Microbacteriaceae.g__Pseudoclavibacter	2.33796	Naive_BAL_2	2.35702	0.317311	0.476823
k__Bacteria.p__Proteobacteria.c__Epsilonproteobacteria.o__Campylobacterales.f__Campylobacteraceae.g__Arcobacter	2.39198	Naive_BAL_2	2.4041	0.317311	0.476823
k__Bacteria.p__Firmicutes.c__Clostridia.o__Clostridiales.f__Lachnospiraceae.g__Roseburia	2.27597	Asthma_n_Bacteria_BAL_2	2.58363	0.317311	0.476823
k__Bacteria.p__Proteobacteria.c__Deltaproteobacteria.o__Spirobacillales.f__.g__	2.81599	Naive_BAL_2	2.58991	0.317311	0.476823
k__Bacteria.p__OD1.c__.o__.f__.g__	0.778508	Asthma_n_Bacteria_BAL_2	2.05472	0.317311	0.476823
k__Bacteria.p__Actinobacteria.c__Thermoleophilia.o__Solirubrobacterales.f__Solirubrobacteraceae.g__	0.767131	Asthma_n_Bacteria_BAL_2	2.41459	0.317311	0.476823
k__Bacteria.p__Proteobacteria.c__Epsilonproteobacteria.o__Campylobacterales.f__Campylobacteraceae.g__Sulfurospirillum	0.158988	Naive_BAL_2	2.34059	0.317311	0.476823
k__Bacteria.p__Firmicutes.c__Clostridia.o__Clostridiales.f___Mogibacteriaceae_.g__	0.466101	Asthma_n_Bacteria_BAL_2	2.43774	0.317311	0.476823
k__Bacteria.p__Actinobacteria.c__Actinobacteria.o__Actinomycetales.f__Microbacteriaceae.g__Leucobacter	2.73361	Asthma_n_Bacteria_BAL_2	2.77524	0.317311	0.476823
k__Bacteria.p__Proteobacteria.c__Epsilonproteobacteria.o__Campylobacterales.f__Campylobacteraceae.g__Campylobacter	2.08732	Asthma_n_Bacteria_BAL_2	2.20618	0.317311	0.476823
k__Bacteria.p__Actinobacteria.c__Thermoleophilia.o__Solirubrobacterales.f__Patulibacteraceae.g__	2.44493	Naive_BAL_2	2.71984	0.317311	0.476823
k__Bacteria.p__Gemmatimonadetes.c__Gemm_1.o__.f__.g__	1.36527		NA	0.317311	0.476823
k__Bacteria.p__Proteobacteria.c__Deltaproteobacteria.o__Myxococcales.f__Nannocystaceae.g__Nannocystis	0.967804	Naive_BAL_2	2.21255	0.317311	0.476823
k__Bacteria.p__Chloroflexi.c__Anaerolineae.o__Caldilineales.f__Caldilineaceae.g__	1.7283	Asthma_n_Bacteria_BAL_2	2.05565	0.317311	0.476823
k__Bacteria.p__Firmicutes.c__Clostridia.o__Clostridiales.f__Veillonellaceae.g__Selenomonas	0.477478		NA	0.317311	0.476823
k__Bacteria.p__SR1.c__.o__.f__.g__	3.551	Naive_BAL_2	3.28657	0.317311	0.476823
k__Bacteria.p__Proteobacteria.c__Deltaproteobacteria.o__Myxococcales.f__Cystobacterineae.g__	2.50236	Asthma_n_Bacteria_BAL_2	2.49154	0.317311	0.476823
k__Bacteria.p__Proteobacteria.c__Betaproteobacteria.o__Burkholderiales.f__Alcaligenaceae.g__	1.06816	Asthma_n_Bacteria_BAL_2	2.1916	0.317311	0.476823
k__Bacteria.p__Proteobacteria.c__Alphaproteobacteria.o__Rickettsiales.f__mitochondria.g__	2.02862	Asthma_n_Bacteria_BAL_2	2.25189	0.317311	0.476823
k__Bacteria.p__Bacteroidetes.c___Saprospirae_.o___Saprospirales_.f__Chitinophagaceae.g__Niabella	2.32516	Asthma_n_Bacteria_BAL_2	2.50472	0.317311	0.476823
k__Bacteria.p__Actinobacteria.c__Actinobacteria.o__Actinomycetales.f__Propionibacteriaceae.g__Propionibacterium	4.41789	Naive_BAL_2	3.75521	0.347208	0.518945
k__Bacteria.p__Actinobacteria.c__Actinobacteria.o__Actinomycetales.f__Intrasporangiaceae.g__	2.77477	Asthma_n_Bacteria_BAL_2	2.45752	0.368364	0.533361
k__Bacteria.p__Cyanobacteria.c__Synechococcophycideae.o__Synechococcales.f__Acaryochloridaceae.g__Acaryochloris	2.61668	Asthma_n_Bacteria_BAL_2	2.32728	0.368364	0.533361
k__Bacteria.p__Bacteroidetes.c__Bacteroidia.o__Bacteroidales.f__Porphyromonadaceae.g__Porphyromonas	3.29425	Asthma_n_Bacteria_BAL_2	2.95594	0.368364	0.533361
k__Bacteria.p__Fusobacteria.c__Fusobacteriia.o__Fusobacteriales.f__Fusobacteriaceae.g__Fusobacterium	2.74748	Naive_BAL_2	2.53458	0.368364	0.533361
k__Bacteria.p__Proteobacteria.c__Betaproteobacteria.o__Neisseriales.f__Neisseriaceae.g__Eikenella	2.39219	Naive_BAL_2	2.01899	0.368364	0.533361
k__Bacteria.p__Bacteroidetes.c__Cytophagia.o__Cytophagales.f__Cytophagaceae.g__Pontibacter	3.24232	Naive_BAL_2	2.94091	0.368364	0.533361
k__Bacteria.p__Firmicutes.c__Clostridia.o__Clostridiales.f__Veillonellaceae.g__Veillonella	3.73119	Naive_BAL_2	3.29344	0.401965	0.570063
k__Bacteria.p__Proteobacteria.c__Gammaproteobacteria.o__Pseudomonadales.f__Moraxellaceae.g__Acinetobacter	3.10786	Naive_BAL_2	2.73681	0.401965	0.570063
k__Bacteria.p__Firmicutes.c__Bacilli.o__Gemellales.f__Gemellaceae.g__	3.09349	Naive_BAL_2	2.84112	0.410117	0.570063
k__Bacteria.p__Bacteroidetes.c__Flavobacteriia.o__Flavobacteriales.f__Flavobacteriaceae.g__Flavobacterium	3.35381	Asthma_n_Bacteria_BAL_2	2.92843	0.410117	0.570063
k__Bacteria.p__Actinobacteria.c__Acidimicrobiia.o__Acidimicrobiales.f__C111.g__	2.91571	Naive_BAL_2	2.37624	0.410117	0.570063
k__Bacteria.p__Proteobacteria.c__Betaproteobacteria.o__Neisseriales.f__Neisseriaceae.g__	1.9449		NA	0.410117	0.570063
k__Bacteria.p__Proteobacteria.c__Deltaproteobacteria.o__Myxococcales.f__Haliangiaceae.g__	2.92846	Asthma_n_Bacteria_BAL_2	2.65749	0.410117	0.570063
k__Bacteria.p__Actinobacteria.c__Actinobacteria.o__Actinomycetales.f__Micrococcaceae.g__Microbispora	3.24831	Naive_BAL_2	2.91403	0.410117	0.570063
k__Bacteria.p__Actinobacteria.c__Actinobacteria.o__Actinomycetales.f__Nocardiaceae.g__Rhodococcus	2.71977	Naive_BAL_2	2.38654	0.435438	0.596314
k__Bacteria.p__Bacteroidetes.c__Sphingobacteriia.o__Sphingobacteriales.f__Sphingobacteriaceae.g__Pedobacter	3.01204	Naive_BAL_2	2.71081	0.435438	0.596314
k__Bacteria.p__Actinobacteria.c__Actinobacteria.o__Actinomycetales.f__Dietziaceae.g__Dietzia	3.24217	Naive_BAL_2	2.80024	0.435438	0.596314
k__Bacteria.p__Bacteroidetes.c__Cytophagia.o__Cytophagales.f__Cytophagaceae.g__	3.63812	Naive_BAL_2	2.972	0.459207	0.621092
k__Bacteria.p__Proteobacteria.c__Alphaproteobacteria.o__Rhizobiales.f__Methylocystaceae.g__Pleomorphomonas	3.4473	Naive_BAL_2	3.14134	0.459207	0.621092
k__Bacteria.p__Firmicutes.c__Bacilli.o__Bacillales.f__Bacillaceae.g__Bacillus	3.74453	Naive_BAL_2	3.2847	0.464702	0.621092
k__Bacteria.p__Proteobacteria.c__Alphaproteobacteria.o__Rhodobacterales.f__Rhodobacteraceae.g__Paracoccus	4.79821	Naive_BAL_2	4.07044	0.464702	0.621092
k__Bacteria.p__Proteobacteria.c__Betaproteobacteria.o__Burkholderiales.f__Oxalobacteraceae.g__	4.51093	Naive_BAL_2	3.74801	0.464702	0.621092
k__Bacteria.p__Actinobacteria.c__Actinobacteria.o__Actinomycetales.f__Streptomycetaceae.g__Streptomyces	2.81746	Naive_BAL_2	2.54744	0.52053	0.676202
k__Bacteria.p__Proteobacteria.c__Betaproteobacteria.o__Burkholderiales.f__Burkholderiaceae.g__Lautropia	1.57212		NA	0.52053	0.676202
k__Bacteria.p__Proteobacteria.c__Alphaproteobacteria.o__BD7_3.f__.g__	3.34749	Naive_BAL_2	2.99416	0.52053	0.676202
k__Bacteria.p__Proteobacteria.c__Alphaproteobacteria.o__Sphingomonadales.f__Sphingomonadaceae.g__Sphingobium	3.36121	Naive_BAL_2	3.02067	0.52053	0.676202
k__Bacteria.p__Actinobacteria.c__Actinobacteria.o__Actinomycetales.f__Propionibacteriaceae.g__	2.52332	Asthma_n_Bacteria_BAL_2	2.23449	0.52053	0.676202
k__Bacteria.p__Actinobacteria.c__Actinobacteria.o__Actinomycetales.f__Dermabacteraceae.g__Brachybacterium	2.36601	Asthma_n_Bacteria_BAL_2	2.1051	0.52053	0.676202
k__Bacteria.p__Proteobacteria.c__Alphaproteobacteria.o__Rhodospirillales.f__Rhodospirillaceae.g__Azospirillum	3.76754	Naive_BAL_2	3.24897	0.529619	0.678498
k__Bacteria.p__Firmicutes.c__Clostridia.o__Clostridiales.f__Clostridiaceae.g__	3.54238	Naive_BAL_2	3.12692	0.529619	0.678498
k__Bacteria.p__Actinobacteria.c__Actinobacteria.o__Actinomycetales.f__Microbacteriaceae.g__	3.58313	Asthma_n_Bacteria_BAL_2	3.19748	0.529619	0.678498
k__Bacteria.p__Proteobacteria.c__Betaproteobacteria.o__Neisseriales.f__Neisseriaceae.g__Neisseria	2.62439	Asthma_n_Bacteria_BAL_2	2.159	0.577469	0.719894
k__Bacteria.p__Actinobacteria.c__Actinobacteria.o__Actinomycetales.f__Sporichthyaceae.g__	2.40809	Naive_BAL_2	2.00184	0.577469	0.719894
k__Bacteria.p__Actinobacteria.c__Actinobacteria.o__Actinomycetales.f__Micrococcaceae.g__Micrococcus	3.3023	Naive_BAL_2	2.88677	0.577469	0.719894
k__Bacteria.p__Proteobacteria.c__Betaproteobacteria.o__Burkholderiales.f__Oxalobacteraceae.g__Massilia	2.40045	Asthma_n_Bacteria_BAL_2	2.05412	0.577469	0.719894
k__Bacteria.p__Proteobacteria.c__Deltaproteobacteria.o__Myxococcales.f__.g__	2.92793	Naive_BAL_2	2.5181	0.577469	0.719894
k__Bacteria.p__Firmicutes.c__Bacilli.o__Bacillales.f__Paenibacillaceae.g__Paenibacillus	1.12413		NA	0.577469	0.719894
k__Bacteria.p__Proteobacteria.c__Alphaproteobacteria.o__Rhodospirillales.f__Rhodospirillaceae.g__Rhodospirillum	2.45985		NA	0.590014	0.728995
k__Bacteria.p__Firmicutes.c__Clostridia.o__Clostridiales.f___Tissierellaceae_.g__Anaerococcus	3.61241	Naive_BAL_2	3.228	0.590014	0.728995
k__Bacteria.p__Proteobacteria.c__Alphaproteobacteria.o__Rhodospirillales.f__Acetobacteraceae.g__	3.3045	Asthma_n_Bacteria_BAL_2	2.96496	0.597027	0.731161
k__Bacteria.p__Actinobacteria.c__Actinobacteria.o__Actinomycetales.f__Microbacteriaceae.g__Microbacterium	3.4112	Naive_BAL_2	2.99185	0.597027	0.731161
k__Bacteria.p__Proteobacteria.c__Alphaproteobacteria.o__Rhizobiales.f__Beijerinckiaceae.g__	3.48446	Asthma_n_Bacteria_BAL_2	3.0783	0.600402	0.732069
k__Bacteria.p__Proteobacteria.c__Alphaproteobacteria.o__Rhodospirillales.f__Acetobacteraceae.g__Roseomonas	2.58423	Asthma_n_Bacteria_BAL_2	2.32094	0.63787	0.764344
k__Bacteria.p__Firmicutes.c__Bacilli.o__Lactobacillales.f__Carnobacteriaceae.g__Granulicatella	2.75988	Asthma_n_Bacteria_BAL_2	2.38476	0.63787	0.764344
k__Bacteria.p__Firmicutes.c__Bacilli.o__Lactobacillales.f__Leuconostocaceae.g__Leuconostoc	3.11493	Naive_BAL_2	2.78626	0.63787	0.764344
k__Bacteria.p__Proteobacteria.c__Betaproteobacteria.o__Burkholderiales.f__Oxalobacteraceae.g__Janthinobacterium	2.64104	Naive_BAL_2	2.27032	0.63787	0.764344
k__Bacteria.p__Proteobacteria.c__Betaproteobacteria.o__Burkholderiales.f__.g__	2.16841		NA	0.66643	0.791742
k__Bacteria.p__Proteobacteria.c__Gammaproteobacteria.o__Xanthomonadales.f__Xanthomonadaceae.g__	3.05322	Naive_BAL_2	2.59614	0.66643	0.791742
k__Bacteria.p__Proteobacteria.c__Gammaproteobacteria.o__Pseudomonadales.f__Pseudomonadaceae.g__Pseudomonas	2.22534		NA	0.675174	0.798716
k__Bacteria.p__Proteobacteria.c__Alphaproteobacteria.o__Caulobacterales.f__Caulobacteraceae.g__Brevundimonas	2.71784	Asthma_n_Bacteria_BAL_2	2.48671	0.699854	0.810664
k__Bacteria.p__Proteobacteria.c__Betaproteobacteria.o__Burkholderiales.f__Burkholderiaceae.g__Burkholderia	1.84239		NA	0.699854	0.810664
k__Bacteria.p__Bacteroidetes.c__Flavobacteriia.o__Flavobacteriales.f___Weeksellaceae_.g__	3.05947	Naive_BAL_2	2.67176	0.699854	0.810664
k__Bacteria.p__Firmicutes.c__Bacilli.o__Bacillales.f__.g__	2.26836	Naive_BAL_2	2.08722	0.699854	0.810664
k__Bacteria.p__Proteobacteria.c__Epsilonproteobacteria.o__Campylobacterales.f__Helicobacteraceae.g__Sulfuricurvum	2.14576	Naive_BAL_2	2.0324	0.699854	0.810664
k__Bacteria.p__Bacteroidetes.c__Flavobacteriia.o__Flavobacteriales.f___Weeksellaceae_.g__Chryseobacterium	3.56783	Naive_BAL_2	3.11373	0.746476	0.835133
k__Bacteria.p__Proteobacteria.c__Alphaproteobacteria.o__Rhizobiales.f__Rhizobiaceae.g__	2.86806	Asthma_n_Bacteria_BAL_2	2.48072	0.746476	0.835133
k__Bacteria.p__TM7.c__TM7_3.o__.f__.g__	3.53821	Naive_BAL_2	3.02847	0.746476	0.835133
k__Bacteria.p__Firmicutes.c__Bacilli.o__Lactobacillales.f__Lactobacillaceae.g__Lactobacillus	3.28073	Naive_BAL_2	2.82065	0.751086	0.835133
k__Bacteria.p__Proteobacteria.c__Alphaproteobacteria.o__Rhizobiales.f__Aurantimonadaceae.g__Aurantimonas	3.53603	Asthma_n_Bacteria_BAL_2	3.13812	0.751086	0.835133
k__Bacteria.p__Proteobacteria.c__Alphaproteobacteria.o__Rhizobiales.f__Rhizobiaceae.g__Agrobacterium	3.8261	Naive_BAL_2	3.41143	0.754023	0.835133
k__Bacteria.p__Actinobacteria.c__Actinobacteria.o__Actinomycetales.f__Nocardioidaceae.g__	3.74359	Asthma_n_Bacteria_BAL_2	2.91193	0.754023	0.835133
k__Bacteria.p__Firmicutes.c__Bacilli.o__Bacillales.f__Planococcaceae.g__	3.71021	Asthma_n_Bacteria_BAL_2	3.01906	0.754023	0.835133
k__Bacteria.p__Actinobacteria.c__Actinobacteria.o__Actinomycetales.f__Geodermatophilaceae.g__	3.68132	Asthma_n_Bacteria_BAL_2	3.12579	0.754023	0.835133
k__Bacteria.p__Proteobacteria.c__Alphaproteobacteria.o__Rhizobiales.f__Bradyrhizobiaceae.g__	3.10206	Naive_BAL_2	2.58574	0.754023	0.835133
k__Bacteria.p__Proteobacteria.c__Alphaproteobacteria.o__Rhodobacterales.f__Rhodobacteraceae.g__	3.71586	Asthma_n_Bacteria_BAL_2	3.24708	0.754023	0.835133
k__Bacteria.p__Firmicutes.c__Clostridia.o__Clostridiales.f__Clostridiaceae.g__Caloramator	0.875948		NA	0.813945	0.897924
k__Bacteria.p__Fusobacteria.c__Fusobacteriia.o__Fusobacteriales.f__Leptotrichiaceae.g__Leptotrichia	3.69354	Naive_BAL_2	3.32725	0.829357	0.911309
k__Bacteria.p__Firmicutes.c__Bacilli.o__Bacillales.f___Exiguobacteraceae_.g__	2.10921		NA	0.834035	0.912842
k__Bacteria.p__Proteobacteria.c__Alphaproteobacteria.o__Rickettsiales.f__.g__	2.99766	Naive_BAL_2	2.73979	0.881497	0.916815
k__Bacteria.p__Actinobacteria.c__Actinobacteria.o__Actinomycetales.f__Streptomycetaceae.g__	0.997213	Asthma_n_Bacteria_BAL_2	2.21935	0.881497	0.916815
k__Bacteria.p__Proteobacteria.c__Alphaproteobacteria.o__.f__.g__	2.727	Naive_BAL_2	2.57753	0.881497	0.916815
k__Bacteria.p__Actinobacteria.c__Actinobacteria.o__Actinomycetales.f__Micromonosporaceae.g__	2.27021	Asthma_n_Bacteria_BAL_2	2.06588	0.881497	0.916815
k__Bacteria.p__Proteobacteria.c__Alphaproteobacteria.o__Rhodobacterales.f__Rhodobacteraceae.g__Amaricoccus	2.26941	Asthma_n_Bacteria_BAL_2	2.12755	0.881497	0.916815
k__Bacteria.p__Actinobacteria.c__MB_A2_108.o__0319_7L14.f__.g__	2.94622	Naive_BAL_2	2.68466	0.881497	0.916815
k__Bacteria.p__Firmicutes.c__Bacilli.o__Bacillales.f__Staphylococcaceae.g__Jeotgalicoccus	2.70769	Naive_BAL_2	2.59068	0.881497	0.916815
k__Bacteria.p__Proteobacteria.c__Alphaproteobacteria.o__Rhizobiales.f__Rhizobiaceae.g__Rhizobium	1.36527		NA	0.881497	0.916815
k__Bacteria.p__GN02.c__BD1_5.o__.f__.g__	2.54184	Naive_BAL_2	2.46482	0.881497	0.916815
k__Bacteria.p__Actinobacteria.c__Acidimicrobiia.o__Acidimicrobiales.f__.g__	2.20807	Asthma_n_Bacteria_BAL_2	2.14321	0.881497	0.916815
k__Bacteria.p__Actinobacteria.c__Actinobacteria.o__Actinomycetales.f__.g__	0.937139		NA	0.881497	0.916815
k__Bacteria.p__Firmicutes.c__Clostridia.o__Clostridiales.f___Tissierellaceae_.g__Finegoldia	3.31289	Naive_BAL_2	2.99016	0.911286	0.916815
k__Bacteria.p__Firmicutes.c__Bacilli.o__Bacillales.f__Staphylococcaceae.g__Staphylococcus	3.06513	Naive_BAL_2	2.8283	0.911286	0.916815
k__Bacteria.p__Bacteroidetes.c__Cytophagia.o__Cytophagales.f__Cytophagaceae.g__Hymenobacter	3.7227	Naive_BAL_2	3.2187	0.911286	0.916815
k__Bacteria.p__Bacteroidetes.c___Saprospirae_.o___Saprospirales_.f__Chitinophagaceae.g__	3.22119	Naive_BAL_2	2.62559	0.911286	0.916815
k__Bacteria.p__Proteobacteria.c__Alphaproteobacteria.o__Rhodospirillales.f__Rhodospirillaceae.g__Skermanella	3.71949	Asthma_n_Bacteria_BAL_2	3.2676	0.914184	0.916815
k__Bacteria.p__Proteobacteria.c__Betaproteobacteria.o__Burkholderiales.f__Comamonadaceae.g__Comamonas	2.88286	Asthma_n_Bacteria_BAL_2	2.51168	0.914184	0.916815
k__Bacteria.p__Proteobacteria.c__Alphaproteobacteria.o__Rhodobacterales.f__Hyphomonadaceae.g__	2.50114		NA	0.914184	0.916815
k__Bacteria.p__Firmicutes.c__Bacilli.o__Lactobacillales.f__Enterococcaceae.g__Enterococcus	2.35001		NA	0.914184	0.916815
k__Bacteria.p__Proteobacteria.c__Alphaproteobacteria.o__Rhizobiales.f__.g__	3.49918	Naive_BAL_2	3.0909	0.915792	0.916815
k__Bacteria.p__Actinobacteria.c__Actinobacteria.o__Actinomycetales.f__Nocardioidaceae.g__Nocardioides	3.50534	Naive_BAL_2	2.99589	0.916563	0.916815
k__Bacteria.p__Proteobacteria.c__Alphaproteobacteria.o__Caulobacterales.f__Caulobacteraceae.g__Phenylobacterium	4.65834	Naive_BAL_2	3.95359	0.916815	0.916815
k__Bacteria.p__Cyanobacteria.c__Chloroplast.o__Streptophyta.f__.g__	4.02737	Naive_BAL_2	3.21733	0.916815	0.916815
k__Bacteria.p__Proteobacteria.c__Alphaproteobacteria.o__Rhodobacterales.f__Rhodobacteraceae.g__Rubellimicrobium	4.52317	Asthma_n_Bacteria_BAL_2	3.84556	0.916815	0.916815

[truncated: 5 more sheets: Lung.AB, BAL.FB, Lung.FB, BAL.AFB, Lung.AFB]
