# Supplementary material for: Allergic inflammation alters the lung microbiome and hinders synergistic co-infection with H1N1 influenza virus and Streptococcus pneumoniae in C57BL/6 mice
Source: Sci Rep. 2019 Dec 18;9:19360. doi: 10.1038/s41598-019-55712-8 (PMC6920369; doi:10.1038/s41598-019-55712-8)
Supplement: Supplementary file 3 — Supplemental Table 3 [file 41598_2019_55712_MOESM3_ESM.xlsx]

## Sheet: Title Page
Title: Allergic inflammation alters the lung microbiome and hinders synergistic co-infection with H1N1 influenza virus and Streptococcus pneumoniae in C57BL/6 mice
Authors: Kim S. LeMessurier,1,2,# Amy R. Iverson,3,# Ti-Cheng Chang,4 Maneesha Palipane,1,2 Peter Vogel,5 Jason W. Rosch,6,¶ and Amali E. Samarasinghe1,¶,*

## Sheet: BAL.asthma
Taxa	Log.higheset.class.average	Class	LDA.effect.size	p.value	padj
k__Bacteria.p__Firmicutes.c__Bacilli.o__Lactobacillales.f__Aerococcaceae.g__Facklamia	2.87605	Asthma_BAL_post	2.58362	0.002093	0.0457939
k__Bacteria.p__Firmicutes.c__Bacilli.o__Bacillales.f__Bacillaceae.g__	3.2072	Asthma_BAL_post	2.86451	0.00369988	0.0457939
k__Bacteria.p__Firmicutes.c__Bacilli.o__Lactobacillales.f__Enterococcaceae.g__Enterococcus	3.13625	Asthma_BAL_post	2.7791	0.00369988	0.0457939
k__Bacteria.p__Proteobacteria.c__Alphaproteobacteria.o__Rhizobiales.f__Hyphomicrobiaceae.g__	3.72631	Asthma_BAL_pre	3.38225	0.002093	0.0457939
k__Bacteria.p__Proteobacteria.c__Alphaproteobacteria.o__Rhizobiales.f__Hyphomicrobiaceae.g__Devosia	4.02908	Asthma_BAL_pre	3.73888	0.002093	0.0457939
k__Bacteria.p__Firmicutes.c__Bacilli.o__Bacillales.f___Exiguobacteraceae_.g__Exiguobacterium	3.52762	Asthma_BAL_pre	3.24667	0.002093	0.0457939
k__Bacteria.p__Proteobacteria.c__Alphaproteobacteria.o__Rhodobacterales.f__Rhodobacteraceae.g__Paracoccus	4.83076	Asthma_BAL_pre	4.50273	0.002093	0.0457939
k__Bacteria.p__Firmicutes.c__Clostridia.o__Clostridiales.f__Peptococcaceae.g__Desulfotomaculum	3.53057	Asthma_BAL_pre	3.24972	0.002093	0.0457939
k__Bacteria.p__Actinobacteria.c__Actinobacteria.o__Actinomycetales.f__Microbacteriaceae.g__Agrococcus	4.03804	Asthma_BAL_pre	3.69237	0.002093	0.0457939
k__Bacteria.p__Actinobacteria.c__Actinobacteria.o__Actinomycetales.f__Nocardioidaceae.g__	3.79355	Asthma_BAL_pre	3.40513	0.00280167	0.0457939
k__Bacteria.p__Proteobacteria.c__Alphaproteobacteria.o__Caulobacterales.f__Caulobacteraceae.g__Phenylobacterium	4.64818	Asthma_BAL_pre	4.36255	0.00280167	0.0457939
k__Bacteria.p__Proteobacteria.c__Betaproteobacteria.o__Rhodocyclales.f__Rhodocyclaceae.g__	3.1245	Asthma_BAL_pre	2.67353	0.00280167	0.0457939
k__Bacteria.p__Proteobacteria.c__Alphaproteobacteria.o__Rhodobacterales.f__Rhodobacteraceae.g__	3.90618	Asthma_BAL_pre	3.51046	0.00280167	0.0457939
k__Bacteria.p__Proteobacteria.c__Alphaproteobacteria.o__Sphingomonadales.f__Sphingomonadaceae.g__Kaistobacter	3.36556	Asthma_BAL_pre	3.07144	0.00334562	0.0457939
k__Bacteria.p__Proteobacteria.c__Alphaproteobacteria.o__Sphingomonadales.f__Erythrobacteraceae.g__	4.04529	Asthma_BAL_pre	3.7463	0.00334562	0.0457939
k__Bacteria.p__Proteobacteria.c__Alphaproteobacteria.o__Caulobacterales.f__Caulobacteraceae.g__Mycoplana	4.15031	Asthma_BAL_pre	3.87125	0.00334562	0.0457939
k__Bacteria.p__Actinobacteria.c__Actinobacteria.o__Actinomycetales.f__Intrasporangiaceae.g__Janibacter	4.25371	Asthma_BAL_pre	3.92733	0.00369988	0.0457939
k__Bacteria.p__Proteobacteria.c__Gammaproteobacteria.o__Pseudomonadales.f__Moraxellaceae.g__Enhydrobacter	2.90955	Asthma_BAL_pre	2.59131	0.00369988	0.0457939
k__Bacteria.p__Proteobacteria.c__Alphaproteobacteria.o__Rhodobacterales.f__Rhodobacteraceae.g__Rubellimicrobium	4.57457	Asthma_BAL_pre	4.25745	0.00369988	0.0457939
k__Bacteria.p__Proteobacteria.c__Alphaproteobacteria.o__Caulobacterales.f__Caulobacteraceae.g__	4.64733	Asthma_BAL_pre	4.36538	0.00369988	0.0457939
k__Bacteria.p__Actinobacteria.c__Actinobacteria.o__Actinomycetales.f__Geodermatophilaceae.g__	3.75443	Asthma_BAL_pre	3.3608	0.00388491	0.0457939
k__Bacteria.p__Proteobacteria.c__Betaproteobacteria.o__Burkholderiales.f__Oxalobacteraceae.g__	4.45871	Asthma_BAL_pre	4.129	0.00388491	0.0457939
k__Bacteria.p__Firmicutes.c__Bacilli.o__Bacillales.f__Bacillaceae.g__Bacillus	3.7742	Asthma_BAL_pre	3.49387	0.00394775	0.0457939
k__Bacteria.p__Proteobacteria.c__Alphaproteobacteria.o__Sphingomonadales.f__Sphingomonadaceae.g__	3.68169	Asthma_BAL_pre	3.21318	0.00394775	0.0457939
k__Bacteria.p__Firmicutes.c__Bacilli.o__Gemellales.f__.g__	2.02876		NA	0.002093	0.0457939
k__Bacteria.p__Proteobacteria.c__Alphaproteobacteria.o__Rhizobiales.f__Bradyrhizobiaceae.g__Balneimonas	4.04665	Asthma_BAL_pre	3.77925	0.00476268	0.0511547
k__Bacteria.p__Proteobacteria.c__Betaproteobacteria.o__Neisseriales.f__Neisseriaceae.g__Neisseria	3.36453	Asthma_BAL_post	2.99744	0.00476268	0.0511547
k__Bacteria.p___Thermi_.c__Deinococci.o__Deinococcales.f__Deinococcaceae.g__Deinococcus	4.27119	Asthma_BAL_pre	3.87795	0.00611748	0.0579775
k__Bacteria.p__Firmicutes.c__Clostridia.o__Clostridiales.f___Tissierellaceae_.g__Anaerococcus	4.37838	Asthma_BAL_post	4.06568	0.00611748	0.0579775
k__Bacteria.p__Actinobacteria.c__Actinobacteria.o__Actinomycetales.f__Micrococcaceae.g__	4.01459	Asthma_BAL_pre	3.53013	0.00648531	0.0579775
k__Bacteria.p__Proteobacteria.c__Alphaproteobacteria.o__Rhizobiales.f__Rhizobiaceae.g__Agrobacterium	3.63918	Asthma_BAL_pre	3.36013	0.00739713	0.0579775
k__Bacteria.p__Proteobacteria.c__Alphaproteobacteria.o__Rhodobacterales.f__Rhodobacteraceae.g__Rhodobacter	3.98956	Asthma_BAL_pre	3.63803	0.00739713	0.0579775
k__Bacteria.p__Proteobacteria.c__Gammaproteobacteria.o__Xanthomonadales.f__Xanthomonadaceae.g__Lysobacter	2.34201		NA	0.00739713	0.0579775
k__Bacteria.p__Proteobacteria.c__Alphaproteobacteria.o__Sphingomonadales.f__Sphingomonadaceae.g__Sphingopyxis	4.10169	Asthma_BAL_post	3.83576	0.00739713	0.0579775
k__Bacteria.p__Proteobacteria.c__Alphaproteobacteria.o__Rhizobiales.f__Aurantimonadaceae.g__Aurantimonas	2.98796	Asthma_BAL_pre	2.70059	0.00739713	0.0579775
k__Bacteria.p__Proteobacteria.c__Gammaproteobacteria.o__Alteromonadales.f___Chromatiaceae_.g__Rheinheimera	2.57165	Asthma_BAL_pre	2.23877	0.00739713	0.0579775
k__Bacteria.p__Proteobacteria.c__Epsilonproteobacteria.o__Campylobacterales.f__Campylobacteraceae.g__Campylobacter	3.11647	Asthma_BAL_post	2.80684	0.00739713	0.0579775
k__Bacteria.p__Bacteroidetes.c__Bacteroidia.o__Bacteroidales.f__Porphyromonadaceae.g__Porphyromonas	4.11619	Asthma_BAL_post	3.73979	0.00910593	0.0677107
k__Bacteria.p__Bacteroidetes.c__Bacteroidia.o__Bacteroidales.f__Prevotellaceae.g__Prevotella	3.91884	Asthma_BAL_post	3.62205	0.00910593	0.0677107
k__Bacteria.p__Actinobacteria.c__Actinobacteria.o__Actinomycetales.f__Dietziaceae.g__Dietzia	3.28351	Asthma_BAL_pre	3.02434	0.0131951	0.0956645
k__Bacteria.p__Firmicutes.c__Bacilli.o__Lactobacillales.f__Carnobacteriaceae.g__Granulicatella	3.89519	Asthma_BAL_post	3.50586	0.0144833	0.102443
k__Bacteria.p__Cyanobacteria.c__Chloroplast.o__Streptophyta.f__.g__	3.91142	Asthma_BAL_pre	3.44451	0.0155676	0.106261
k__Bacteria.p__Firmicutes.c__Bacilli.o__Lactobacillales.f__Lactobacillaceae.g__Lactobacillus	4.73575	Asthma_BAL_post	4.45295	0.0161224	0.106261
k__Bacteria.p__Bacteroidetes.c__Bacteroidia.o__Bacteroidales.f__S24_7.g__	4.66881	Asthma_BAL_post	4.44359	0.0161224	0.106261
k__Bacteria.p__Proteobacteria.c__Gammaproteobacteria.o__Pseudomonadales.f__Moraxellaceae.g__Acinetobacter	2.46992	Asthma_BAL_pre	2.10016	0.0200963	0.125406
k__Bacteria.p__Firmicutes.c__Clostridia.o__Clostridiales.f__Veillonellaceae.g__Dialister	2.90519	Asthma_BAL_post	2.63827	0.0222296	0.125406
k__Bacteria.p__Actinobacteria.c__Actinobacteria.o__Actinomycetales.f__Nocardioidaceae.g__Nocardioides	3.6978	Asthma_BAL_pre	3.41288	0.0222296	0.125406
k__Bacteria.p__Actinobacteria.c__Actinobacteria.o__Actinomycetales.f__Microbacteriaceae.g__	3.37238	Asthma_BAL_pre	3.02709	0.0222296	0.125406
k__Bacteria.p__Proteobacteria.c__Alphaproteobacteria.o__Rhodobacterales.f__Hyphomonadaceae.g__	2.88096	Asthma_BAL_pre	2.58855	0.0222296	0.125406
k__Bacteria.p__Firmicutes.c__Bacilli.o__Lactobacillales.f__Aerococcaceae.g__Abiotrophia	1.24236		NA	0.0222296	0.125406
k__Bacteria.p__Firmicutes.c__Bacilli.o__Bacillales.f___Exiguobacteraceae_.g__	1.69451		NA	0.0222296	0.125406
k__Bacteria.p__Firmicutes.c__Bacilli.o__Bacillales.f__Paenibacillaceae.g__Paenibacillus	2.06756		NA	0.0224867	0.125406
k__Bacteria.p__Actinobacteria.c__Actinobacteria.o__Actinomycetales.f__Actinomycetaceae.g__Actinomyces	4.04818	Asthma_BAL_post	3.62567	0.0239683	0.131147
k__Bacteria.p__Firmicutes.c__Bacilli.o__Lactobacillales.f__Streptococcaceae.g__Streptococcus	5.6418	Asthma_BAL_post	5.08995	0.0249747	0.134123
k__Bacteria.p__Fusobacteria.c__Fusobacteriia.o__Fusobacteriales.f__Leptotrichiaceae.g__Leptotrichia	3.06578	Asthma_BAL_post	2.66928	0.0463198	0.202097
k__Bacteria.p__Firmicutes.c__Bacilli.o__Lactobacillales.f__Aerococcaceae.g__	3.10717	Asthma_BAL_post	2.72515	0.0495102	0.202097
k__Bacteria.p__Firmicutes.c__Clostridia.o__Clostridiales.f___Tissierellaceae_.g__Peptoniphilus	3.60542	Asthma_BAL_post	3.27713	0.0504606	0.202097
k__Bacteria.p__Firmicutes.c__Bacilli.o__Gemellales.f__Gemellaceae.g__	3.27089	Asthma_BAL_post	2.85491	0.0529758	0.202097
k__Bacteria.p__Proteobacteria.c__Alphaproteobacteria.o__Rhizobiales.f__Methylobacteriaceae.g__	4.96256	Asthma_BAL_pre	4.68353	0.0542411	0.202097
k__Bacteria.p__Actinobacteria.c__Actinobacteria.o__Actinomycetales.f__Micrococcaceae.g__Rothia	3.84246	Asthma_BAL_post	3.39798	0.0542411	0.202097
k__Bacteria.p__Proteobacteria.c__Betaproteobacteria.o__Burkholderiales.f__Comamonadaceae.g__	3.76582	Asthma_BAL_pre	3.3697	0.0546639	0.202097
k__Bacteria.p__Firmicutes.c__Bacilli.o__Bacillales.f__Planococcaceae.g__	3.84952	Asthma_BAL_pre	3.52897	0.0546639	0.202097
k__Bacteria.p__Gemmatimonadetes.c__Gemm_3.o__.f__.g__	2.26632		NA	0.0585386	0.202097
k__Bacteria.p__Proteobacteria.c__Alphaproteobacteria.o__Rhodospirillales.f__Rhodospirillaceae.g__Skermanella	3.24409	Asthma_BAL_pre	3.04616	0.0585386	0.202097
k__Bacteria.p__Proteobacteria.c__Betaproteobacteria.o__Burkholderiales.f__Oxalobacteraceae.g__Massilia	2.25028	Asthma_BAL_pre	2.06399	0.0585386	0.202097
k__Bacteria.p__Proteobacteria.c__Gammaproteobacteria.o__Xanthomonadales.f__Xanthomonadaceae.g__	2.39949		NA	0.0585386	0.202097
k__Bacteria.p__Chloroflexi.c__Anaerolineae.o__envOPS12.f__.g__	3.18978	Asthma_BAL_pre	2.94085	0.0585386	0.202097
k__Bacteria.p__Firmicutes.c__Clostridia.o__Clostridiales.f__Peptostreptococcaceae.g__	2.05628		NA	0.0585386	0.202097
k__Bacteria.p__Proteobacteria.c__Gammaproteobacteria.o__Acidithiobacillales.f__.g__	0.838022		NA	0.0585386	0.202097
k__Bacteria.p__Proteobacteria.c__Alphaproteobacteria.o__Rhodospirillales.f__Rhodospirillaceae.g__Rhodospirillum	1.8287		NA	0.0585386	0.202097
k__Bacteria.p__Proteobacteria.c__Alphaproteobacteria.o__Rhizobiales.f__Methylocystaceae.g__Pleomorphomonas	3.392	Asthma_BAL_pre	3.12769	0.0585386	0.202097
k__Bacteria.p__Actinobacteria.c__Actinobacteria.o__Actinomycetales.f__Brevibacteriaceae.g__Brevibacterium	2.73467	Asthma_BAL_post	2.48175	0.0585386	0.202097
k__Bacteria.p__Bacteroidetes.c__Cytophagia.o__Cytophagales.f__Cytophagaceae.g__Hymenobacter	3.27752	Asthma_BAL_pre	3.02077	0.0585386	0.202097
k__Bacteria.p__Proteobacteria.c__Betaproteobacteria.o__Neisseriales.f__Neisseriaceae.g__Kingella	2.97706	Asthma_BAL_post	2.80829	0.0585386	0.202097
k__Bacteria.p__Bacteroidetes.c__Flavobacteriia.o__Flavobacteriales.f___Weeksellaceae_.g__	2.40476	Asthma_BAL_post	2.12455	0.0585386	0.202097
k__Bacteria.p__Verrucomicrobia.c__Verrucomicrobiae.o__Verrucomicrobiales.f__Verrucomicrobiaceae.g__Akkermansia	3.08508	Asthma_BAL_post	2.87299	0.0585386	0.202097
k__Bacteria.p__Firmicutes.c__Clostridia.o__Clostridiales.f__Lachnospiraceae.g__Catonella	1.34367		NA	0.0585386	0.202097
k__Bacteria.p__Actinobacteria.c__Thermoleophilia.o__Gaiellales.f__Gaiellaceae.g__	3.1883	Asthma_BAL_pre	2.85248	0.0585386	0.202097
k__Bacteria.p__Proteobacteria.c__Epsilonproteobacteria.o__Campylobacterales.f__Helicobacteraceae.g__Sulfuricurvum	1.31439		NA	0.0585386	0.202097
k__Bacteria.p__Bacteroidetes.c___Saprospirae_.o___Saprospirales_.f__Chitinophagaceae.g__	3.41791	Asthma_BAL_pre	3.08188	0.0585386	0.202097
k__Bacteria.p__Proteobacteria.c__Betaproteobacteria.o__Burkholderiales.f__Oxalobacteraceae.g__Janthinobacterium	0.975758		NA	0.0585386	0.202097
k__Bacteria.p__Bacteroidetes.c__Cytophagia.o__Cytophagales.f__Cytophagaceae.g__Pontibacter	2.86511	Asthma_BAL_pre	2.57049	0.0585386	0.202097
k__Bacteria.p__Actinobacteria.c__Acidimicrobiia.o__Acidimicrobiales.f__.g__	3.159	Asthma_BAL_pre	2.94006	0.0585386	0.202097
k__Bacteria.p__Proteobacteria.c__Alphaproteobacteria.o__Rhizobiales.f__Rhizobiaceae.g__Rhizobium	2.15603		NA	0.0585386	0.202097
k__Bacteria.p__Actinobacteria.c__Thermoleophilia.o__Solirubrobacterales.f__.g__	3.46984	Asthma_BAL_pre	3.09947	0.0873986	0.298184
k__Bacteria.p__Actinobacteria.c__Actinobacteria.o__Actinomycetales.f__Mycobacteriaceae.g__Mycobacterium	2.03402		NA	0.0968362	0.311526
k__Bacteria.p__Fusobacteria.c__Fusobacteriia.o__Fusobacteriales.f__Fusobacteriaceae.g__Fusobacterium	3.66435	Asthma_BAL_post	3.20364	0.103095	0.311526
k__Bacteria.p__Proteobacteria.c__Gammaproteobacteria.o__Cardiobacteriales.f__Cardiobacteriaceae.g__Cardiobacterium	1.70112		NA	0.104415	0.311526
k__Bacteria.p__Proteobacteria.c__Betaproteobacteria.o__Burkholderiales.f__Burkholderiaceae.g__Lautropia	3.12749	Asthma_BAL_post	2.81831	0.108043	0.311526
k__Bacteria.p__Firmicutes.c__Clostridia.o__Clostridiales.f__Clostridiaceae.g__	2.11185		NA	0.108043	0.311526
k__Bacteria.p__Firmicutes.c__Clostridia.o__Clostridiales.f__Lachnospiraceae.g__	3.34245	Asthma_BAL_post	3.00056	0.108043	0.311526
k__Bacteria.p__Proteobacteria.c__Betaproteobacteria.o__Neisseriales.f__Neisseriaceae.g__	2.57847	Asthma_BAL_post	2.18256	0.108043	0.311526
k__Bacteria.p__Actinobacteria.c__Actinobacteria.o__Actinomycetales.f__Actinomycetaceae.g__	1.6532		NA	0.135084	0.311526
k__Bacteria.p__SR1.c__.o__.f__.g__	2.6446	Asthma_BAL_post	2.4497	0.139649	0.311526
k__Bacteria.p__Bacteroidetes.c__Flavobacteriia.o__Flavobacteriales.f___Weeksellaceae_.g__Chryseobacterium	2.51554	Asthma_BAL_pre	2.32953	0.139649	0.311526
k__Bacteria.p__Proteobacteria.c__Deltaproteobacteria.o__Desulfovibrionales.f__Desulfovibrionaceae.g__Desulfovibrio	2.56453	Asthma_BAL_post	2.37375	0.139649	0.311526
k__Bacteria.p__TM7.c__.o__.f__.g__	1.2987		NA	0.139649	0.311526
k__Bacteria.p__Proteobacteria.c__Alphaproteobacteria.o__Rhizobiales.f__Rhizobiaceae.g__	0.706361	Asthma_BAL_pre	2.17783	0.139649	0.311526
k__Bacteria.p__Firmicutes.c__Clostridia.o__Clostridiales.f__Lachnospiraceae.g__Anaerostipes	3.19496	Asthma_BAL_post	2.93121	0.139649	0.311526
k__Bacteria.p__Proteobacteria.c__Alphaproteobacteria.o__Rhodospirillales.f__Acetobacteraceae.g__Roseomonas	3.09187	Asthma_BAL_pre	2.87208	0.139649	0.311526
k__Bacteria.p__Spirochaetes.c__Spirochaetes.o__Spirochaetales.f__Spirochaetaceae.g__Treponema	2.11548		NA	0.139649	0.311526
k__Bacteria.p__Proteobacteria.c__Betaproteobacteria.o__Burkholderiales.f__Comamonadaceae.g__Acidovorax	1.80417	Asthma_BAL_post	2.40646	0.139649	0.311526
k__Bacteria.p__Proteobacteria.c__Alphaproteobacteria.o__Rhizobiales.f__Hyphomicrobiaceae.g__Rhodoplanes	1.08582		NA	0.139649	0.311526
k__Bacteria.p__Proteobacteria.c__Alphaproteobacteria.o__Rhodospirillales.f__Acetobacteraceae.g__Belnapia	1.57784		NA	0.139649	0.311526
k__Bacteria.p__Proteobacteria.c__Betaproteobacteria.o__Burkholderiales.f__Oxalobacteraceae.g__Cupriavidus	0.560995	Asthma_BAL_pre	2.12936	0.139649	0.311526
k__Bacteria.p__Actinobacteria.c__Actinobacteria.o__Actinomycetales.f__Actinomycetaceae.g__Mobiluncus	2.96018	Asthma_BAL_post	2.7531	0.139649	0.311526
k__Bacteria.p__Tenericutes.c__Mollicutes.o__Anaeroplasmatales.f__Anaeroplasmataceae.g__Anaeroplasma	0.556898	Asthma_BAL_pre	2.22171	0.139649	0.311526
k__Bacteria.p__Proteobacteria.c__Gammaproteobacteria.o__Legionellales.f__Legionellaceae.g__Legionella	2.32447	Asthma_BAL_pre	2.26425	0.139649	0.311526
k__Bacteria.p__Proteobacteria.c__Epsilonproteobacteria.o__Campylobacterales.f__Campylobacteraceae.g__	1.9047	Asthma_BAL_pre	2.13934	0.139649	0.311526
k__Bacteria.p__Proteobacteria.c__Alphaproteobacteria.o__Rhodospirillales.f__.g__	2.8982	Asthma_BAL_pre	2.74038	0.139649	0.311526
k__Bacteria.p__Firmicutes.c__Clostridia.o__Clostridiales.f__Veillonellaceae.g__Megasphaera	2.42083	Asthma_BAL_post	2.38938	0.139649	0.311526
k__Bacteria.p__Firmicutes.c__Bacilli.o__Lactobacillales.f__Carnobacteriaceae.g__	0.861971		NA	0.139649	0.311526
k__Bacteria.p__Firmicutes.c__Clostridia.o__Clostridiales.f__Lachnospiraceae.g__Oribacterium	2.46707	Asthma_BAL_post	2.32384	0.139649	0.311526
k__Bacteria.p__Proteobacteria.c__Deltaproteobacteria.o__Myxococcales.f__.g__	3.12201	Asthma_BAL_pre	2.89815	0.139649	0.311526
k__Bacteria.p__Proteobacteria.c__Alphaproteobacteria.o__Rhizobiales.f__Methylocystaceae.g__	2.95248	Asthma_BAL_post	2.67719	0.139649	0.311526
k__Bacteria.p__Proteobacteria.c__Alphaproteobacteria.o__Rickettsiales.f__mitochondria.g__Zea	0.681501		NA	0.139649	0.311526
k__Bacteria.p__Actinobacteria.c__Actinobacteria.o__Actinomycetales.f__Micrococcaceae.g__Arthrobacter	1.03782	Asthma_BAL_pre	2.20057	0.139649	0.311526
k__Bacteria.p__Actinobacteria.c__Coriobacteriia.o__Coriobacteriales.f__Coriobacteriaceae.g__Atopobium	2.28837	Asthma_BAL_post	2.61498	0.139649	0.311526
k__Bacteria.p__Proteobacteria.c__Betaproteobacteria.o__Neisseriales.f__Neisseriaceae.g__Eikenella	2.19121	Asthma_BAL_post	2.29869	0.139649	0.311526
k__Bacteria.p__Firmicutes.c__Bacilli.o__Lactobacillales.f__Streptococcaceae.g__Lactococcus	1.81198	Asthma_BAL_post	2.2008	0.139649	0.311526
k__Bacteria.p__Proteobacteria.c__Alphaproteobacteria.o__Caulobacterales.f__Caulobacteraceae.g__Brevundimonas	1.11992	Asthma_BAL_pre	2.47591	0.139649	0.311526
k__Bacteria.p__Actinobacteria.c__Actinobacteria.o__Actinomycetales.f__Nocardioidaceae.g__Propionicimonas	2.81696	Asthma_BAL_pre	2.42623	0.139649	0.311526
k__Bacteria.p__Proteobacteria.c__Deltaproteobacteria.o__Myxococcales.f__Haliangiaceae.g__	2.66217	Asthma_BAL_pre	2.60806	0.139649	0.311526
k__Bacteria.p__Firmicutes.c__Clostridia.o__Clostridiales.f__Peptostreptococcaceae.g__Peptostreptococcus	2.55181	Asthma_BAL_post	2.33135	0.139649	0.311526
k__Bacteria.p__Bacteroidetes.c__Cytophagia.o__Cytophagales.f__Cytophagaceae.g__	3.00547	Asthma_BAL_pre	2.91568	0.139649	0.311526
k__Bacteria.p__Proteobacteria.c__Betaproteobacteria.o__Burkholderiales.f__Comamonadaceae.g__Limnohabitans	1.95843	Asthma_BAL_pre	2.39912	0.139649	0.311526
k__Bacteria.p__Proteobacteria.c__Alphaproteobacteria.o__Sphingomonadales.f__Sphingomonadaceae.g__Blastomonas	1.27353		NA	0.139649	0.311526
k__Bacteria.p__Actinobacteria.c__Actinobacteria.o__Actinomycetales.f__Microbacteriaceae.g__Leucobacter	3.17225	Asthma_BAL_pre	3.10469	0.139649	0.311526
k__Bacteria.p__Bacteroidetes.c__Bacteroidia.o__Bacteroidales.f__Porphyromonadaceae.g__Tannerella	0.957194	Asthma_BAL_post	2.06266	0.139649	0.311526
k__Bacteria.p__Proteobacteria.c__Betaproteobacteria.o__Burkholderiales.f__Alcaligenaceae.g__	0.623299		NA	0.139649	0.311526
k__Bacteria.p__Firmicutes.c__Clostridia.o__Clostridiales.f___Tissierellaceae_.g__Finegoldia	3.69755	Asthma_BAL_post	3.18052	0.146686	0.319524
k__Bacteria.p__Actinobacteria.c__Actinobacteria.o__Actinomycetales.f__Microbacteriaceae.g__Microbacterium	3.25568	Asthma_BAL_pre	2.88693	0.146686	0.319524
k__Bacteria.p__Actinobacteria.c__Actinobacteria.o__Actinomycetales.f__Propionibacteriaceae.g__Propionibacterium	4.49692	Asthma_BAL_pre	4.01176	0.149541	0.319524
k__Bacteria.p__Proteobacteria.c__Alphaproteobacteria.o__Sphingomonadales.f__Sphingomonadaceae.g__Sphingomonas	4.07826	Asthma_BAL_post	3.66396	0.149541	0.319524
k__Bacteria.p__Proteobacteria.c__Alphaproteobacteria.o__Rhizobiales.f__Brucellaceae.g__Ochrobactrum	3.18777	Asthma_BAL_pre	2.91185	0.153	0.319524
k__Bacteria.p__Firmicutes.c__Bacilli.o__Gemellales.f__Gemellaceae.g__Gemella	1.51852		NA	0.153	0.319524
k__Bacteria.p__Proteobacteria.c__Alphaproteobacteria.o__Sphingomonadales.f__Sphingomonadaceae.g__Sphingobium	3.88857	Asthma_BAL_post	3.59688	0.153151	0.319524
k__Bacteria.p__Bacteroidetes.c__Flavobacteriia.o__Flavobacteriales.f__Flavobacteriaceae.g__Flavobacterium	4.1108	Asthma_BAL_post	3.81398	0.153151	0.319524
k__Bacteria.p__Actinobacteria.c__Actinobacteria.o__Actinomycetales.f__Dermabacteraceae.g__Brachybacterium	2.04553		NA	0.153151	0.319524
k__Bacteria.p__Proteobacteria.c__Gammaproteobacteria.o__Pseudomonadales.f__Pseudomonadaceae.g__Pseudomonas	2.11311		NA	0.165891	0.343632
k__Bacteria.p__Proteobacteria.c__Alphaproteobacteria.o__Rhodospirillales.f__Rhodospirillaceae.g__Azospirillum	3.96138	Asthma_BAL_pre	3.48869	0.171492	0.352714
k__Bacteria.p__Proteobacteria.c__Alphaproteobacteria.o__Rhizobiales.f__Bradyrhizobiaceae.g__Bosea	2.75597	Asthma_BAL_post	2.52282	0.215539	0.371049
k__Bacteria.p__Firmicutes.c__Bacilli.o__Turicibacterales.f__Turicibacteraceae.g__Turicibacter	3.67519	Asthma_BAL_post	3.41222	0.215539	0.371049
k__Bacteria.p__Proteobacteria.c__Gammaproteobacteria.o__Pasteurellales.f__Pasteurellaceae.g__Haemophilus	3.56555	Asthma_BAL_pre	3.27283	0.215539	0.371049
k__Bacteria.p__Proteobacteria.c__Alphaproteobacteria.o__Rhizobiales.f__Aurantimonadaceae.g__	3.17583	Asthma_BAL_pre	2.93326	0.215539	0.371049
k__Bacteria.p__Proteobacteria.c__Gammaproteobacteria.o__Pseudomonadales.f__Moraxellaceae.g__	1.81859		NA	0.258974	0.371049
k__Bacteria.p__Firmicutes.c__Clostridia.o__Clostridiales.f__.g__	3.60602	Asthma_BAL_post	3.27315	0.258974	0.371049
k__Bacteria.p__Actinobacteria.c__Actinobacteria.o__Actinomycetales.f__Corynebacteriaceae.g__Corynebacterium	4.40109	Asthma_BAL_post	3.90547	0.262332	0.371049
k__Bacteria.p__Actinobacteria.c__Actinobacteria.o__Actinomycetales.f__Propionibacteriaceae.g__	3.08185	Asthma_BAL_pre	2.75358	0.284005	0.371049
k__Bacteria.p__Proteobacteria.c__Alphaproteobacteria.o__Rhizobiales.f__Bradyrhizobiaceae.g__Bradyrhizobium	3.82665	Asthma_BAL_post	3.50011	0.289363	0.371049
k__Bacteria.p__Bacteroidetes.c__Sphingobacteriia.o__Sphingobacteriales.f__Sphingobacteriaceae.g__Pedobacter	3.77905	Asthma_BAL_post	3.48841	0.294665	0.371049
k__Bacteria.p__Proteobacteria.c__Alphaproteobacteria.o__.f__.g__	2.95639	Asthma_BAL_pre	2.64786	0.294665	0.371049
k__Bacteria.p__Actinobacteria.c__Actinobacteria.o__Actinomycetales.f__Streptomycetaceae.g__Streptomyces	2.37045	Asthma_BAL_pre	2.71321	0.317311	0.371049
k__Bacteria.p__Chloroflexi.c__Anaerolineae.o__DRC31.f__.g__	2.85173	Asthma_BAL_pre	2.79092	0.317311	0.371049
k__Bacteria.p__Firmicutes.c__Bacilli.o__Lactobacillales.f__Aerococcaceae.g__Aerococcus	1.16259	Asthma_BAL_pre	2.56494	0.317311	0.371049
k__Bacteria.p__Proteobacteria.c__Betaproteobacteria.o__ASSO_13.f__.g__	2.72383	Asthma_BAL_pre	2.71992	0.317311	0.371049
k__Bacteria.p__Proteobacteria.c__Gammaproteobacteria.o__Xanthomonadales.f__Xanthomonadaceae.g__Stenotrophomonas	0.255529	Asthma_BAL_pre	2.58782	0.317311	0.371049
k__Bacteria.p__Firmicutes.c__Clostridia.o__Clostridiales.f___Mogibacteriaceae_.g__Mogibacterium	0.561777	Asthma_BAL_post	2.36123	0.317311	0.371049
k__Bacteria.p__Planctomycetes.c__OM190.o__CL500_15.f__.g__	0.618526	Asthma_BAL_pre	2.3128	0.317311	0.371049
k__Bacteria.p__Proteobacteria.c__Betaproteobacteria.o__Burkholderiales.f__Comamonadaceae.g__Rhodoferax	0.741478	Asthma_BAL_pre	2.22487	0.317311	0.371049
k__Bacteria.p__Proteobacteria.c__Gammaproteobacteria.o__Methylococcales.f__Crenotrichaceae.g__Crenothrix	0.230556	Asthma_BAL_pre	2.66629	0.317311	0.371049
k__Bacteria.p__Firmicutes.c__Bacilli.o__Bacillales.f__Listeriaceae.g__Brochothrix	3.02713	Asthma_BAL_pre	3.00535	0.317311	0.371049
k__Bacteria.p__Proteobacteria.c__Gammaproteobacteria.o__Legionellales.f__Coxiellaceae.g__Rickettsiella	0.0634079		NA	0.317311	0.371049
k__Bacteria.p__Firmicutes.c__Bacilli.o__Bacillales.f__Bacillaceae.g__Anoxybacillus	1.1986	Asthma_BAL_post	2.23639	0.317311	0.371049
k__Bacteria.p__Actinobacteria.c__Actinobacteria.o__Actinomycetales.f__Promicromonosporaceae.g__Promicromonospora	3.01057	Asthma_BAL_pre	2.85905	0.317311	0.371049
k__Bacteria.p__Actinobacteria.c__Actinobacteria.o__Actinomycetales.f__Microbacteriaceae.g__Clavibacter	0.531586	Asthma_BAL_pre	2.39067	0.317311	0.371049
k__Bacteria.p__Proteobacteria.c__Betaproteobacteria.o__Burkholderiales.f__Comamonadaceae.g__Hydrogenophaga	2.46051	Asthma_BAL_pre	2.42669	0.317311	0.371049
k__Bacteria.p__Proteobacteria.c__Gammaproteobacteria.o__Thiotrichales.f__Piscirickettsiaceae.g__Methylophaga	2.17461	Asthma_BAL_pre	2.51769	0.317311	0.371049
k__Bacteria.p__Planctomycetes.c__Planctomycetia.o__Gemmatales.f__Gemmataceae.g__Gemmata	2.26198	Asthma_BAL_pre	2.95045	0.317311	0.371049
k__Bacteria.p__Actinobacteria.c__Actinobacteria.o__Actinomycetales.f__Nocardiopsaceae.g__	0.230556	Asthma_BAL_pre	2.59131	0.317311	0.371049
k__Bacteria.p__Proteobacteria.c__Gammaproteobacteria.o__Legionellales.f__Coxiellaceae.g__	1.22059	Asthma_BAL_pre	2.19465	0.317311	0.371049
k__Bacteria.p__Proteobacteria.c__Betaproteobacteria.o__Burkholderiales.f__Burkholderiaceae.g__	1.62448	Asthma_BAL_pre	2.39936	0.317311	0.371049
k__Bacteria.p__Firmicutes.c__Bacilli.o__Lactobacillales.f__Carnobacteriaceae.g__Carnobacterium	2.11033	Asthma_BAL_post	2.3246	0.317311	0.371049
k__Bacteria.p__Actinobacteria.c__Actinobacteria.o__Actinomycetales.f__Propionibacteriaceae.g__Microlunatus	1.22059		NA	0.317311	0.371049
k__Bacteria.p__Proteobacteria.c__Betaproteobacteria.o__Burkholderiales.f__Comamonadaceae.g__Rubrivivax	1.05794	Asthma_BAL_pre	2.2563	0.317311	0.371049
k__Bacteria.p__Firmicutes.c__Clostridia.o__Clostridiales.f__Peptostreptococcaceae.g__Filifactor	1.74741	Asthma_BAL_post	2.40646	0.317311	0.371049
k__Bacteria.p__Proteobacteria.c__Betaproteobacteria.o__Rhodocyclales.f__Rhodocyclaceae.g__Denitratisoma	0.565386	Asthma_BAL_pre	2.27776	0.317311	0.371049
k__Bacteria.p__Proteobacteria.c__Gammaproteobacteria.o__Pseudomonadales.f__Pseudomonadaceae.g__	0.255529	Asthma_BAL_pre	2.61027	0.317311	0.371049
k__Bacteria.p__TM7.c__TM7_3.o__I025.f__.g__	1.48391	Asthma_BAL_pre	2.36285	0.317311	0.371049
k__Bacteria.p__Actinobacteria.c__Actinobacteria.o__Actinomycetales.f__Micromonosporaceae.g__	0.725104	Asthma_BAL_post	2.13715	0.317311	0.371049
k__Bacteria.p__Proteobacteria.c__Alphaproteobacteria.o__Rhizobiales.f__Beijerinckiaceae.g__Beijerinckia	0.540529	Asthma_BAL_post	2.58257	0.317311	0.371049
k__Bacteria.p__Proteobacteria.c__Alphaproteobacteria.o__Rickettsiales.f__mitochondria.g__Carica	0.565386	Asthma_BAL_pre	2.69472	0.317311	0.371049
k__Bacteria.p__Actinobacteria.c__Acidimicrobiia.o__Acidimicrobiales.f__Iamiaceae.g__	2.86533	Asthma_BAL_pre	2.71797	0.317311	0.371049
k__Bacteria.p__Actinobacteria.c__Actinobacteria.o__Actinomycetales.f__Cellulomonadaceae.g__Actinotalea	1.01647	Asthma_BAL_pre	2.55223	0.317311	0.371049
k__Bacteria.p__Firmicutes.c__Clostridia.o__Clostridiales.f__Clostridiaceae.g__Caloramator	1.09338	Asthma_BAL_post	2.36742	0.317311	0.371049
k__Bacteria.p__Proteobacteria.c__Betaproteobacteria.o__Burkholderiales.f__Comamonadaceae.g__Ramlibacter	2.57886	Asthma_BAL_pre	2.94665	0.317311	0.371049
k__Bacteria.p__Bacteroidetes.c__Cytophagia.o__Cytophagales.f__Cytophagaceae.g__Dyadobacter	1.51057	Asthma_BAL_post	2.37928	0.317311	0.371049
k__Bacteria.p__Gemmatimonadetes.c__.o__.f__.g__	2.06307	Asthma_BAL_pre	2.59869	0.317311	0.371049
k__Bacteria.p__Planctomycetes.c__Phycisphaerae.o__WD2101.f__.g__	1.77404	Asthma_BAL_pre	2.56978	0.317311	0.371049
k__Bacteria.p__Bacteroidetes.c__Cytophagia.o__Cytophagales.f__Cytophagaceae.g__Adhaeribacter	2.86217	Asthma_BAL_pre	2.86203	0.317311	0.371049
k__Bacteria.p__Chloroflexi.c__S085.o__.f__.g__	2.46958	Asthma_BAL_pre	2.60439	0.317311	0.371049
k__Bacteria.p__Actinobacteria.c__Actinobacteria.o__Actinomycetales.f__Intrasporangiaceae.g__Knoellia	0.478355	Asthma_BAL_pre	2.2784	0.317311	0.371049
k__Bacteria.p__Firmicutes.c__Clostridia.o__Clostridiales.f__Lachnospiraceae.g__Blautia	1.0389	Asthma_BAL_post	2.52278	0.317311	0.371049
k__Bacteria.p__Bacteroidetes.c___Saprospirae_.o___Saprospirales_.f__Saprospiraceae.g__	2.23423	Asthma_BAL_pre	2.37428	0.317311	0.371049
k__Bacteria.p__Cyanobacteria.c__Chloroplast.o__Stramenopiles.f__.g__	2.76834	Asthma_BAL_pre	2.8946	0.317311	0.371049
k__Bacteria.p__Bacteroidetes.c__Sphingobacteriia.o__Sphingobacteriales.f__.g__	2.20399	Asthma_BAL_pre	2.46934	0.317311	0.371049
k__Bacteria.p__Firmicutes.c__Clostridia.o__Clostridiales.f__Clostridiaceae.g__Clostridium	1.54705	Asthma_BAL_post	2.51643	0.317311	0.371049
k__Bacteria.p__Actinobacteria.c__Coriobacteriia.o__Coriobacteriales.f__Coriobacteriaceae.g__	1.53181	Asthma_BAL_post	2.66774	0.317311	0.371049
k__Bacteria.p__Chloroflexi.c__Ellin6529.o__.f__.g__	0.264357	Asthma_BAL_pre	2.19891	0.317311	0.371049
k__Bacteria.p__Firmicutes.c__Bacilli.o__Bacillales.f__Staphylococcaceae.g__Jeotgalicoccus	2.08041	Asthma_BAL_pre	2.50656	0.317311	0.371049
k__Bacteria.p__Actinobacteria.c__Actinobacteria.o__Actinomycetales.f__Thermomonosporaceae.g__Actinomadura	1.4326	Asthma_BAL_pre	2.59954	0.317311	0.371049
k__Bacteria.p__Proteobacteria.c__Betaproteobacteria.o__Burkholderiales.f__Comamonadaceae.g__Pelomonas	2.57922	Asthma_BAL_post	2.49244	0.317311	0.371049
k__Bacteria.p__OD1.c__ABY1.o__.f__.g__	2.52203	Asthma_BAL_pre	2.56409	0.317311	0.371049
k__Bacteria.p__Actinobacteria.c__Actinobacteria.o__Actinomycetales.f__Promicromonosporaceae.g__Cellulosimicrobium	0.561777	Asthma_BAL_post	2.61665	0.317311	0.371049
k__Bacteria.p__Proteobacteria.c__Betaproteobacteria.o__Burkholderiales.f__Alcaligenaceae.g__Sutterella	2.28026	Asthma_BAL_post	2.35805	0.317311	0.371049
k__Bacteria.p__Proteobacteria.c__Alphaproteobacteria.o__Rickettsiales.f__mitochondria.g__Vermamoeba	2.14977	Asthma_BAL_post	2.31149	0.317311	0.371049
k__Bacteria.p__Firmicutes.c__Bacilli.o__Bacillales.f__Planococcaceae.g__Planococcus	2.71942	Asthma_BAL_pre	2.60205	0.317311	0.371049
k__Bacteria.p__Firmicutes.c__Clostridia.o__Clostridiales.f__Ruminococcaceae.g__Faecalibacterium	0.561777	Asthma_BAL_post	2.55014	0.317311	0.371049
k__Bacteria.p__Proteobacteria.c__Alphaproteobacteria.o__Rhizobiales.f__Rhodobiaceae.g__Afifella	2.4374	Asthma_BAL_pre	2.81107	0.317311	0.371049
k__Bacteria.p__Actinobacteria.c__Actinobacteria.o__Actinomycetales.f__Jonesiaceae.g__	0.0634079		NA	0.317311	0.371049
k__Bacteria.p__Firmicutes.c__Erysipelotrichi.o__Erysipelotrichales.f__Erysipelotrichaceae.g__Bulleidia	1.71812	Asthma_BAL_post	2.45413	0.317311	0.371049
k__Bacteria.p__Acidobacteria.c___Chloracidobacteria_.o__RB41.f__Ellin6075.g__	1.90851	Asthma_BAL_post	2.35193	0.317311	0.371049
k__Bacteria.p__Nitrospirae.c__Nitrospira.o__Nitrospirales.f__Nitrospiraceae.g__Nitrospira	2.9465	Asthma_BAL_pre	2.82646	0.317311	0.371049
k__Bacteria.p__Cyanobacteria.c__Oscillatoriophycideae.o__Oscillatoriales.f__Phormidiaceae.g__Microcoleus	0.264357	Asthma_BAL_pre	2.24041	0.317311	0.371049
k__Bacteria.p__Firmicutes.c__Bacilli.o__Lactobacillales.f__Enterococcaceae.g__Tetragenococcus	2.13531	Asthma_BAL_post	2.61264	0.317311	0.371049
k__Bacteria.p__Firmicutes.c__Clostridia.o__Clostridiales.f__Peptococcaceae.g__Peptococcus	1.26075	Asthma_BAL_post	2.67009	0.317311	0.371049
k__Bacteria.p__Bacteroidetes.c__Sphingobacteriia.o__Sphingobacteriales.f__Sphingobacteriaceae.g__Sphingobacterium	0.364438	Asthma_BAL_post	2.52043	0.317311	0.371049
k__Bacteria.p__Proteobacteria.c__Betaproteobacteria.o__Burkholderiales.f__Burkholderiaceae.g__Burkholderia	1.38144	Asthma_BAL_pre	2.61177	0.317311	0.371049
k__Bacteria.p__Acidobacteria.c__Acidobacteria_6.o__iii1_15.f__.g__	2.55438	Asthma_BAL_pre	2.68817	0.317311	0.371049
k__Bacteria.p__GN02.c__BD1_5.o__.f__.g__	1.08466	Asthma_BAL_post	2.55951	0.317311	0.371049
k__Bacteria.p__Firmicutes.c__Clostridia.o__Clostridiales.f___Mogibacteriaceae_.g__Anaerovorax	1.33993	Asthma_BAL_post	2.623	0.317311	0.371049
k__Bacteria.p__Planctomycetes.c__Planctomycetia.o__Gemmatales.f__Isosphaeraceae.g__	0.0846561	Asthma_BAL_post	2.65287	0.317311	0.371049
k__Bacteria.p__Bacteroidetes.c__Bacteroidia.o__Bacteroidales.f__Bacteroidaceae.g__Bacteroides	3.64628	Asthma_BAL_post	3.439	0.317311	0.371049
k__Bacteria.p__Actinobacteria.c__Actinobacteria.o__Actinomycetales.f__Pseudonocardiaceae.g__Pseudonocardia	0.560102	Asthma_BAL_post	2.19835	0.317311	0.371049
k__Bacteria.p__Proteobacteria.c__Betaproteobacteria.o__Rhodocyclales.f__Rhodocyclaceae.g__Azospira	0.264357	Asthma_BAL_pre	2.14253	0.317311	0.371049
k__Bacteria.p__Proteobacteria.c__Betaproteobacteria.o__Rhodocyclales.f__Rhodocyclaceae.g__Dechloromonas	0.385686	Asthma_BAL_post	2.1435	0.317311	0.371049
k__Bacteria.p__Bacteroidetes.c___Saprospirae_.o___Saprospirales_.f__Chitinophagaceae.g__Flavisolibacter	2.88489	Asthma_BAL_pre	2.8653	0.317311	0.371049
k__Bacteria.p__Firmicutes.c__Clostridia.o__Clostridiales.f__Gracilibacteraceae.g__	0.540529	Asthma_BAL_post	2.32252	0.317311	0.371049
k__Bacteria.p__Proteobacteria.c__Gammaproteobacteria.o__Enterobacteriales.f__Enterobacteriaceae.g__	0.259072		NA	0.317311	0.371049
k__Bacteria.p__Firmicutes.c__Bacilli.o__Bacillales.f__.g__	1.10945	Asthma_BAL_pre	2.11123	0.317311	0.371049
k__Bacteria.p__Chloroflexi.c__Thermomicrobia.o__JG30_KF_CM45.f__.g__	2.14902	Asthma_BAL_pre	2.36041	0.317311	0.371049
k__Bacteria.p__TM7.c__TM7_3.o__CW040.f__.g__	0.579003	Asthma_BAL_post	2.30107	0.317311	0.371049
k__Bacteria.p__Proteobacteria.c__Epsilonproteobacteria.o__Campylobacterales.f__Campylobacteraceae.g__Arcobacter	2.09979	Asthma_BAL_pre	2.37863	0.317311	0.371049
k__Bacteria.p__Actinobacteria.c__Actinobacteria.o__Actinomycetales.f__Micromonosporaceae.g__Catenuloplanes	0.277973	Asthma_BAL_post	2.73119	0.317311	0.371049
k__Bacteria.p__Firmicutes.c__Clostridia.o__Clostridiales.f__Lachnospiraceae.g__Moryella	0.0846561	Asthma_BAL_post	2.46215	0.317311	0.371049
k__Bacteria.p__Proteobacteria.c__Deltaproteobacteria.o__Myxococcales.f__Myxococcaceae.g__Myxococcus	2.68844	Asthma_BAL_pre	2.66983	0.317311	0.371049
k__Bacteria.p__Proteobacteria.c__Alphaproteobacteria.o__Sphingomonadales.f__Erythrobacteraceae.g__Lutibacterium	1.1986	Asthma_BAL_post	2.22221	0.317311	0.371049
k__Bacteria.p__Firmicutes.c__Clostridia.o__Clostridiales.f___Mogibacteriaceae_.g__	1.9042	Asthma_BAL_post	2.26739	0.317311	0.371049
k__Bacteria.p__Proteobacteria.c__Betaproteobacteria.o__SBla14.f__.g__	2.22427	Asthma_BAL_pre	2.64131	0.317311	0.371049
k__Bacteria.p__Proteobacteria.c__Betaproteobacteria.o__Burkholderiales.f__Alcaligenaceae.g__Achromobacter	0.565386		NA	0.317311	0.371049
k__Bacteria.p__Proteobacteria.c__Betaproteobacteria.o__Neisseriales.f__Neisseriaceae.g__Vogesella	0.565386	Asthma_BAL_pre	2.11753	0.317311	0.371049
k__Bacteria.p__Nitrospirae.c__Nitrospira.o__Nitrospirales.f__Nitrospiraceae.g__	2.65195	Asthma_BAL_pre	2.48483	0.317311	0.371049
k__Bacteria.p__Proteobacteria.c__Betaproteobacteria.o__Rhodocyclales.f__Rhodocyclaceae.g__Azoarcus	0.317496	Asthma_BAL_pre	2.3514	0.317311	0.371049
k__Bacteria.p__GN02.c__.o__.f__.g__	2.52701	Asthma_BAL_pre	2.37016	0.317311	0.371049
k__Bacteria.p__TM7.c__TM7_1.o__.f__.g__	3.23499	Asthma_BAL_pre	3.13274	0.317311	0.371049
k__Bacteria.p__Chloroflexi.c__Gitt_GS_136.o__.f__.g__	1.23078	Asthma_BAL_post	2.36995	0.317311	0.371049
k__Bacteria.p__Proteobacteria.c__Alphaproteobacteria.o__Rickettsiales.f__mitochondria.g__	1.65347	Asthma_BAL_pre	2.42145	0.317311	0.371049
k__Bacteria.p__Proteobacteria.c__Betaproteobacteria.o__Methylophilales.f__Methylophilaceae.g__	1.09338	Asthma_BAL_post	2.54047	0.317311	0.371049
k__Bacteria.p__Proteobacteria.c__Alphaproteobacteria.o__Rhodospirillales.f__Rhodospirillaceae.g__	2.41577	Asthma_BAL_pre	2.08359	0.319137	0.371685
k__Bacteria.p__Proteobacteria.c__Alphaproteobacteria.o__Sphingomonadales.f__Sphingomonadaceae.g__Novosphingobium	3.65342	Asthma_BAL_pre	3.21361	0.336668	0.390535
k__Bacteria.p__Actinobacteria.c__Actinobacteria.o__Actinomycetales.f__Sporichthyaceae.g__	1.90108		NA	0.391219	0.444916
k__Bacteria.p__Bacteroidetes.c__Flavobacteriia.o__Flavobacteriales.f__Flavobacteriaceae.g__Capnocytophaga	2.74068	Asthma_BAL_pre	2.55121	0.391219	0.444916
k__Bacteria.p__Proteobacteria.c__Gammaproteobacteria.o__Pasteurellales.f__Pasteurellaceae.g__Aggregatibacter	1.34354		NA	0.391219	0.444916
k__Bacteria.p__Actinobacteria.c__Actinobacteria.o__Actinomycetales.f__Nocardioidaceae.g__Pimelobacter	1.80452		NA	0.391219	0.444916
k__Bacteria.p__Firmicutes.c__Clostridia.o__Clostridiales.f__Veillonellaceae.g__Selenomonas	2.91611	Asthma_BAL_pre	2.66663	0.391219	0.444916
k__Bacteria.p__Actinobacteria.c__Actinobacteria.o__Actinomycetales.f__Intrasporangiaceae.g__	2.89362	Asthma_BAL_pre	2.59327	0.400499	0.450173
k__Bacteria.p__Firmicutes.c__Clostridia.o__Clostridiales.f__Ruminococcaceae.g__Oscillospira	2.44562	Asthma_BAL_post	2.25556	0.400499	0.450173
k__Bacteria.p__Firmicutes.c__Clostridia.o__Clostridiales.f__Ruminococcaceae.g__	2.80974	Asthma_BAL_post	2.59154	0.400499	0.450173
k__Bacteria.p__Actinobacteria.c__Actinobacteria.o__Actinomycetales.f__Micrococcaceae.g__Micrococcus	3.29866	Asthma_BAL_pre	2.94098	0.415063	0.464742
k__Bacteria.p__Firmicutes.c__Clostridia.o__Clostridiales.f__Veillonellaceae.g__Veillonella	3.7438	Asthma_BAL_post	3.18474	0.422527	0.471281
k__Bacteria.p__Proteobacteria.c__Betaproteobacteria.o__Burkholderiales.f__Burkholderiaceae.g__Salinispora	2.3093		NA	0.475076	0.527862
k__Bacteria.p__Proteobacteria.c__Alphaproteobacteria.o__Rhizobiales.f__.g__	3.38187	Asthma_BAL_post	3.04624	0.514393	0.569366
k__Bacteria.p__Firmicutes.c__Bacilli.o__Bacillales.f__Staphylococcaceae.g__Staphylococcus	3.98293	Asthma_BAL_pre	3.67417	0.521839	0.573848
k__Bacteria.p__Proteobacteria.c__Gammaproteobacteria.o__Alteromonadales.f__Shewanellaceae.g__Shewanella	0.949618		NA	0.528336	0.573848
k__Bacteria.p__Cyanobacteria.c__Synechococcophycideae.o__Synechococcales.f__Acaryochloridaceae.g__Acaryochloris	1.89068		NA	0.528336	0.573848
k__Bacteria.p__Actinobacteria.c__Actinobacteria.o__Actinomycetales.f__Microbacteriaceae.g__Pseudoclavibacter	2.41862	Asthma_BAL_post	2.17753	0.528336	0.573848
k__Bacteria.p__Firmicutes.c__Bacilli.o__Bacillales.f__Planococcaceae.g__Planomicrobium	3.06828	Asthma_BAL_pre	2.53459	0.528336	0.573848
k__Bacteria.p__Proteobacteria.c__Betaproteobacteria.o__Burkholderiales.f__Comamonadaceae.g__Comamonas	2.87575	Asthma_BAL_pre	2.63255	0.592177	0.640789
k__Bacteria.p__Actinobacteria.c__Actinobacteria.o__Actinomycetales.f__Geodermatophilaceae.g__Geodermatophilus	1.01848		NA	0.618402	0.664209
k__Bacteria.p__TM7.c__TM7_3.o__.f__.g__	3.42399	Asthma_BAL_pre	3.0556	0.618402	0.664209
k__Bacteria.p__Actinobacteria.c__Actinobacteria.o__Actinomycetales.f__Nocardiaceae.g__Rhodococcus	2.1349		NA	0.669146	0.71606
k__Bacteria.p__Proteobacteria.c__Alphaproteobacteria.o__Sphingomonadales.f__.g__	2.43144	Asthma_BAL_pre	2.3029	0.674219	0.716203
k__Bacteria.p__Actinobacteria.c__Actinobacteria.o__Actinomycetales.f__Cellulomonadaceae.g__Cellulomonas	1.38144	Asthma_BAL_pre	2.08626	0.674219	0.716203
k__Bacteria.p__Firmicutes.c__Clostridia.o__Clostridiales.f__Ruminococcaceae.g__Ruminococcus	3.61186	Asthma_BAL_post	3.37387	0.703151	0.744211
k__Bacteria.p__Proteobacteria.c__Betaproteobacteria.o__Burkholderiales.f__.g__	2.07901		NA	0.721	0.760328
k__Bacteria.p__Proteobacteria.c__Alphaproteobacteria.o__Rhodospirillales.f__Acetobacteraceae.g__	3.25913	Asthma_BAL_pre	2.83156	0.73983	0.774552
k__Bacteria.p__Actinobacteria.c__Actinobacteria.o__Actinomycetales.f__Micrococcaceae.g__Kocuria	2.80657	Asthma_BAL_pre	2.28263	0.73983	0.774552
k__Bacteria.p__Proteobacteria.c__Alphaproteobacteria.o__Rhizobiales.f__Bradyrhizobiaceae.g__	2.95953	Asthma_BAL_post	2.59556	0.748774	0.781095
k__Bacteria.p__Proteobacteria.c__Betaproteobacteria.o__.f__.g__	3.0809	Asthma_BAL_pre	2.84214	0.84889	0.882359
k__Bacteria.p__Proteobacteria.c__Alphaproteobacteria.o__Rhizobiales.f__Phyllobacteriaceae.g__Mesorhizobium	0.560102	Asthma_BAL_post	2.15451	0.902035	0.902035
k__Bacteria.p__Firmicutes.c__Clostridia.o__Clostridiales.f__Clostridiaceae.g__Proteiniclasticum	2.74218	Asthma_BAL_pre	2.54537	0.902035	0.902035
k__Bacteria.p__Firmicutes.c__Clostridia.o__Clostridiales.f___Tissierellaceae_.g__Parvimonas	3.09735	Asthma_BAL_pre	2.88872	0.902035	0.902035
k__Bacteria.p__Armatimonadetes.c__Armatimonadia.o__Armatimonadales.f__Armatimonadaceae.g__	2.1936	Asthma_BAL_pre	2.25032	0.902035	0.902035
k__Bacteria.p__Firmicutes.c__Bacilli.o__Lactobacillales.f__Leuconostocaceae.g__Leuconostoc	2.87455	Asthma_BAL_pre	2.69581	0.902035	0.902035
k__Bacteria.p__TM7.c__TM7_3.o__EW055.f__.g__	1.15107		NA	0.902035	0.902035
k__Bacteria.p__Actinobacteria.c__Acidimicrobiia.o__Acidimicrobiales.f__C111.g__	2.53986	Asthma_BAL_pre	2.44747	0.902035	0.902035
k__Bacteria.p__Bacteroidetes.c__Bacteroidia.o__Bacteroidales.f__Rikenellaceae.g__	2.50104	Asthma_BAL_pre	2.42778	0.902035	0.902035
k__Bacteria.p__Actinobacteria.c__Actinobacteria.o__Actinomycetales.f__.g__	1.62221		NA	0.902035	0.902035
k__Bacteria.p__Actinobacteria.c__Actinobacteria.o__Actinomycetales.f__Nocardiopsaceae.g__Prauseria	2.81766	Asthma_BAL_post	2.68453	0.902035	0.902035
k__Bacteria.p__Actinobacteria.c__Actinobacteria.o__Actinomycetales.f__Nocardioidaceae.g__Friedmanniella	2.38144	Asthma_BAL_pre	2.65577	0.902035	0.902035

## Sheet: Lung.asthma
Taxa	Log.higheset.class.average	Class	LDA.effect.size	p.value	padj
k__Bacteria.p__Firmicutes.c__Bacilli.o__Lactobacillales.f__Lactobacillaceae.g__Lactobacillus	5.5471	Asthma_Lung_post	5.25364	0.00394775	0.0352905
k__Bacteria.p__Firmicutes.c__Clostridia.o__Clostridiales.f___Tissierellaceae_.g__Anaerococcus	3.37808	Asthma_Lung_post	3.07634	0.002093	0.0352905
k__Bacteria.p___Thermi_.c__Deinococci.o__Deinococcales.f__Deinococcaceae.g__Deinococcus	4.48907	Asthma_Lung_pre	4.19115	0.00280167	0.0352905
k__Bacteria.p__Actinobacteria.c__Actinobacteria.o__Actinomycetales.f__Geodermatophilaceae.g__	3.93425	Asthma_Lung_pre	3.62741	0.00334562	0.0352905
k__Bacteria.p__Actinobacteria.c__Actinobacteria.o__Actinomycetales.f__Intrasporangiaceae.g__Janibacter	4.08681	Asthma_Lung_pre	3.79666	0.00280167	0.0352905
k__Bacteria.p__Actinobacteria.c__Actinobacteria.o__Actinomycetales.f__Microbacteriaceae.g__Agrococcus	3.9056	Asthma_Lung_pre	3.6005	0.002093	0.0352905
k__Bacteria.p__Actinobacteria.c__Actinobacteria.o__Actinomycetales.f__Micrococcaceae.g__	3.69399	Asthma_Lung_pre	3.38208	0.00369988	0.0352905
k__Bacteria.p__Actinobacteria.c__Actinobacteria.o__Actinomycetales.f__Nocardioidaceae.g__	3.99782	Asthma_Lung_pre	3.69227	0.002093	0.0352905
k__Bacteria.p__Actinobacteria.c__Actinobacteria.o__Actinomycetales.f__Nocardioidaceae.g__Nocardioides	3.68647	Asthma_Lung_pre	3.38676	0.002093	0.0352905
k__Bacteria.p__Actinobacteria.c__Actinobacteria.o__Actinomycetales.f__Propionibacteriaceae.g__Propionibacterium	4.19721	Asthma_Lung_pre	3.83925	0.00394775	0.0352905
k__Bacteria.p__Firmicutes.c__Bacilli.o__Bacillales.f___Exiguobacteraceae_.g__Exiguobacterium	3.52788	Asthma_Lung_pre	3.22914	0.002093	0.0352905
k__Bacteria.p__Firmicutes.c__Bacilli.o__Bacillales.f__Bacillaceae.g__Bacillus	3.52443	Asthma_Lung_pre	3.21869	0.00388491	0.0352905
k__Bacteria.p__Firmicutes.c__Bacilli.o__Bacillales.f__Planococcaceae.g__	4.20443	Asthma_Lung_pre	3.90974	0.00369988	0.0352905
k__Bacteria.p__Firmicutes.c__Clostridia.o__Clostridiales.f__Peptococcaceae.g__Desulfotomaculum	3.5498	Asthma_Lung_pre	3.25308	0.002093	0.0352905
k__Bacteria.p__Proteobacteria.c__Alphaproteobacteria.o__Caulobacterales.f__Caulobacteraceae.g__	4.67758	Asthma_Lung_pre	4.37338	0.00388491	0.0352905
k__Bacteria.p__Proteobacteria.c__Alphaproteobacteria.o__Caulobacterales.f__Caulobacteraceae.g__Mycoplana	4.11976	Asthma_Lung_pre	3.82237	0.00280167	0.0352905
k__Bacteria.p__Proteobacteria.c__Alphaproteobacteria.o__Caulobacterales.f__Caulobacteraceae.g__Phenylobacterium	4.70678	Asthma_Lung_pre	4.3956	0.00280167	0.0352905
k__Bacteria.p__Proteobacteria.c__Alphaproteobacteria.o__Rhizobiales.f__Bradyrhizobiaceae.g__	3.48138	Asthma_Lung_pre	3.16768	0.00334562	0.0352905
k__Bacteria.p__Proteobacteria.c__Alphaproteobacteria.o__Rhizobiales.f__Bradyrhizobiaceae.g__Balneimonas	4.05007	Asthma_Lung_pre	3.75288	0.002093	0.0352905
k__Bacteria.p__Proteobacteria.c__Alphaproteobacteria.o__Rhizobiales.f__Hyphomicrobiaceae.g__	3.58042	Asthma_Lung_pre	3.26125	0.002093	0.0352905
k__Bacteria.p__Proteobacteria.c__Alphaproteobacteria.o__Rhizobiales.f__Methylobacteriaceae.g__	4.22679	Asthma_Lung_pre	3.92617	0.00394775	0.0352905
k__Bacteria.p__Proteobacteria.c__Alphaproteobacteria.o__Rhizobiales.f__Rhizobiaceae.g__Agrobacterium	3.85949	Asthma_Lung_pre	3.5759	0.002093	0.0352905
k__Bacteria.p__Proteobacteria.c__Alphaproteobacteria.o__Rhodobacterales.f__Rhodobacteraceae.g__	3.63802	Asthma_Lung_pre	3.29674	0.00280167	0.0352905
k__Bacteria.p__Proteobacteria.c__Alphaproteobacteria.o__Rhodobacterales.f__Rhodobacteraceae.g__Paracoccus	4.62513	Asthma_Lung_pre	4.3205	0.00388491	0.0352905
k__Bacteria.p__Proteobacteria.c__Alphaproteobacteria.o__Rhodobacterales.f__Rhodobacteraceae.g__Rhodobacter	3.92915	Asthma_Lung_pre	3.60289	0.002093	0.0352905
k__Bacteria.p__Proteobacteria.c__Alphaproteobacteria.o__Rhodobacterales.f__Rhodobacteraceae.g__Rubellimicrobium	4.5223	Asthma_Lung_pre	4.21925	0.00280167	0.0352905
k__Bacteria.p__Proteobacteria.c__Alphaproteobacteria.o__Sphingomonadales.f__Sphingomonadaceae.g__	4.00496	Asthma_Lung_pre	3.71127	0.00388491	0.0352905
k__Bacteria.p__Proteobacteria.c__Alphaproteobacteria.o__Sphingomonadales.f__Sphingomonadaceae.g__Kaistobacter	3.21212	Asthma_Lung_pre	2.88348	0.00476268	0.0413233
k__Bacteria.p__Proteobacteria.c__Alphaproteobacteria.o__Sphingomonadales.f__Sphingomonadaceae.g__Sphingomonas	3.67616	Asthma_Lung_pre	3.36826	0.00394775	0.0352905
k__Bacteria.p__Proteobacteria.c__Betaproteobacteria.o__Burkholderiales.f__Comamonadaceae.g__	3.97594	Asthma_Lung_pre	3.66752	0.00334562	0.0352905
k__Bacteria.p__Proteobacteria.c__Betaproteobacteria.o__Burkholderiales.f__Oxalobacteraceae.g__	4.35646	Asthma_Lung_pre	4.06505	0.002093	0.0352905
k__Bacteria.p__Proteobacteria.c__Betaproteobacteria.o__Rhodocyclales.f__Rhodocyclaceae.g__	2.88326	Asthma_Lung_pre	2.60542	0.002093	0.0352905
k__Bacteria.p__Proteobacteria.c__Gammaproteobacteria.o__Pseudomonadales.f__Moraxellaceae.g__Acinetobacter	2.48816	Asthma_Lung_pre	2.17435	0.00280167	0.0352905
k__Bacteria.p__Proteobacteria.c__Gammaproteobacteria.o__Pseudomonadales.f__Moraxellaceae.g__Enhydrobacter	2.63218	Asthma_Lung_pre	2.33325	0.00280167	0.0352905
k__Bacteria.p__Fusobacteria.c__Fusobacteriia.o__Fusobacteriales.f__Leptotrichiaceae.g__Leptotrichia	2.95064	Asthma_Lung_post	2.65108	0.00739713	0.051956
k__Bacteria.p__Proteobacteria.c__Alphaproteobacteria.o__Rhodospirillales.f__Rhodospirillaceae.g__	3.06012	Asthma_Lung_pre	2.71039	0.00739713	0.051956
k__Bacteria.p__Proteobacteria.c__Betaproteobacteria.o__Neisseriales.f__Neisseriaceae.g__Kingella	2.5405	Asthma_Lung_post	2.23497	0.00739713	0.051956
k__Bacteria.p__Proteobacteria.c__Gammaproteobacteria.o__Xanthomonadales.f__Xanthomonadaceae.g__Lysobacter	2.25917		NA	0.00739713	0.051956
k__Bacteria.p__Actinobacteria.c__Actinobacteria.o__Actinomycetales.f__Microbacteriaceae.g__	3.77248	Asthma_Lung_pre	3.44625	0.00739713	0.051956
k__Bacteria.p__Actinobacteria.c__Actinobacteria.o__Actinomycetales.f__Micrococcaceae.g__Microbispora	2.27602		NA	0.00739713	0.051956
k__Bacteria.p__Proteobacteria.c__Alphaproteobacteria.o__Rhizobiales.f__Aurantimonadaceae.g__Aurantimonas	3.43477	Asthma_Lung_pre	3.13017	0.00739713	0.051956
k__Bacteria.p__Actinobacteria.c__Acidimicrobiia.o__Acidimicrobiales.f__.g__	3.07177	Asthma_Lung_pre	2.77501	0.00739713	0.051956
k__Bacteria.p__Bacteroidetes.c__Bacteroidia.o__Bacteroidales.f__Prevotellaceae.g__Prevotella	3.36594	Asthma_Lung_post	3.0683	0.00789277	0.0541481
k__Bacteria.p__Proteobacteria.c__Alphaproteobacteria.o__Sphingomonadales.f__Erythrobacteraceae.g__	3.96067	Asthma_Lung_pre	3.63271	0.00910593	0.0610511
k__Bacteria.p__Bacteroidetes.c__Bacteroidia.o__Bacteroidales.f__S24_7.g__	4.60316	Asthma_Lung_pre	4.30664	0.0104056	0.0682146
k__Bacteria.p__Firmicutes.c__Clostridia.o__Clostridiales.f__Veillonellaceae.g__Veillonella	3.28855	Asthma_Lung_post	2.97843	0.0127533	0.0778511
k__Bacteria.p__Proteobacteria.c__Alphaproteobacteria.o__Rhodospirillales.f__Rhodospirillaceae.g__Azospirillum	4.10954	Asthma_Lung_pre	3.78634	0.0131951	0.0778511
k__Bacteria.p__Proteobacteria.c__Betaproteobacteria.o__Burkholderiales.f__Comamonadaceae.g__Comamonas	3.35188	Asthma_Lung_pre	3.05484	0.0131951	0.0778511
k__Bacteria.p__Proteobacteria.c__Alphaproteobacteria.o__Rhizobiales.f__Beijerinckiaceae.g__	2.92936	Asthma_Lung_pre	2.66367	0.0131951	0.0778511
k__Bacteria.p__Proteobacteria.c__Alphaproteobacteria.o__Sphingomonadales.f__Sphingomonadaceae.g__Novosphingobium	2.76923	Asthma_Lung_pre	2.51776	0.0131951	0.0778511
k__Bacteria.p__Proteobacteria.c__Alphaproteobacteria.o__Rhizobiales.f__Hyphomicrobiaceae.g__Devosia	3.89334	Asthma_Lung_pre	3.59743	0.0200963	0.0964373
k__Bacteria.p__Proteobacteria.c__Alphaproteobacteria.o__Rhodospirillales.f__Rhodospirillaceae.g__Skermanella	3.55855	Asthma_Lung_pre	3.23423	0.0210252	0.0964373
k__Bacteria.p__Actinobacteria.c__Actinobacteria.o__Actinomycetales.f__Geodermatophilaceae.g__Geodermatophilus	2.49582	Asthma_Lung_pre	2.13073	0.0222296	0.0964373
k__Bacteria.p__Proteobacteria.c__Alphaproteobacteria.o__.f__.g__	3.27757	Asthma_Lung_pre	2.99144	0.0222296	0.0964373
k__Bacteria.p__Firmicutes.c__Bacilli.o__Lactobacillales.f__Aerococcaceae.g__Facklamia	2.19195		NA	0.0222296	0.0964373
k__Bacteria.p__Bacteroidetes.c__Cytophagia.o__Cytophagales.f__Cytophagaceae.g__	3.31783	Asthma_Lung_pre	3.02718	0.0222296	0.0964373
k__Bacteria.p__Proteobacteria.c__Alphaproteobacteria.o__Rhodobacterales.f__Hyphomonadaceae.g__	3.50866	Asthma_Lung_pre	3.18325	0.0222296	0.0964373
k__Bacteria.p__Nitrospirae.c__Nitrospira.o__Nitrospirales.f__Nitrospiraceae.g__Nitrospira	3.34631	Asthma_Lung_pre	3.02148	0.0222296	0.0964373
k__Bacteria.p__Firmicutes.c__Bacilli.o__Bacillales.f___Exiguobacteraceae_.g__	2.30873	Asthma_Lung_pre	2.01047	0.0222296	0.0964373
k__Bacteria.p__Verrucomicrobia.c__Verrucomicrobiae.o__Verrucomicrobiales.f__Verrucomicrobiaceae.g__Akkermansia	2.20854		NA	0.0222296	0.0964373
k__Bacteria.p__Firmicutes.c__Bacilli.o__Lactobacillales.f__Streptococcaceae.g__Lactococcus	3.43058	Asthma_Lung_post	3.07229	0.0222296	0.0964373
k__Bacteria.p__Proteobacteria.c__Betaproteobacteria.o__Burkholderiales.f__Alcaligenaceae.g__Sutterella	3.96154	Asthma_Lung_pre	3.6708	0.0222296	0.0964373
k__Bacteria.p__Chloroflexi.c__Thermomicrobia.o__JG30_KF_CM45.f__.g__	2.37982	Asthma_Lung_pre	2.09531	0.0222296	0.0964373
k__Bacteria.p__Proteobacteria.c__Deltaproteobacteria.o__Myxococcales.f__Haliangiaceae.g__	2.95032	Asthma_Lung_pre	2.60342	0.0222296	0.0964373
k__Bacteria.p__Bacteroidetes.c___Saprospirae_.o___Saprospirales_.f__Chitinophagaceae.g__	3.46239	Asthma_Lung_pre	3.20245	0.0222296	0.0964373
k__Bacteria.p__Proteobacteria.c__Gammaproteobacteria.o__Alteromonadales.f___Chromatiaceae_.g__Rheinheimera	2.3567	Asthma_Lung_pre	2.07928	0.0222296	0.0964373
k__Bacteria.p__Chloroflexi.c__Anaerolineae.o__envOPS12.f__.g__	3.40288	Asthma_Lung_pre	3.11163	0.0222296	0.0964373
k__Bacteria.p__Proteobacteria.c__Alphaproteobacteria.o__Rhizobiales.f__Aurantimonadaceae.g__	2.75686	Asthma_Lung_pre	2.48775	0.0222296	0.0964373
k__Bacteria.p__Firmicutes.c__Clostridia.o__Clostridiales.f__.g__	4.01304	Asthma_Lung_pre	3.63329	0.0249747	0.106776
k__Bacteria.p__Firmicutes.c__Bacilli.o__Lactobacillales.f__Enterococcaceae.g__Enterococcus	2.53478	Asthma_Lung_post	2.1777	0.0277684	0.117024
k__Bacteria.p__Firmicutes.c__Bacilli.o__Lactobacillales.f__Carnobacteriaceae.g__Granulicatella	3.12347	Asthma_Lung_post	2.75216	0.0308885	0.12834
k__Bacteria.p__Cyanobacteria.c__Chloroplast.o__Streptophyta.f__.g__	3.9857	Asthma_Lung_pre	3.56166	0.037373	0.153125
k__Bacteria.p__Proteobacteria.c__Alphaproteobacteria.o__Rhizobiales.f__Methylobacteriaceae.g__Methylobacterium	3.76935	Asthma_Lung_pre	3.45012	0.0415959	0.159897
k__Bacteria.p__Firmicutes.c__Clostridia.o__Clostridiales.f___Tissierellaceae_.g__Finegoldia	2.74659	Asthma_Lung_post	2.40295	0.0463198	0.159897
k__Bacteria.p__Firmicutes.c__Clostridia.o__Clostridiales.f___Tissierellaceae_.g__Peptoniphilus	2.86222	Asthma_Lung_pre	2.55319	0.0463198	0.159897
k__Bacteria.p__Actinobacteria.c__Actinobacteria.o__Actinomycetales.f__Sporichthyaceae.g__	2.67189	Asthma_Lung_pre	2.35634	0.0495102	0.159897
k__Bacteria.p__Firmicutes.c__Erysipelotrichi.o__Erysipelotrichales.f__Erysipelotrichaceae.g__Allobaculum	3.2213	Asthma_Lung_pre	2.92465	0.0529758	0.159897
k__Bacteria.p__Firmicutes.c__Bacilli.o__Lactobacillales.f__Streptococcaceae.g__Streptococcus	5.68074	Asthma_Lung_post	5.29005	0.0546639	0.159897
k__Bacteria.p__Firmicutes.c__Bacilli.o__Bacillales.f__Planococcaceae.g__Planomicrobium	3.34986	Asthma_Lung_pre	3.02507	0.0585386	0.159897
k__Bacteria.p__TM7.c__.o__.f__.g__	1.78182	Asthma_Lung_post	2.38679	0.0585386	0.159897
k__Bacteria.p__Proteobacteria.c__Betaproteobacteria.o__Burkholderiales.f__Oxalobacteraceae.g__Massilia	2.15287		NA	0.0585386	0.159897
k__Bacteria.p__Actinobacteria.c__Actinobacteria.o__Actinomycetales.f__Intrasporangiaceae.g__	3.3643	Asthma_Lung_pre	3.06948	0.0585386	0.159897
k__Bacteria.p__Actinobacteria.c__Actinobacteria.o__Actinomycetales.f__Dietziaceae.g__Dietzia	2.96582	Asthma_Lung_pre	2.69878	0.0585386	0.159897
k__Bacteria.p__Bacteroidetes.c__Bacteroidia.o__Bacteroidales.f__Porphyromonadaceae.g__Paludibacter	1.79019		NA	0.0585386	0.159897
k__Bacteria.p__Spirochaetes.c__Spirochaetes.o__Spirochaetales.f__Spirochaetaceae.g__Treponema	2.08462		NA	0.0585386	0.159897
k__Bacteria.p__Proteobacteria.c__Betaproteobacteria.o__Burkholderiales.f__.g__	2.38499	Asthma_Lung_pre	2.09808	0.0585386	0.159897
k__Bacteria.p__Firmicutes.c__Bacilli.o__Lactobacillales.f__Leuconostocaceae.g__Leuconostoc	1.93016		NA	0.0585386	0.159897
k__Bacteria.p__Proteobacteria.c__Alphaproteobacteria.o__Rhizobiales.f__Brucellaceae.g__Ochrobactrum	3.47932	Asthma_Lung_pre	3.19067	0.0585386	0.159897
k__Bacteria.p__Proteobacteria.c__Alphaproteobacteria.o__Rhizobiales.f__Methylocystaceae.g__Pleomorphomonas	3.5041	Asthma_Lung_pre	3.22056	0.0585386	0.159897
k__Bacteria.p__Proteobacteria.c__Gammaproteobacteria.o__Cardiobacteriales.f__Cardiobacteriaceae.g__Cardiobacterium	1.69198		NA	0.0585386	0.159897
k__Bacteria.p__Proteobacteria.c__Deltaproteobacteria.o__Myxococcales.f__.g__	3.07727	Asthma_Lung_pre	2.78505	0.0585386	0.159897
k__Bacteria.p__Actinobacteria.c__Acidimicrobiia.o__Acidimicrobiales.f__C111.g__	3.44375	Asthma_Lung_pre	3.20115	0.0585386	0.159897
k__Bacteria.p__Firmicutes.c__Clostridia.o__Clostridiales.f__Lachnospiraceae.g__Coprococcus	1.70868		NA	0.0585386	0.159897
k__Bacteria.p__Proteobacteria.c__Alphaproteobacteria.o__Rhizobiales.f__Rhizobiaceae.g__Rhizobium	1.48178		NA	0.0585386	0.159897
k__Bacteria.p__Bacteroidetes.c__Bacteroidia.o__Bacteroidales.f__Rikenellaceae.g__	3.36518	Asthma_Lung_pre	3.11788	0.0585386	0.159897
k__Bacteria.p__Proteobacteria.c__Betaproteobacteria.o__Gallionellales.f__Gallionellaceae.g__Gallionella	2.99646	Asthma_Lung_pre	2.69395	0.0585386	0.159897
k__Bacteria.p__Actinobacteria.c__Coriobacteriia.o__Coriobacteriales.f__Coriobacteriaceae.g__Atopobium	1.80702		NA	0.0585386	0.159897
k__Bacteria.p__Proteobacteria.c__Betaproteobacteria.o__Neisseriales.f__Neisseriaceae.g__	2.24598	Asthma_Lung_post	2.07308	0.0585386	0.159897
k__Bacteria.p__Actinobacteria.c__Thermoleophilia.o__Gaiellales.f__Gaiellaceae.g__	2.85252	Asthma_Lung_pre	2.56182	0.0585386	0.159897
k__Bacteria.p__Proteobacteria.c__Epsilonproteobacteria.o__Campylobacterales.f__Helicobacteraceae.g__Sulfuricurvum	1.38428		NA	0.0585386	0.159897
k__Bacteria.p__Proteobacteria.c__Betaproteobacteria.o__Burkholderiales.f__Oxalobacteraceae.g__Janthinobacterium	1.42811	Asthma_Lung_pre	2.47888	0.0585386	0.159897
k__Bacteria.p__Bacteroidetes.c__Cytophagia.o__Cytophagales.f__Cytophagaceae.g__Pontibacter	3.34346	Asthma_Lung_pre	3.05186	0.0585386	0.159897
k__Bacteria.p__Actinobacteria.c__Actinobacteria.o__Actinomycetales.f__Microbacteriaceae.g__Leucobacter	2.48722	Asthma_Lung_pre	2.21325	0.0585386	0.159897
k__Bacteria.p__Proteobacteria.c__Epsilonproteobacteria.o__Campylobacterales.f__Campylobacteraceae.g__Campylobacter	2.6443	Asthma_Lung_post	2.32868	0.0585386	0.159897
k__Bacteria.p__Actinobacteria.c__Actinobacteria.o__Actinomycetales.f__.g__	2.91532	Asthma_Lung_pre	2.58768	0.0585386	0.159897
k__Bacteria.p__Firmicutes.c__Clostridia.o__Clostridiales.f__Veillonellaceae.g__Selenomonas	2.64495	Asthma_Lung_post	2.43695	0.0585386	0.159897
k__Bacteria.p__Proteobacteria.c__Alphaproteobacteria.o__Rhodospirillales.f__Rhodospirillaceae.g__Rhodospirillum	1.99069		NA	0.0585386	0.159897
k__Bacteria.p__Planctomycetes.c__Planctomycetia.o__Planctomycetales.f__Planctomycetaceae.g__Planctomyces	3.03169	Asthma_Lung_pre	2.71945	0.0585386	0.159897
k__Bacteria.p__Proteobacteria.c__Alphaproteobacteria.o__Rhizobiales.f__.g__	3.21406	Asthma_Lung_pre	2.91941	0.0760866	0.205923
k__Bacteria.p__Actinobacteria.c__Actinobacteria.o__Actinomycetales.f__Microbacteriaceae.g__Curtobacterium	2.84374	Asthma_Lung_pre	2.59405	0.0873986	0.232276
k__Bacteria.p__Firmicutes.c__Bacilli.o__Bacillales.f__Bacillaceae.g__	2.0885		NA	0.0873986	0.232276
k__Bacteria.p__Bacteroidetes.c__Flavobacteriia.o__Flavobacteriales.f__Flavobacteriaceae.g__Capnocytophaga	2.95498	Asthma_Lung_post	2.5568	0.108043	0.269259
k__Bacteria.p__Bacteroidetes.c__Sphingobacteriia.o__Sphingobacteriales.f__Sphingobacteriaceae.g__Pedobacter	3.62192	Asthma_Lung_pre	3.29736	0.135084	0.269259
k__Bacteria.p__Actinobacteria.c__Actinobacteria.o__Actinomycetales.f__Nocardiaceae.g__Rhodococcus	3.36744	Asthma_Lung_pre	3.16469	0.139649	0.269259
k__Bacteria.p__Proteobacteria.c__Betaproteobacteria.o__Burkholderiales.f__Burkholderiaceae.g__Lautropia	2.15098	Asthma_Lung_post	2.43226	0.139649	0.269259
k__Bacteria.p__Proteobacteria.c__Gammaproteobacteria.o__Methylococcales.f__Crenotrichaceae.g__Crenothrix	1.44456	Asthma_Lung_pre	2.23893	0.139649	0.269259
k__Bacteria.p__Proteobacteria.c__Alphaproteobacteria.o__Rhizobiales.f__Phyllobacteriaceae.g__Mesorhizobium	1.49547	Asthma_Lung_pre	2.07978	0.139649	0.269259
k__Bacteria.p__Proteobacteria.c__Alphaproteobacteria.o__Rickettsiales.f__.g__	2.71423	Asthma_Lung_pre	2.69335	0.139649	0.269259
k__Bacteria.p__Actinobacteria.c__Thermoleophilia.o__Solirubrobacterales.f__.g__	2.44793	Asthma_Lung_pre	2.23385	0.139649	0.269259
k__Bacteria.p__Proteobacteria.c__Alphaproteobacteria.o__Rhodospirillales.f__Acetobacteraceae.g__Roseomonas	3.27161	Asthma_Lung_pre	3.00953	0.139649	0.269259
k__Bacteria.p__Proteobacteria.c__Betaproteobacteria.o__Burkholderiales.f__Comamonadaceae.g__Rubrivivax	1.6334	Asthma_Lung_pre	2.1732	0.139649	0.269259
k__Bacteria.p__Proteobacteria.c__Gammaproteobacteria.o__Pseudomonadales.f__Pseudomonadaceae.g__	0.696669		NA	0.139649	0.269259
k__Bacteria.p__Planctomycetes.c__Planctomycetia.o__Gemmatales.f__Isosphaeraceae.g__	1.92853	Asthma_Lung_pre	2.08354	0.139649	0.269259
k__Bacteria.p__Actinobacteria.c__Acidimicrobiia.o__Acidimicrobiales.f__Iamiaceae.g__	2.43554	Asthma_Lung_pre	2.67333	0.139649	0.269259
k__Bacteria.p__Tenericutes.c__Mollicutes.o__Anaeroplasmatales.f__Anaeroplasmataceae.g__Anaeroplasma	3.7876	Asthma_Lung_pre	3.50383	0.139649	0.269259
k__Bacteria.p__Proteobacteria.c__Gammaproteobacteria.o__Pasteurellales.f__Pasteurellaceae.g__Aggregatibacter	0.994235	Asthma_Lung_post	2.0724	0.139649	0.269259
k__Bacteria.p__Proteobacteria.c__Gammaproteobacteria.o__Pseudomonadales.f__Pseudomonadaceae.g__Pseudomonas	1.63687	Asthma_Lung_pre	2.183	0.139649	0.269259
k__Bacteria.p__Proteobacteria.c__Gammaproteobacteria.o__Legionellales.f__Legionellaceae.g__Legionella	1.72981		NA	0.139649	0.269259
k__Bacteria.p__Firmicutes.c__Bacilli.o__Turicibacterales.f__Turicibacteraceae.g__Turicibacter	2.39332	Asthma_Lung_post	2.21574	0.139649	0.269259
k__Bacteria.p__Proteobacteria.c__Gammaproteobacteria.o__Xanthomonadales.f__Xanthomonadaceae.g__	1.90156	Asthma_Lung_pre	2.09175	0.139649	0.269259
k__Bacteria.p__Tenericutes.c__Mollicutes.o__RF39.f__.g__	2.8272	Asthma_Lung_pre	2.88175	0.139649	0.269259
k__Bacteria.p__Bacteroidetes.c__Sphingobacteriia.o__Sphingobacteriales.f__.g__	3.16097	Asthma_Lung_pre	2.85481	0.139649	0.269259
k__Bacteria.p__Chloroflexi.c__Anaerolineae.o__Caldilineales.f__Caldilineaceae.g__Caldilinea	1.03156	Asthma_Lung_post	2.21414	0.139649	0.269259
k__Bacteria.p__Firmicutes.c__Clostridia.o__Clostridiales.f__Lachnospiraceae.g__Oribacterium	2.1727	Asthma_Lung_post	2.51166	0.139649	0.269259
k__Bacteria.p__Actinobacteria.c__Actinobacteria.o__Actinomycetales.f__Micrococcaceae.g__Kocuria	1.94798	Asthma_Lung_post	2.48942	0.139649	0.269259
k__Bacteria.p__TM7.c__TM7_3.o__EW055.f__.g__	1.48183	Asthma_Lung_pre	2.60994	0.139649	0.269259
k__Bacteria.p__Firmicutes.c__Erysipelotrichi.o__Erysipelotrichales.f__Erysipelotrichaceae.g__Bulleidia	1.59797	Asthma_Lung_post	2.27583	0.139649	0.269259
k__Bacteria.p__Acidobacteria.c___Chloracidobacteria_.o__DS_100.f__.g__	2.53595	Asthma_Lung_pre	2.70959	0.139649	0.269259
k__Bacteria.p__GN02.c__BD1_5.o__.f__.g__	1.0313	Asthma_Lung_post	2.10423	0.139649	0.269259
k__Bacteria.p__Actinobacteria.c__Actinobacteria.o__Actinomycetales.f__Micrococcaceae.g__Arthrobacter	2.02672	Asthma_Lung_pre	2.33507	0.139649	0.269259
k__Bacteria.p__Proteobacteria.c__Gammaproteobacteria.o__Pasteurellales.f__Pasteurellaceae.g__Haemophilus	1.04478		NA	0.139649	0.269259
k__Bacteria.p__Proteobacteria.c__Betaproteobacteria.o__Neisseriales.f__Neisseriaceae.g__Eikenella	1.3408	Asthma_Lung_post	2.25572	0.139649	0.269259
k__Bacteria.p__Actinobacteria.c__Actinobacteria.o__Actinomycetales.f__Nocardioidaceae.g__Friedmanniella	2.77621	Asthma_Lung_pre	2.65515	0.139649	0.269259
k__Bacteria.p__Firmicutes.c__Bacilli.o__Lactobacillales.f__Carnobacteriaceae.g__Desemzia	2.82407	Asthma_Lung_pre	2.57553	0.139649	0.269259
k__Bacteria.p__Actinobacteria.c__Actinobacteria.o__Actinomycetales.f__Nocardioidaceae.g__Propionicimonas	2.9637	Asthma_Lung_pre	2.77082	0.139649	0.269259
k__Bacteria.p__Actinobacteria.c__Actinobacteria.o__Actinomycetales.f__Microbacteriaceae.g__Pseudoclavibacter	1.65219	Asthma_Lung_pre	2.25488	0.139649	0.269259
k__Bacteria.p__Proteobacteria.c__Alphaproteobacteria.o__Rhizobiales.f__Hyphomicrobiaceae.g__Hyphomicrobium	3.06093	Asthma_Lung_pre	2.79467	0.139649	0.269259
k__Bacteria.p__Firmicutes.c__Clostridia.o__Clostridiales.f__Lachnospiraceae.g__Anaerostipes	1.77364	Asthma_Lung_post	2.32411	0.139649	0.269259
k__Bacteria.p__Proteobacteria.c__Alphaproteobacteria.o__Rhizobiales.f__Phyllobacteriaceae.g__	2.85797	Asthma_Lung_pre	2.69849	0.139649	0.269259
k__Bacteria.p__Bacteroidetes.c__Flavobacteriia.o__Flavobacteriales.f__Flavobacteriaceae.g__	2.74083	Asthma_Lung_pre	2.6643	0.139649	0.269259
k__Bacteria.p__SR1.c__.o__.f__.g__	1.69018		NA	0.139649	0.269259
k__Bacteria.p__Bacteroidetes.c__Bacteroidia.o__Bacteroidales.f__Porphyromonadaceae.g__Tannerella	0.910477		NA	0.139649	0.269259
k__Bacteria.p__Proteobacteria.c__Betaproteobacteria.o__Methylophilales.f__Methylophilaceae.g__	2.61554	Asthma_Lung_pre	2.62052	0.139649	0.269259
k__Bacteria.p__Firmicutes.c__Bacilli.o__Lactobacillales.f__Aerococcaceae.g__	3.01297	Asthma_Lung_pre	2.68207	0.153	0.293085
k__Bacteria.p__Proteobacteria.c__Betaproteobacteria.o__Neisseriales.f__Neisseriaceae.g__Neisseria	2.4194	Asthma_Lung_post	2.02947	0.184075	0.348091
k__Bacteria.p__Firmicutes.c__Clostridia.o__Clostridiales.f__Clostridiaceae.g__	3.62295	Asthma_Lung_pre	3.32075	0.184075	0.348091
k__Bacteria.p__Bacteroidetes.c__Bacteroidia.o__Bacteroidales.f__Porphyromonadaceae.g__Porphyromonas	3.23765	Asthma_Lung_post	2.67649	0.197023	0.365651
k__Bacteria.p__Actinobacteria.c__Actinobacteria.o__Actinomycetales.f__Corynebacteriaceae.g__Corynebacterium	3.93614	Asthma_Lung_pre	3.30207	0.200185	0.365651
k__Bacteria.p__Actinobacteria.c__Actinobacteria.o__Actinomycetales.f__Micrococcaceae.g__Rothia	3.37439	Asthma_Lung_post	3.06615	0.221509	0.365651
k__Bacteria.p__Firmicutes.c__Bacilli.o__Gemellales.f__Gemellaceae.g__	2.61542	Asthma_Lung_post	2.20763	0.245125	0.365651
k__Bacteria.p__Actinobacteria.c__Actinobacteria.o__Actinomycetales.f__Dermabacteraceae.g__Brachybacterium	2.21998		NA	0.284005	0.365651
k__Bacteria.p__Firmicutes.c__Clostridia.o__Clostridiales.f__Veillonellaceae.g__Schwartzia	1.11692	Asthma_Lung_post	2.49666	0.317311	0.365651
k__Bacteria.p__Chloroflexi.c__Anaerolineae.o__DRC31.f__.g__	2.36696	Asthma_Lung_pre	2.48964	0.317311	0.365651
k__Bacteria.p__Proteobacteria.c__Gammaproteobacteria.o__Xanthomonadales.f__Xanthomonadaceae.g__Stenotrophomonas	1.22393	Asthma_Lung_pre	2.56551	0.317311	0.365651
k__Bacteria.p__Fusobacteria.c__Fusobacteriia.o__Fusobacteriales.f__Leptotrichiaceae.g__Sneathia	3.04942	Asthma_Lung_pre	3.0754	0.317311	0.365651
k__Bacteria.p__Chloroflexi.c__Chloroflexi.o__AKIW781.f__.g__	0.503102	Asthma_Lung_post	2.36761	0.317311	0.365651
k__Bacteria.p__Firmicutes.c__Bacilli.o__Bacillales.f__Listeriaceae.g__Brochothrix	1.53516	Asthma_Lung_post	2.50963	0.317311	0.365651
k__Bacteria.p__Firmicutes.c__Bacilli.o__Bacillales.f__Bacillaceae.g__Geobacillus	2.20625	Asthma_Lung_pre	3.03158	0.317311	0.365651
k__Bacteria.p__Proteobacteria.c__Betaproteobacteria.o__Rhodocyclales.f__Rhodocyclaceae.g__Hydrogenophilus	1.18387	Asthma_Lung_post	2.46874	0.317311	0.365651
k__Bacteria.p__Firmicutes.c__Bacilli.o__Bacillales.f__Bacillaceae.g__Anoxybacillus	1.18387	Asthma_Lung_post	2.37276	0.317311	0.365651
k__Bacteria.p__Actinobacteria.c__Actinobacteria.o__Actinomycetales.f__Pseudonocardiaceae.g__	1.45272	Asthma_Lung_post	2.5512	0.317311	0.365651
k__Bacteria.p__Actinobacteria.c__Actinobacteria.o__Actinomycetales.f__Promicromonosporaceae.g__Promicromonospora	2.80295	Asthma_Lung_pre	3.02765	0.317311	0.365651
k__Bacteria.p__Chloroflexi.c__Anaerolineae.o__SBR1031.f__A4b.g__	2.59959	Asthma_Lung_pre	2.89109	0.317311	0.365651
k__Bacteria.p__Planctomycetes.c__Planctomycetia.o__Gemmatales.f__Gemmataceae.g__Gemmata	2.31301	Asthma_Lung_pre	2.47589	0.317311	0.365651
k__Bacteria.p__Actinobacteria.c__Actinobacteria.o__Actinomycetales.f__Streptomycetaceae.g__	0.521578	Asthma_Lung_post	2.8929	0.317311	0.365651
k__Bacteria.p__Firmicutes.c__Bacilli.o__Lactobacillales.f__Carnobacteriaceae.g__Carnobacterium	2.03001	Asthma_Lung_post	2.85939	0.317311	0.365651
k__Bacteria.p__Actinobacteria.c__Thermoleophilia.o__Solirubrobacterales.f__Conexibacteraceae.g__	1.47386	Asthma_Lung_pre	2.63467	0.317311	0.365651
k__Bacteria.p__Actinobacteria.c__Actinobacteria.o__Actinomycetales.f__Bogoriellaceae.g__Georgenia	2.48968	Asthma_Lung_pre	2.98842	0.317311	0.365651
k__Bacteria.p__Firmicutes.c__Clostridia.o__Clostridiales.f__Peptostreptococcaceae.g__Filifactor	0.822608	Asthma_Lung_post	2.62147	0.317311	0.365651
k__Bacteria.p__Acidobacteria.c__Sva0725.o__Sva0725.f__.g__	1.70105	Asthma_Lung_pre	2.68892	0.317311	0.365651
k__Bacteria.p__Proteobacteria.c__Alphaproteobacteria.o__Ellin329.f__.g__	1.81589	Asthma_Lung_post	2.54233	0.317311	0.365651
k__Bacteria.p__TM7.c__TM7_3.o__I025.f__.g__	0.733496	Asthma_Lung_pre	2.35031	0.317311	0.365651
k__Bacteria.p__Firmicutes.c__Bacilli.o__Bacillales.f__Paenibacillaceae.g__	0.792802	Asthma_Lung_post	2.43885	0.317311	0.365651
k__Bacteria.p__Actinobacteria.c__Actinobacteria.o__Actinomycetales.f__Micromonosporaceae.g__	2.07592	Asthma_Lung_pre	2.61346	0.317311	0.365651
k__Bacteria.p__Actinobacteria.c__Actinobacteria.o__Actinomycetales.f__Actinomycetaceae.g__Mobiluncus	1.12364	Asthma_Lung_post	3.05116	0.317311	0.365651
k__Bacteria.p__Proteobacteria.c__Alphaproteobacteria.o__Rickettsiales.f__mitochondria.g__Carica	0.632067	Asthma_Lung_post	2.87989	0.317311	0.365651
k__Bacteria.p__Elusimicrobia.c__Elusimicrobia.o__Elusimicrobiales.f__.g__	2.66729	Asthma_Lung_pre	2.77309	0.317311	0.365651
k__Bacteria.p__Firmicutes.c__Erysipelotrichi.o__Erysipelotrichales.f__Erysipelotrichaceae.g__	2.70624	Asthma_Lung_pre	2.65137	0.317311	0.365651
k__Bacteria.p__Actinobacteria.c__Rubrobacteria.o__Rubrobacterales.f__Rubrobacteraceae.g__Rubrobacter	2.58411	Asthma_Lung_pre	2.97618	0.317311	0.365651
k__Bacteria.p__Planctomycetes.c__Phycisphaerae.o__MSBL9.f__.g__	2.11797	Asthma_Lung_pre	2.44589	0.317311	0.365651
k__Bacteria.p__Cyanobacteria.c__Oscillatoriophycideae.o__Chroococcales.f__Xenococcaceae.g__	0.980223	Asthma_Lung_post	2.7063	0.317311	0.365651
k__Bacteria.p__Actinobacteria.c__Actinobacteria.o__Actinomycetales.f__Pseudonocardiaceae.g__Pseudonocardia	1.10919	Asthma_Lung_post	2.68025	0.317311	0.365651
k__Bacteria.p__Planctomycetes.c__Planctomycetia.o__Pirellulales.f__Pirellulaceae.g__	2.72377	Asthma_Lung_pre	2.83004	0.317311	0.365651
k__Bacteria.p__Firmicutes.c__Clostridia.o__Clostridiales.f__Lachnospiraceae.g__Blautia	0.804132	Asthma_Lung_post	2.74258	0.317311	0.365651
k__Bacteria.p__Firmicutes.c__Clostridia.o__Clostridiales.f__Lachnospiraceae.g__Epulopiscium	1.47716	Asthma_Lung_post	2.74196	0.317311	0.365651
k__Bacteria.p__Proteobacteria.c__Betaproteobacteria.o__Burkholderiales.f__Comamonadaceae.g__Pelomonas	1.72676	Asthma_Lung_pre	2.58726	0.317311	0.365651
k__Bacteria.p__Actinobacteria.c__MB_A2_108.o__0319_7L14.f__.g__	2.13787	Asthma_Lung_pre	2.64096	0.317311	0.365651
k__Bacteria.p__Proteobacteria.c__Alphaproteobacteria.o__Rhodospirillales.f__.g__	2.72187	Asthma_Lung_pre	2.84686	0.317311	0.365651
k__Bacteria.p__Firmicutes.c__Clostridia.o__Clostridiales.f__Ruminococcaceae.g__Oscillospira	1.12364	Asthma_Lung_post	2.59264	0.317311	0.365651
k__Bacteria.p__Actinobacteria.c__Coriobacteriia.o__Coriobacteriales.f__Coriobacteriaceae.g__	0.933097	Asthma_Lung_post	2.76454	0.317311	0.365651
k__Bacteria.p__Firmicutes.c__Bacilli.o__Bacillales.f__Thermoactinomycetaceae.g__	1.13432	Asthma_Lung_post	2.52072	0.317311	0.365651
k__Bacteria.p__Actinobacteria.c__Actinobacteria.o__Actinomycetales.f__Micrococcaceae.g__Nesterenkonia	0.788911	Asthma_Lung_pre	2.74749	0.317311	0.365651
k__Bacteria.p__Firmicutes.c__Bacilli.o__Lactobacillales.f__Leuconostocaceae.g__Weissella	1.23413	Asthma_Lung_post	2.74024	0.317311	0.365651
k__Bacteria.p__Proteobacteria.c__Gammaproteobacteria.o__Acidithiobacillales.f__.g__	0.46589	Asthma_Lung_pre	2.68745	0.317311	0.365651
k__Bacteria.p__Chloroflexi.c__TK17.o__.f__.g__	0.792802	Asthma_Lung_post	2.45708	0.317311	0.365651
k__Bacteria.p__Bacteroidetes.c___Saprospirae_.o___Saprospirales_.f__Saprospiraceae.g__	2.91614	Asthma_Lung_pre	3.03186	0.317311	0.365651
k__Bacteria.p__Proteobacteria.c__Betaproteobacteria.o__Burkholderiales.f__Burkholderiaceae.g__Salinispora	0.338772	Asthma_Lung_post	2.64172	0.317311	0.365651
k__Bacteria.p__Firmicutes.c__Bacilli.o__Gemellales.f__.g__	0.632067	Asthma_Lung_post	2.35659	0.317311	0.365651
k__Bacteria.p__Firmicutes.c__Bacilli.o__Bacillales.f__Planococcaceae.g__Planococcus	2.6482	Asthma_Lung_pre	2.9042	0.317311	0.365651
k__Bacteria.p__Nitrospirae.c__Nitrospira.o__Nitrospirales.f__Nitrospiraceae.g__	0.46589	Asthma_Lung_pre	2.66481	0.317311	0.365651
k__Bacteria.p__Proteobacteria.c__Alphaproteobacteria.o__Rhizobiales.f__Rhodobiaceae.g__Afifella	1.31099	Asthma_Lung_pre	2.5298	0.317311	0.365651
k__Bacteria.p__Acidobacteria.c__Acidobacteria_6.o__iii1_15.f__mb2424.g__	1.36898	Asthma_Lung_pre	2.71567	0.317311	0.365651
k__Bacteria.p__Actinobacteria.c__Actinobacteria.o__Actinomycetales.f__Microbacteriaceae.g__Clavibacter	0.91385	Asthma_Lung_pre	2.63194	0.317311	0.365651
k__Bacteria.p__Gemmatimonadetes.c__Gemm_1.o__.f__.g__	2.69976	Asthma_Lung_pre	2.92629	0.317311	0.365651
k__Bacteria.p__Proteobacteria.c__Gammaproteobacteria.o__Legionellales.f__.g__	1.95286	Asthma_Lung_pre	2.80903	0.317311	0.365651
k__Bacteria.p__Acidobacteria.c___Chloracidobacteria_.o__RB41.f__Ellin6075.g__	1.21062	Asthma_Lung_pre	2.65794	0.317311	0.365651
k__Bacteria.p__Proteobacteria.c__Alphaproteobacteria.o__Rhizobiales.f__Hyphomicrobiaceae.g__Pannonibacter	0.432466	Asthma_Lung_pre	2.53886	0.317311	0.365651
k__Bacteria.p__Proteobacteria.c__Gammaproteobacteria.o__Enterobacteriales.f__Enterobacteriaceae.g__	0.639802	Asthma_Lung_post	2.70833	0.317311	0.365651
k__Bacteria.p__Actinobacteria.c__Acidimicrobiia.o__Acidimicrobiales.f__EB1017.g__	2.33009	Asthma_Lung_pre	2.83944	0.317311	0.365651
k__Bacteria.p__Proteobacteria.c__Deltaproteobacteria.o__Myxococcales.f__OM27.g__	2.49692	Asthma_Lung_pre	2.74128	0.317311	0.365651
k__Bacteria.p__Bacteroidetes.c__Cytophagia.o__Cytophagales.f__Cytophagaceae.g__Hymenobacter	2.37198	Asthma_Lung_pre	2.52306	0.317311	0.365651
k__Bacteria.p__Bacteroidetes.c__Bacteroidia.o__Bacteroidales.f__.g__	2.28951	Asthma_Lung_pre	2.84138	0.317311	0.365651
k__Bacteria.p__Bacteroidetes.c__Sphingobacteriia.o__Sphingobacteriales.f__Sphingobacteriaceae.g__Sphingobacterium	2.57983	Asthma_Lung_pre	2.91578	0.317311	0.365651
k__Bacteria.p__Cyanobacteria.c__Nostocophycideae.o__Stigonematales.f__Rivulariaceae.g__Calothrix	1.36898	Asthma_Lung_pre	2.72816	0.317311	0.365651
k__Bacteria.p__Actinobacteria.c__Thermoleophilia.o__Solirubrobacterales.f__Patulibacteraceae.g__	0.632067	Asthma_Lung_post	2.57909	0.317311	0.365651
k__Bacteria.p__Chloroflexi.c__Ellin6529.o__.f__.g__	1.04717	Asthma_Lung_post	2.89029	0.317311	0.365651
k__Bacteria.p__Bacteroidetes.c__Flavobacteriia.o__Flavobacteriales.f__Flavobacteriaceae.g__Salinimicrobium	1.79071	Asthma_Lung_pre	2.59109	0.317311	0.365651
k__Bacteria.p__Chloroflexi.c__Chloroflexi.o___Roseiflexales_.f___Kouleothrixaceae_.g__	2.51497	Asthma_Lung_pre	2.96091	0.317311	0.365651
k__Bacteria.p__Bacteroidetes.c__Bacteroidia.o__Bacteroidales.f__Bacteroidaceae.g__Bacteroides	1.42467	Asthma_Lung_post	2.59515	0.317311	0.365651
k__Bacteria.p__BHI80_139.c__.o__.f__.g__	2.20388	Asthma_Lung_pre	2.67955	0.317311	0.365651
k__Bacteria.p__Proteobacteria.c__Betaproteobacteria.o__Rhodocyclales.f__Rhodocyclaceae.g__Azospira	0.31179	Asthma_Lung_pre	2.61787	0.317311	0.365651
k__Bacteria.p__Fusobacteria.c__Fusobacteriia.o__Fusobacteriales.f__Leptotrichiaceae.g__	0.338772	Asthma_Lung_post	2.71164	0.317311	0.365651
k__Bacteria.p__Proteobacteria.c__Alphaproteobacteria.o__Rhizobiales.f__Hyphomicrobiaceae.g__Pedomicrobium	2.49363	Asthma_Lung_pre	2.70416	0.317311	0.365651
k__Bacteria.p__Bacteroidetes.c___Saprospirae_.o___Saprospirales_.f__Chitinophagaceae.g__Flavisolibacter	2.2898	Asthma_Lung_pre	2.60248	0.317311	0.365651
k__Bacteria.p__Firmicutes.c__Bacilli.o__Gemellales.f__Gemellaceae.g__Gemella	0.338772	Asthma_Lung_post	2.67534	0.317311	0.365651
k__Bacteria.p__Proteobacteria.c__Betaproteobacteria.o__Methylophilales.f__Methylophilaceae.g__Methylotenera	1.24186	Asthma_Lung_post	2.64197	0.317311	0.365651
k__Bacteria.p__Bacteroidetes.c___Saprospirae_.o___Saprospirales_.f__Chitinophagaceae.g__Sediminibacterium	0.31179	Asthma_Lung_pre	2.30401	0.317311	0.365651
k__Bacteria.p__Firmicutes.c__Bacilli.o__Bacillales.f__.g__	1.65183	Asthma_Lung_pre	2.94649	0.317311	0.365651
k__Bacteria.p__Proteobacteria.c__Deltaproteobacteria.o__Myxococcales.f__0319_6G20.g__	2.32463	Asthma_Lung_pre	2.42518	0.317311	0.365651
k__Bacteria.p__Firmicutes.c__Clostridia.o__Clostridiales.f__Lachnospiraceae.g__Catonella	0.940832	Asthma_Lung_post	2.92501	0.317311	0.365651
k__Bacteria.p__Proteobacteria.c__Gammaproteobacteria.o__Legionellales.f__Legionellaceae.g__	0.945617	Asthma_Lung_pre	2.52419	0.317311	0.365651
k__Bacteria.p__Firmicutes.c__Clostridia.o__Clostridiales.f__Peptostreptococcaceae.g__Peptostreptococcus	0.792802	Asthma_Lung_post	2.45084	0.317311	0.365651
k__Bacteria.p__Proteobacteria.c__Gammaproteobacteria.o__Enterobacteriales.f__Enterobacteriaceae.g__Buchnera	0.639802	Asthma_Lung_post	2.74318	0.317311	0.365651
k__Bacteria.p___Thermi_.c__Deinococci.o__Thermales.f__Thermaceae.g__Thermus	0.57265	Asthma_Lung_pre	2.61718	0.317311	0.365651
k__Bacteria.p__Firmicutes.c__Clostridia.o__Clostridiales.f__Lachnospiraceae.g__Roseburia	1.7736	Asthma_Lung_pre	2.50492	0.317311	0.365651
k__Bacteria.p__Firmicutes.c__Clostridia.o__Clostridiales.f__Lachnospiraceae.g__Moryella	1.4849	Asthma_Lung_post	2.24136	0.317311	0.365651
k__Bacteria.p__Firmicutes.c__Clostridia.o__Clostridiales.f___Mogibacteriaceae_.g__	0.998699	Asthma_Lung_post	2.44288	0.317311	0.365651
k__Bacteria.p__Proteobacteria.c__Alphaproteobacteria.o__Sphingomonadales.f__Sphingomonadaceae.g__Blastomonas	0.57265	Asthma_Lung_pre	2.72722	0.317311	0.365651
k__Bacteria.p__Firmicutes.c__Clostridia.o__Clostridiales.f__Peptostreptococcaceae.g__	1.77014	Asthma_Lung_post	2.67828	0.317311	0.365651
k__Bacteria.p__Actinobacteria.c__Actinobacteria.o__Actinomycetales.f__Nocardioidaceae.g__Pimelobacter	2.31328	Asthma_Lung_pre	2.57222	0.317311	0.365651
k__Bacteria.p__Actinobacteria.c__Actinobacteria.o__Actinomycetales.f__Dermabacteraceae.g__	2.00996	Asthma_Lung_pre	2.99453	0.317311	0.365651
k__Bacteria.p__Firmicutes.c__Bacilli.o__Lactobacillales.f__Leuconostocaceae.g__	1.23413	Asthma_Lung_post	2.69683	0.317311	0.365651
k__Bacteria.p__TM7.c__TM7_1.o__.f__.g__	2.99878	Asthma_Lung_pre	2.84306	0.317311	0.365651
k__Bacteria.p__Bacteroidetes.c___Saprospirae_.o___Saprospirales_.f__Chitinophagaceae.g__Segetibacter	2.41553	Asthma_Lung_pre	2.83442	0.317311	0.365651
k__Bacteria.p__Proteobacteria.c__Deltaproteobacteria.o__Myxococcales.f__Nannocystaceae.g__Nannocystis	2.57697	Asthma_Lung_pre	2.95766	0.317311	0.365651
k__Bacteria.p__Proteobacteria.c__Betaproteobacteria.o__Burkholderiales.f__Alcaligenaceae.g__	0.432466	Asthma_Lung_pre	2.52967	0.317311	0.365651
k__Bacteria.p__Fusobacteria.c__Fusobacteriia.o__Fusobacteriales.f__Fusobacteriaceae.g__Fusobacterium	3.07344	Asthma_Lung_post	2.61525	0.319137	0.366324
k__Bacteria.p__Firmicutes.c__Bacilli.o__Bacillales.f__Staphylococcaceae.g__Staphylococcus	3.15117	Asthma_Lung_pre	2.48284	0.336668	0.38495
k__Bacteria.p__Actinobacteria.c__Actinobacteria.o__Actinomycetales.f__Actinomycetaceae.g__	1.38062		NA	0.371961	0.422033
k__Bacteria.p__Firmicutes.c__Clostridia.o__Clostridiales.f__Ruminococcaceae.g__	2.87357	Asthma_Lung_pre	2.5665	0.371961	0.422033
k__Bacteria.p__Firmicutes.c__Bacilli.o__Bacillales.f__Staphylococcaceae.g__Jeotgalicoccus	2.72649	Asthma_Lung_pre	2.41354	0.400499	0.450944
k__Bacteria.p__Actinobacteria.c__Actinobacteria.o__Actinomycetales.f__Cellulomonadaceae.g__Cellulomonas	2.10445		NA	0.400499	0.450944
k__Bacteria.p__Firmicutes.c__Clostridia.o__Clostridiales.f__Lachnospiraceae.g__	3.28225	Asthma_Lung_pre	2.87963	0.42007	0.471182
k__Bacteria.p__TM7.c__TM7_3.o__.f__.g__	3.46915	Asthma_Lung_pre	3.08147	0.441788	0.493665
k__Bacteria.p__Proteobacteria.c__Alphaproteobacteria.o__Rhizobiales.f__Bradyrhizobiaceae.g__Bradyrhizobium	2.7005	Asthma_Lung_pre	2.33465	0.506591	0.563941
k__Bacteria.p__Actinobacteria.c__Actinobacteria.o__Actinomycetales.f__Actinomycetaceae.g__Actinomyces	3.88947	Asthma_Lung_pre	3.43004	0.518902	0.575474
k__Bacteria.p__Firmicutes.c__Clostridia.o__Clostridiales.f__Clostridiaceae.g__Clostridium	1.76787		NA	0.592177	0.651837
k__Bacteria.p__Actinobacteria.c__Actinobacteria.o__Actinomycetales.f__Propionibacteriaceae.g__	2.48714	Asthma_Lung_pre	2.17685	0.592177	0.651837
k__Bacteria.p__Actinobacteria.c__Actinobacteria.o__Actinomycetales.f__Microbacteriaceae.g__Microbacterium	3.28906	Asthma_Lung_pre	2.99162	0.669146	0.720632
k__Bacteria.p__Firmicutes.c__Clostridia.o__Clostridiales.f__Ruminococcaceae.g__Ruminococcus	2.35711	Asthma_Lung_pre	2.13791	0.674219	0.720632
k__Bacteria.p__Firmicutes.c__Clostridia.o__Clostridiales.f__Veillonellaceae.g__Dialister	1.40211		NA	0.674219	0.720632
k__Bacteria.p__Proteobacteria.c__Alphaproteobacteria.o__Rickettsiales.f__mitochondria.g__Zea	1.10919		NA	0.674219	0.720632
k__Bacteria.p__Proteobacteria.c__Alphaproteobacteria.o__Sphingomonadales.f__Sphingomonadaceae.g__Sphingopyxis	2.6228	Asthma_Lung_pre	2.39353	0.674219	0.720632
k__Bacteria.p__Proteobacteria.c__Alphaproteobacteria.o__Caulobacterales.f__Caulobacteraceae.g__Brevundimonas	1.13432		NA	0.674219	0.720632
k__Bacteria.p__Gemmatimonadetes.c__Gemmatimonadetes.o__Gemmatimonadales.f__.g__	2.23865	Asthma_Lung_pre	2.07843	0.674219	0.720632
k__Bacteria.p__Firmicutes.c__Bacilli.o__Bacillales.f__Paenibacillaceae.g__Paenibacillus	2.12171		NA	0.674219	0.720632
k__Bacteria.p__Bacteroidetes.c__Flavobacteriia.o__Flavobacteriales.f___Weeksellaceae_.g__Chryseobacterium	2.95114	Asthma_Lung_pre	2.65892	0.703151	0.74082
k__Bacteria.p__Actinobacteria.c__Coriobacteriia.o__Coriobacteriales.f__Coriobacteriaceae.g__Adlercreutzia	2.59344	Asthma_Lung_pre	2.29466	0.703151	0.74082
k__Bacteria.p__Proteobacteria.c__Alphaproteobacteria.o__Rhodospirillales.f__Acetobacteraceae.g__	2.21912		NA	0.703151	0.74082
k__Bacteria.p__Bacteroidetes.c__Sphingobacteriia.o__Sphingobacteriales.f__Sphingobacteriaceae.g__	2.77561	Asthma_Lung_pre	2.40993	0.703151	0.74082
k__Bacteria.p__Actinobacteria.c__Actinobacteria.o__Actinomycetales.f__Micrococcaceae.g__Micrococcus	2.78183	Asthma_Lung_pre	2.44258	0.732459	0.760829
k__Bacteria.p__Bacteroidetes.c__Flavobacteriia.o__Flavobacteriales.f__Flavobacteriaceae.g__Flavobacterium	3.04958	Asthma_Lung_pre	2.70688	0.732459	0.760829
k__Bacteria.p__Proteobacteria.c__Alphaproteobacteria.o__Sphingomonadales.f__Sphingomonadaceae.g__Sphingobium	3.16963	Asthma_Lung_pre	2.86357	0.732459	0.760829
k__Bacteria.p__TM7.c__TM7_3.o__CW040.f__F16.g__	3.08729	Asthma_Lung_pre	2.73968	0.732459	0.760829
k__Bacteria.p__Actinobacteria.c__Actinobacteria.o__Actinomycetales.f__Mycobacteriaceae.g__Mycobacterium	2.13056		NA	0.858282	0.888398
k__Bacteria.p__Actinobacteria.c__Actinobacteria.o__Actinomycetales.f__Streptomycetaceae.g__Streptomyces	2.75895	Asthma_Lung_pre	3.00611	0.902035	0.902035
k__Bacteria.p__Gemmatimonadetes.c__Gemm_3.o__.f__.g__	0.733496	Asthma_Lung_pre	2.12561	0.902035	0.902035
k__Bacteria.p__Proteobacteria.c__Gammaproteobacteria.o__Pseudomonadales.f__Moraxellaceae.g__	0.815894	Asthma_Lung_post	2.08577	0.902035	0.902035
k__Bacteria.p__Firmicutes.c__Clostridia.o__Clostridiales.f__Clostridiaceae.g__Caloramator	0.46589	Asthma_Lung_pre	2.38448	0.902035	0.902035
k__Bacteria.p__Firmicutes.c__Clostridia.o__Clostridiales.f__Veillonellaceae.g__Megasphaera	1.41795	Asthma_Lung_post	2.34159	0.902035	0.902035
k__Bacteria.p__Cyanobacteria.c__4C0d_2.o__MLE1_12.f__.g__	2.5371	Asthma_Lung_pre	2.48295	0.902035	0.902035
k__Bacteria.p__Proteobacteria.c__Alphaproteobacteria.o__Rhizobiales.f__Methylocystaceae.g__	2.54732	Asthma_Lung_pre	2.51665	0.902035	0.902035
k__Bacteria.p__Proteobacteria.c__Betaproteobacteria.o__Burkholderiales.f__Burkholderiaceae.g__Burkholderia	0.521578		NA	0.902035	0.902035
k__Bacteria.p__Bacteroidetes.c__Flavobacteriia.o__Flavobacteriales.f___Weeksellaceae_.g__	2.04253	Asthma_Lung_pre	2.37564	0.902035	0.902035
k__Bacteria.p__Actinobacteria.c__Actinobacteria.o__Actinomycetales.f__Brevibacteriaceae.g__Brevibacterium	2.36101	Asthma_Lung_pre	2.44392	0.902035	0.902035

## Sheet: BAL.flu
Taxa	Log.higheset.class.average	Class	LDA.effect.size	p.value	padj
k__Bacteria.p__Firmicutes.c__Clostridia.o__Clostridiales.f___Tissierellaceae_.g__Peptoniphilus	3.62171	Flu_BAL_post	3.28772	0.0040752	0.0602594
k__Bacteria.p__Firmicutes.c__Clostridia.o__Clostridiales.f__Veillonellaceae.g__Selenomonas	2.92023	Flu_BAL_post	2.66953	0.0040752	0.0602594
k__Bacteria.p__Firmicutes.c__Bacilli.o__Bacillales.f__Bacillaceae.g__	3.05086	Flu_BAL_post	2.75431	0.0060537	0.0602594
k__Bacteria.p__Firmicutes.c__Bacilli.o__Lactobacillales.f__Streptococcaceae.g__Streptococcus	5.87254	Flu_BAL_post	5.51483	0.0061699	0.0602594
k__Bacteria.p__Proteobacteria.c__Alphaproteobacteria.o__Sphingomonadales.f__Sphingomonadaceae.g__Sphingopyxis	4.13245	Flu_BAL_post	3.84086	0.0128206	0.0799244
k__Bacteria.p__Proteobacteria.c__Epsilonproteobacteria.o__Campylobacterales.f__Campylobacteraceae.g__Campylobacter	2.71886	Flu_BAL_post	2.45274	0.0128206	0.0799244
k__Bacteria.p__Fusobacteria.c__Fusobacteriia.o__Fusobacteriales.f__Leptotrichiaceae.g__Leptotrichia	3.3058	Flu_BAL_post	2.97521	0.0215717	0.121864
k__Bacteria.p__Firmicutes.c__Bacilli.o__Lactobacillales.f__Enterococcaceae.g__Enterococcus	3.20667	Flu_BAL_post	2.83848	0.0284597	0.15442
k__Bacteria.p__Proteobacteria.c__Betaproteobacteria.o__Neisseriales.f__Neisseriaceae.g__	2.58794	Flu_BAL_post	2.24887	0.0344638	0.157822
k__Bacteria.p__Proteobacteria.c__Betaproteobacteria.o__Neisseriales.f__Neisseriaceae.g__Kingella	2.69526	Flu_BAL_post	2.40927	0.0344638	0.157822
k__Bacteria.p__Actinobacteria.c__Actinobacteria.o__Actinomycetales.f__Micrococcaceae.g__Rothia	3.31393	Flu_BAL_post	2.83441	0.0426802	0.181236
k__Bacteria.p__Firmicutes.c__Bacilli.o__Lactobacillales.f__Lactobacillaceae.g__Lactobacillus	4.29864	Flu_BAL_post	3.91031	0.0446097	0.186724
k__Bacteria.p__Proteobacteria.c__Alphaproteobacteria.o__Rhodospirillales.f__Rhodospirillaceae.g__Skermanella	3.93986	Flu_BAL_pre	3.67909	0.00282232	0.0602594
k__Bacteria.p__Proteobacteria.c__Alphaproteobacteria.o__Rhizobiales.f__Hyphomicrobiaceae.g__	3.45194	Flu_BAL_pre	3.18653	0.00282232	0.0602594
k__Bacteria.p__Proteobacteria.c__Alphaproteobacteria.o__Rhodobacterales.f__Rhodobacteraceae.g__Rhodobacter	4.19861	Flu_BAL_pre	3.91625	0.00282232	0.0602594
k__Bacteria.p__Proteobacteria.c__Gammaproteobacteria.o__Xanthomonadales.f__Xanthomonadaceae.g__Lysobacter	2.3869	Flu_BAL_pre	2.08091	0.00282232	0.0602594
k__Bacteria.p__Proteobacteria.c__Betaproteobacteria.o__Rhodocyclales.f__Rhodocyclaceae.g__	3.70064	Flu_BAL_pre	3.40865	0.00282232	0.0602594
k__Bacteria.p___Thermi_.c__Deinococci.o__Deinococcales.f__Deinococcaceae.g__Deinococcus	4.52048	Flu_BAL_pre	4.23116	0.00282232	0.0602594
k__Bacteria.p__Proteobacteria.c__Alphaproteobacteria.o__Caulobacterales.f__Caulobacteraceae.g__Mycoplana	4.12979	Flu_BAL_pre	3.84637	0.00282232	0.0602594
k__Bacteria.p__Proteobacteria.c__Alphaproteobacteria.o__Rhizobiales.f__Hyphomicrobiaceae.g__Devosia	4.13224	Flu_BAL_pre	3.83476	0.0040752	0.0602594
k__Bacteria.p__Proteobacteria.c__Alphaproteobacteria.o__Caulobacterales.f__Caulobacteraceae.g__Phenylobacterium	4.78178	Flu_BAL_pre	4.45876	0.0040752	0.0602594
k__Bacteria.p__Actinobacteria.c__Actinobacteria.o__Actinomycetales.f__Nocardioidaceae.g__Nocardioides	3.7957	Flu_BAL_pre	3.49946	0.0040752	0.0602594
k__Bacteria.p__Actinobacteria.c__Actinobacteria.o__Actinomycetales.f__Microbacteriaceae.g__Agrococcus	3.74274	Flu_BAL_pre	3.44929	0.0040752	0.0602594
k__Bacteria.p__Proteobacteria.c__Alphaproteobacteria.o__Rhizobiales.f__Rhizobiaceae.g__Agrobacterium	4.06402	Flu_BAL_pre	3.77443	0.00506203	0.0602594
k__Bacteria.p__Proteobacteria.c__Gammaproteobacteria.o__Pseudomonadales.f__Moraxellaceae.g__Enhydrobacter	3.06427	Flu_BAL_pre	2.76203	0.00506203	0.0602594
k__Bacteria.p__Proteobacteria.c__Betaproteobacteria.o__Burkholderiales.f__Oxalobacteraceae.g__	4.61122	Flu_BAL_pre	4.29082	0.00506203	0.0602594
k__Bacteria.p__Proteobacteria.c__Alphaproteobacteria.o__Rhodobacterales.f__Rhodobacteraceae.g__	3.37469	Flu_BAL_pre	2.96206	0.00506203	0.0602594
k__Bacteria.p__Actinobacteria.c__Actinobacteria.o__Actinomycetales.f__Nocardioidaceae.g__	3.83626	Flu_BAL_pre	3.50933	0.00571231	0.0602594
k__Bacteria.p__Proteobacteria.c__Gammaproteobacteria.o__Pseudomonadales.f__Moraxellaceae.g__Acinetobacter	3.03072	Flu_BAL_pre	2.70492	0.00571231	0.0602594
k__Bacteria.p__Actinobacteria.c__Actinobacteria.o__Actinomycetales.f__Intrasporangiaceae.g__Janibacter	4.16897	Flu_BAL_pre	3.86553	0.00571231	0.0602594
k__Bacteria.p__Proteobacteria.c__Alphaproteobacteria.o__Rhodobacterales.f__Rhodobacteraceae.g__Rubellimicrobium	4.69046	Flu_BAL_pre	4.34851	0.00571231	0.0602594
k__Bacteria.p__Proteobacteria.c__Alphaproteobacteria.o__Caulobacterales.f__Caulobacteraceae.g__	4.65729	Flu_BAL_pre	4.37142	0.00571231	0.0602594
k__Bacteria.p__Proteobacteria.c__Alphaproteobacteria.o__Rhodobacterales.f__Rhodobacteraceae.g__Paracoccus	4.83079	Flu_BAL_pre	4.5321	0.0060537	0.0602594
k__Bacteria.p__Actinobacteria.c__Actinobacteria.o__Actinomycetales.f__Geodermatophilaceae.g__	4.07886	Flu_BAL_pre	3.83251	0.0060537	0.0602594
k__Bacteria.p__Proteobacteria.c__Betaproteobacteria.o__Burkholderiales.f__Comamonadaceae.g__	4.10005	Flu_BAL_pre	3.74552	0.0061699	0.0602594
k__Bacteria.p__Firmicutes.c__Bacilli.o__Bacillales.f__Planococcaceae.g__	3.96701	Flu_BAL_pre	3.64073	0.0061699	0.0602594
k__Bacteria.p__Proteobacteria.c__Alphaproteobacteria.o__Sphingomonadales.f__Sphingomonadaceae.g__	3.90958	Flu_BAL_pre	3.60861	0.0061699	0.0602594
k__Bacteria.p__Firmicutes.c__Bacilli.o__Bacillales.f__Bacillaceae.g__Bacillus	3.98391	Flu_BAL_pre	3.62986	0.0104111	0.0760709
k__Bacteria.p__Actinobacteria.c__Actinobacteria.o__Actinomycetales.f__Propionibacteriaceae.g__Propionibacterium	4.2719	Flu_BAL_pre	3.86055	0.0105871	0.0760709
k__Bacteria.p__Actinobacteria.c__Actinobacteria.o__Actinomycetales.f__Micrococcaceae.g__	3.50296	Flu_BAL_pre	3.20445	0.0105871	0.0760709
k__Bacteria.p__Proteobacteria.c__Alphaproteobacteria.o__Rhodospirillales.f__Rhodospirillaceae.g__	2.71246	Flu_BAL_pre	2.43468	0.011164	0.0760709
k__Bacteria.p__Proteobacteria.c__Alphaproteobacteria.o__Rhodospirillales.f__Rhodospirillaceae.g__Azospirillum	4.16258	Flu_BAL_pre	3.90261	0.011164	0.0760709
k__Bacteria.p__Proteobacteria.c__Alphaproteobacteria.o__Rhodospirillales.f__Acetobacteraceae.g__Roseomonas	3.7142	Flu_BAL_pre	3.45936	0.011164	0.0760709
k__Bacteria.p__Firmicutes.c__Bacilli.o__Bacillales.f___Exiguobacteraceae_.g__Exiguobacterium	3.42791	Flu_BAL_pre	3.17394	0.011164	0.0760709
k__Bacteria.p__Proteobacteria.c__Gammaproteobacteria.o__Alteromonadales.f___Chromatiaceae_.g__Rheinheimera	2.42929	Flu_BAL_pre	2.11276	0.011164	0.0760709
k__Bacteria.p__Firmicutes.c__Clostridia.o__Clostridiales.f__Peptococcaceae.g__Desulfotomaculum	3.38886	Flu_BAL_pre	3.14083	0.011164	0.0760709
k__Bacteria.p__Firmicutes.c__Erysipelotrichi.o__Erysipelotrichales.f__Erysipelotrichaceae.g__Allobaculum	3.17137	Flu_BAL_pre	2.74534	0.0127991	0.0799244
k__Bacteria.p__Proteobacteria.c__Alphaproteobacteria.o__Sphingomonadales.f__Sphingomonadaceae.g__Kaistobacter	3.47377	Flu_BAL_pre	3.21277	0.0151272	0.0923392
k__Bacteria.p__Proteobacteria.c__Gammaproteobacteria.o__Pseudomonadales.f__Pseudomonadaceae.g__Pseudomonas	2.61838	Flu_BAL_pre	2.3787	0.016605	0.0992908
k__Bacteria.p__Actinobacteria.c__Actinobacteria.o__Actinomycetales.f__Intrasporangiaceae.g__	2.97057	Flu_BAL_pre	2.67389	0.0220436	0.121864
k__Bacteria.p__Proteobacteria.c__Alphaproteobacteria.o__Rhizobiales.f__Bradyrhizobiaceae.g__Balneimonas	4.11935	Flu_BAL_pre	3.83552	0.0220436	0.121864
k__Bacteria.p__Proteobacteria.c__Gammaproteobacteria.o__Xanthomonadales.f__Xanthomonadaceae.g__	2.70001	Flu_BAL_pre	2.46787	0.0220436	0.121864
k__Bacteria.p__Actinobacteria.c__Actinobacteria.o__Actinomycetales.f__Microbacteriaceae.g__Microbacterium	3.51498	Flu_BAL_pre	3.16309	0.0351749	0.157822
k__Bacteria.p__Proteobacteria.c__Alphaproteobacteria.o__Sphingomonadales.f__Erythrobacteraceae.g__	3.78199	Flu_BAL_pre	3.35656	0.0365712	0.157822
k__Bacteria.p__Firmicutes.c__Bacilli.o__Bacillales.f__Planococcaceae.g__Planomicrobium	3.18354	Flu_BAL_pre	2.84808	0.0366275	0.157822
k__Bacteria.p__Proteobacteria.c__Alphaproteobacteria.o__Rhizobiales.f__Aurantimonadaceae.g__Aurantimonas	2.8188	Flu_BAL_pre	2.54813	0.0366275	0.157822
k__Bacteria.p__Proteobacteria.c__Alphaproteobacteria.o__Rhodobacterales.f__Rhodobacteraceae.g__Amaricoccus	3.39041	Flu_BAL_pre	3.20424	0.0366275	0.157822
k__Bacteria.p__Nitrospirae.c__Nitrospira.o__Nitrospirales.f__Nitrospiraceae.g__Nitrospira	3.31097	Flu_BAL_pre	2.99846	0.0366275	0.157822
k__Bacteria.p__Actinobacteria.c__Acidimicrobiia.o__Acidimicrobiales.f__C111.g__	3.39293	Flu_BAL_pre	3.11053	0.0366275	0.157822
k__Bacteria.p__Proteobacteria.c__Alphaproteobacteria.o__Caulobacterales.f__Caulobacteraceae.g__Brevundimonas	3.10576	Flu_BAL_pre	2.94714	0.0366275	0.157822
k__Bacteria.p__Chloroflexi.c__Thermomicrobia.o__JG30_KF_CM45.f__.g__	2.64905	Flu_BAL_pre	2.45826	0.0366275	0.157822
k__Bacteria.p__Firmicutes.c__Bacilli.o__Gemellales.f__.g__	1.44146		NA	0.0040752	0.0602594
k__Bacteria.p__Proteobacteria.c__Gammaproteobacteria.o__Pseudomonadales.f__Pseudomonadaceae.g__	1.67895		NA	0.00734473	0.0694195
k__Bacteria.p__Actinobacteria.c__Actinobacteria.o__Actinomycetales.f__Geodermatophilaceae.g__Geodermatophilus	2.05779		NA	0.011164	0.0760709
k__Bacteria.p__Firmicutes.c__Bacilli.o__Bacillales.f___Exiguobacteraceae_.g__	1.63085		NA	0.011164	0.0760709
k__Bacteria.p__Proteobacteria.c__Alphaproteobacteria.o__Rhizobiales.f__Aurantimonadaceae.g__	1.37694		NA	0.011164	0.0760709
k__Bacteria.p__Firmicutes.c__Bacilli.o__Lactobacillales.f__Streptococcaceae.g__Lactococcus	2.06733		NA	0.0128206	0.0799244
k__Bacteria.p__TM7.c__.o__.f__.g__	1.26984		NA	0.0344638	0.157822
k__Bacteria.p__Actinobacteria.c__Actinobacteria.o__Actinomycetales.f__Actinomycetaceae.g__	1.48707		NA	0.0344638	0.157822
k__Bacteria.p__Actinobacteria.c__Actinobacteria.o__Actinomycetales.f__.g__	1.78783		NA	0.0366275	0.157822
k__Bacteria.p__Actinobacteria.c__Actinobacteria.o__Actinomycetales.f__Microbacteriaceae.g__	2.42321	Flu_BAL_pre	2.18918	0.058568	0.238339
k__Bacteria.p__Proteobacteria.c__Alphaproteobacteria.o__Rhizobiales.f__Beijerinckiaceae.g__	3.25269	Flu_BAL_pre	2.9681	0.058568	0.238339
k__Bacteria.p__Proteobacteria.c__Alphaproteobacteria.o__Rhodospirillales.f__Acetobacteraceae.g__	3.38612	Flu_BAL_pre	3.02236	0.0653919	0.258917
k__Bacteria.p__Cyanobacteria.c__Chloroplast.o__Streptophyta.f__.g__	4.08149	Flu_BAL_pre	3.79943	0.0653919	0.258917
k__Bacteria.p__Proteobacteria.c__Alphaproteobacteria.o__Rhizobiales.f__Methylobacteriaceae.g__	4.3687	Flu_BAL_pre	4.03665	0.0672641	0.262778
k__Bacteria.p__Firmicutes.c__Bacilli.o__Bacillales.f__Paenibacillaceae.g__Paenibacillus	1.99273		NA	0.0731532	0.280107
k__Bacteria.p__Firmicutes.c__Bacilli.o__Lactobacillales.f__Aerococcaceae.g__Facklamia	2.69319	Flu_BAL_post	2.33639	0.0815826	0.280107
k__Bacteria.p__Firmicutes.c__Clostridia.o__Clostridiales.f__Veillonellaceae.g__Dialister	2.4854	Flu_BAL_post	2.1769	0.0815826	0.280107
k__Bacteria.p__Firmicutes.c__Bacilli.o__Lactobacillales.f__Aerococcaceae.g__Abiotrophia	0.873447		NA	0.0815826	0.280107
k__Bacteria.p__Proteobacteria.c__Betaproteobacteria.o__Neisseriales.f__Neisseriaceae.g__Eikenella	2.55446	Flu_BAL_post	2.2135	0.0815826	0.280107
k__Bacteria.p__Actinobacteria.c__Actinobacteria.o__Actinomycetales.f__Brevibacteriaceae.g__Brevibacterium	1.77		NA	0.0815826	0.280107
k__Bacteria.p__Actinobacteria.c__Actinobacteria.o__Actinomycetales.f__Micrococcaceae.g__Micrococcus	3.56464	Flu_BAL_pre	3.19334	0.0821386	0.280107
k__Bacteria.p__Proteobacteria.c__Betaproteobacteria.o__Burkholderiales.f__Burkholderiaceae.g__	1.94736	Flu_BAL_pre	2.01865	0.0907066	0.280107
k__Bacteria.p__Proteobacteria.c__Betaproteobacteria.o__Burkholderiales.f__Burkholderiaceae.g__Burkholderia	2.65051	Flu_BAL_pre	2.43227	0.0907066	0.280107
k__Bacteria.p__Actinobacteria.c__Actinobacteria.o__Actinomycetales.f__Micrococcaceae.g__Arthrobacter	3.10365	Flu_BAL_pre	2.84222	0.0907066	0.280107
k__Bacteria.p__Bacteroidetes.c___Saprospirae_.o___Saprospirales_.f__Chitinophagaceae.g__	3.64494	Flu_BAL_pre	3.30836	0.0907066	0.280107
k__Bacteria.p__Proteobacteria.c__Alphaproteobacteria.o__Rhizobiales.f__Bradyrhizobiaceae.g__	3.56438	Flu_BAL_pre	3.14983	0.0995755	0.280107
k__Bacteria.p__Proteobacteria.c__Betaproteobacteria.o__Neisseriales.f__Neisseriaceae.g__Neisseria	2.82942	Flu_BAL_pre	2.41729	0.100348	0.280107
k__Bacteria.p__Proteobacteria.c__Betaproteobacteria.o__Burkholderiales.f__Oxalobacteraceae.g__Massilia	2.50121	Flu_BAL_pre	2.64372	0.104204	0.280107
k__Bacteria.p__Proteobacteria.c__Gammaproteobacteria.o__Methylococcales.f__Crenotrichaceae.g__Crenothrix	1.33538	Flu_BAL_pre	2.32019	0.104204	0.280107
k__Bacteria.p__Proteobacteria.c__Alphaproteobacteria.o__Rhizobiales.f__Rhizobiaceae.g__	1.2194	Flu_BAL_pre	2.00118	0.104204	0.280107
k__Bacteria.p__Firmicutes.c__Bacilli.o__Lactobacillales.f__Carnobacteriaceae.g__Desemzia	3.07846	Flu_BAL_pre	2.86015	0.104204	0.280107
k__Bacteria.p__Proteobacteria.c__Gammaproteobacteria.o__Acidithiobacillales.f__.g__	0.623464		NA	0.104204	0.280107
k__Bacteria.p__Proteobacteria.c__Epsilonproteobacteria.o__Campylobacterales.f__Campylobacteraceae.g__	2.51119	Flu_BAL_pre	2.36239	0.104204	0.280107
k__Bacteria.p__Proteobacteria.c__Alphaproteobacteria.o__Rhodobacterales.f__Hyphomonadaceae.g__	2.87167	Flu_BAL_pre	2.84254	0.104204	0.280107
k__Bacteria.p__Proteobacteria.c__Alphaproteobacteria.o__Rhizobiales.f__Methylocystaceae.g__Pleomorphomonas	3.45783	Flu_BAL_pre	3.25579	0.104204	0.280107
k__Bacteria.p__Acidobacteria.c___Chloracidobacteria_.o__DS_100.f__.g__	2.48672	Flu_BAL_pre	2.59504	0.104204	0.280107
k__Bacteria.p__Bacteroidetes.c__Bacteroidia.o__Bacteroidales.f__.g__	2.34135	Flu_BAL_pre	2.9195	0.104204	0.280107
k__Bacteria.p__Proteobacteria.c__Alphaproteobacteria.o__Rhodospirillales.f__Rhodospirillaceae.g__Rhodospirillum	1.91041	Flu_BAL_pre	2.41566	0.104204	0.280107
k__Bacteria.p__Actinobacteria.c__Actinobacteria.o__Actinomycetales.f__Intrasporangiaceae.g__Phycicoccus	1.59392	Flu_BAL_pre	2.51033	0.104204	0.280107
k__Bacteria.p__Proteobacteria.c__Deltaproteobacteria.o__Myxococcales.f__Haliangiaceae.g__	2.55454	Flu_BAL_pre	2.79719	0.104204	0.280107
k__Bacteria.p__Proteobacteria.c__Epsilonproteobacteria.o__Campylobacterales.f__Helicobacteraceae.g__Sulfuricurvum	2.0654	Flu_BAL_pre	2.19879	0.104204	0.280107
k__Bacteria.p__Proteobacteria.c__Epsilonproteobacteria.o__Campylobacterales.f__Campylobacteraceae.g__Arcobacter	2.64467	Flu_BAL_pre	2.51467	0.104204	0.280107
k__Bacteria.p__Proteobacteria.c__Betaproteobacteria.o__Burkholderiales.f__Oxalobacteraceae.g__Janthinobacterium	1.69831	Flu_BAL_pre	2.06079	0.104204	0.280107
k__Bacteria.p__Bacteroidetes.c__Cytophagia.o__Cytophagales.f__Cytophagaceae.g__Pontibacter	3.88418	Flu_BAL_pre	3.57786	0.104204	0.280107
k__Bacteria.p__Proteobacteria.c__Gammaproteobacteria.o__Enterobacteriales.f__Enterobacteriaceae.g__	1.98352	Flu_BAL_pre	2.41666	0.104204	0.280107
k__Bacteria.p__Actinobacteria.c__Actinobacteria.o__Actinomycetales.f__Dermabacteraceae.g__	2.17247		NA	0.104204	0.280107
k__Bacteria.p__Proteobacteria.c__Deltaproteobacteria.o__Myxococcales.f__Cystobacterineae.g__	3.07885	Flu_BAL_pre	2.89128	0.104204	0.280107
k__Bacteria.p__Planctomycetes.c__Planctomycetia.o__Planctomycetales.f__Planctomycetaceae.g__Planctomyces	3.17121	Flu_BAL_pre	3.00731	0.104204	0.280107
k__Bacteria.p__Proteobacteria.c__Alphaproteobacteria.o__Rhizobiales.f__Bradyrhizobiaceae.g__Bosea	2.74478	Flu_BAL_post	2.45542	0.11121	0.296224
k__Bacteria.p__Firmicutes.c__Clostridia.o__Clostridiales.f___Tissierellaceae_.g__Finegoldia	3.36886	Flu_BAL_post	2.96091	0.125551	0.328451
k__Bacteria.p__Fusobacteria.c__Fusobacteriia.o__Fusobacteriales.f__Fusobacteriaceae.g__Fusobacterium	3.29722	Flu_BAL_post	2.91245	0.125551	0.328451
k__Bacteria.p__Bacteroidetes.c__Bacteroidia.o__Bacteroidales.f__Prevotellaceae.g__Prevotella	3.56305	Flu_BAL_post	3.10397	0.140467	0.364219
k__Bacteria.p__Firmicutes.c__Clostridia.o__Clostridiales.f__Clostridiaceae.g__Thermoanaerobacterium	1.6242		NA	0.175734	0.393055
k__Bacteria.p__Fusobacteria.c__Fusobacteriia.o__Fusobacteriales.f__Leptotrichiaceae.g__	0.50363	Flu_BAL_post	2.06391	0.175734	0.393055
k__Bacteria.p__Firmicutes.c__Bacilli.o__Bacillales.f__Bacillaceae.g__Geobacillus	1.9334		NA	0.175734	0.393055
k__Bacteria.p__Proteobacteria.c__Betaproteobacteria.o__Rhodocyclales.f__Rhodocyclaceae.g__Hydrogenophilus	1.97383	Flu_BAL_post	2.32392	0.175734	0.393055
k__Bacteria.p__Proteobacteria.c__Betaproteobacteria.o__Burkholderiales.f__Comamonadaceae.g__Acidovorax	1.78991	Flu_BAL_post	2.39468	0.175734	0.393055
k__Bacteria.p__Firmicutes.c__Clostridia.o__Clostridiales.f__Clostridiaceae.g__Caloramator	0.757861	Flu_BAL_post	2.28783	0.175734	0.393055
k__Bacteria.p__Bacteroidetes.c__Flavobacteriia.o__Flavobacteriales.f___Weeksellaceae_.g__	1.37277		NA	0.175734	0.393055
k__Bacteria.p__Firmicutes.c__Clostridia.o__Clostridiales.f__Veillonellaceae.g__Megasphaera	2.21386	Flu_BAL_post	2.13814	0.175734	0.393055
k__Bacteria.p__Firmicutes.c__Clostridia.o__Clostridiales.f__Lachnospiraceae.g__Oribacterium	2.20717	Flu_BAL_post	2.23559	0.175734	0.393055
k__Bacteria.p__Acidobacteria.c___Chloracidobacteria_.o__RB41.f__Ellin6075.g__	2.21778	Flu_BAL_post	2.81423	0.175734	0.393055
k__Bacteria.p__Proteobacteria.c__Alphaproteobacteria.o__Rickettsiales.f__mitochondria.g__Zea	0.701871	Flu_BAL_post	2.05936	0.175734	0.393055
k__Bacteria.p__Actinobacteria.c__Coriobacteriia.o__Coriobacteriales.f__Coriobacteriaceae.g__Atopobium	1.8109		NA	0.175734	0.393055
k__Bacteria.p__Firmicutes.c__Bacilli.o__Lactobacillales.f__Carnobacteriaceae.g__Trichococcus	1.11193		NA	0.175734	0.393055
k__Bacteria.p__Firmicutes.c__Bacilli.o__Gemellales.f__Gemellaceae.g__Gemella	0.808289	Flu_BAL_post	2.60621	0.175734	0.393055
k__Bacteria.p__Firmicutes.c__Bacilli.o__Lactobacillales.f__.g__	0.955145		NA	0.175734	0.393055
k__Bacteria.p__TM7.c__TM7_3.o__CW040.f__.g__	1.03528		NA	0.175734	0.393055
k__Bacteria.p__Firmicutes.c__Clostridia.o__Clostridiales.f__Peptostreptococcaceae.g__Peptostreptococcus	1.74525		NA	0.175734	0.393055
k__Bacteria.p__Firmicutes.c__Clostridia.o__Clostridiales.f__Ruminococcaceae.g__	0.865018	Flu_BAL_post	2.49657	0.175734	0.393055
k__Bacteria.p__Proteobacteria.c__Betaproteobacteria.o__Burkholderiales.f__Comamonadaceae.g__Comamonas	3.03016	Flu_BAL_pre	2.71901	0.180116	0.399803
k__Bacteria.p__Firmicutes.c__Clostridia.o__Clostridiales.f___Tissierellaceae_.g__Anaerococcus	4.03351	Flu_BAL_post	3.50678	0.197121	0.400416
k__Bacteria.p__Actinobacteria.c__Actinobacteria.o__Actinomycetales.f__Mycobacteriaceae.g__Mycobacterium	1.85349		NA	0.204526	0.400416
k__Bacteria.p__Actinobacteria.c__Actinobacteria.o__Actinomycetales.f__Cellulomonadaceae.g__Cellulomonas	2.34542	Flu_BAL_pre	2.15548	0.204526	0.400416
k__Bacteria.p__Proteobacteria.c__Alphaproteobacteria.o__Rhizobiales.f__Bradyrhizobiaceae.g__Bradyrhizobium	3.75507	Flu_BAL_post	3.42	0.23225	0.400416
k__Bacteria.p__Chloroflexi.c__Anaerolineae.o__Ardenscatenales.f__Ardenscatenaceae.g__Ardenscatena	2.06629	Flu_BAL_pre	2.42249	0.273322	0.400416
k__Bacteria.p__Proteobacteria.c__Gammaproteobacteria.o__Xanthomonadales.f__Xanthomonadaceae.g__Stenotrophomonas	1.1425	Flu_BAL_pre	3.05812	0.273322	0.400416
k__Bacteria.p__Actinobacteria.c__Actinobacteria.o__Actinomycetales.f__Pseudonocardiaceae.g__Saccharomonospora	0.66835	Flu_BAL_pre	2.45981	0.273322	0.400416
k__Bacteria.p__Fusobacteria.c__Fusobacteriia.o__Fusobacteriales.f__Leptotrichiaceae.g__Sneathia	1.3925	Flu_BAL_pre	2.87388	0.273322	0.400416
k__Bacteria.p__Actinobacteria.c__Actinobacteria.o__Actinomycetales.f__Sporichthyaceae.g__	1.90438	Flu_BAL_pre	3.01392	0.273322	0.400416
k__Bacteria.p__Actinobacteria.c__Actinobacteria.o__Actinomycetales.f__Promicromonosporaceae.g__Promicromonospora	2.86491	Flu_BAL_pre	2.82176	0.273322	0.400416
k__Bacteria.p__Actinobacteria.c__Actinobacteria.o__Actinomycetales.f__Microbacteriaceae.g__Clavibacter	0.874429	Flu_BAL_pre	2.78049	0.273322	0.400416
k__Bacteria.p__Firmicutes.c__Clostridia.o__Clostridiales.f__Ruminococcaceae.g__Ruminococcus	2.61599	Flu_BAL_pre	2.96776	0.273322	0.400416
k__Bacteria.p__Spirochaetes.c___Leptospirae_.o___Leptospirales_.f__Leptospiraceae.g__Leptospira	2.8988	Flu_BAL_pre	2.90382	0.273322	0.400416
k__Bacteria.p__Verrucomicrobia.c___Methylacidiphilae_.o__Methylacidiphilales.f__.g__	1.22661		NA	0.273322	0.400416
k__Bacteria.p__Firmicutes.c__Clostridia.o__Clostridiales.f__Symbiobacteriaceae.g__	1.70974	Flu_BAL_pre	2.45623	0.273322	0.400416
k__Bacteria.p__Actinobacteria.c__Actinobacteria.o__Actinomycetales.f__Propionibacteriaceae.g__Microlunatus	1.25213	Flu_BAL_pre	2.75955	0.273322	0.400416
k__Bacteria.p__Actinobacteria.c__Actinobacteria.o__Actinomycetales.f__Dietziaceae.g__Dietzia	2.61774	Flu_BAL_pre	2.75218	0.273322	0.400416
k__Bacteria.p__Firmicutes.c__Clostridia.o__Clostridiales.f___Tissierellaceae_.g__Helcococcus	3.05124	Flu_BAL_pre	3.04656	0.273322	0.400416
k__Bacteria.p__OD1.c__ZB2.o__.f__.g__	2.61599	Flu_BAL_pre	2.86108	0.273322	0.400416
k__Bacteria.p__Proteobacteria.c__Betaproteobacteria.o__Nitrosomonadales.f__Nitrosomonadaceae.g__	0.775007	Flu_BAL_pre	2.65238	0.273322	0.400416
k__Bacteria.p__Firmicutes.c__Erysipelotrichi.o__Erysipelotrichales.f__Erysipelotrichaceae.g__	0.272369		NA	0.273322	0.400416
k__Bacteria.p__Cyanobacteria.c__Oscillatoriophycideae.o__Chroococcales.f__Xenococcaceae.g__	2.89765	Flu_BAL_pre	2.79022	0.273322	0.400416
k__Bacteria.p__Cyanobacteria.c__Synechococcophycideae.o__Synechococcales.f__Acaryochloridaceae.g__Acaryochloris	2.2455	Flu_BAL_pre	2.7764	0.273322	0.400416
k__Bacteria.p__Proteobacteria.c__Gammaproteobacteria.o__Alteromonadales.f__Shewanellaceae.g__Shewanella	0.844441	Flu_BAL_pre	2.36748	0.273322	0.400416
k__Bacteria.p__Planctomycetes.c__Planctomycetia.o__Pirellulales.f__Pirellulaceae.g__	2.84873	Flu_BAL_pre	2.81665	0.273322	0.400416
k__Bacteria.p__Cyanobacteria.c__Synechococcophycideae.o__Pseudanabaenales.f__Pseudanabaenaceae.g__	3.07386	Flu_BAL_pre	3.00234	0.273322	0.400416
k__Bacteria.p__OP11.c__OP11_4.o__.f__.g__	2.63386	Flu_BAL_pre	2.91201	0.273322	0.400416
k__Bacteria.p__Actinobacteria.c__Actinobacteria.o__Actinomycetales.f__Streptosporangiaceae.g__	1.57144	Flu_BAL_pre	2.23515	0.273322	0.400416
k__Bacteria.p__Actinobacteria.c__Coriobacteriia.o__Coriobacteriales.f__Coriobacteriaceae.g__	0.272369	Flu_BAL_pre	2.57427	0.273322	0.400416
k__Bacteria.p__Bacteroidetes.c__Flavobacteriia.o__Flavobacteriales.f__Flavobacteriaceae.g__Myroides	0.951099	Flu_BAL_pre	2.99392	0.273322	0.400416
k__Bacteria.p__Planctomycetes.c__Phycisphaerae.o__Phycisphaerales.f__.g__	1.31859	Flu_BAL_pre	2.74786	0.273322	0.400416
k__Bacteria.p__Actinobacteria.c__Coriobacteriia.o__Coriobacteriales.f__Coriobacteriaceae.g__Adlercreutzia	2.86491	Flu_BAL_pre	2.92427	0.273322	0.400416
k__Bacteria.p__Firmicutes.c__Bacilli.o__Bacillales.f__Planococcaceae.g__Planococcus	2.97977	Flu_BAL_pre	3.13046	0.273322	0.400416
k__Bacteria.p__Planctomycetes.c__Planctomycetia.o__Gemmatales.f__Gemmataceae.g__	0.473977	Flu_BAL_pre	2.445	0.273322	0.400416
k__Bacteria.p__Actinobacteria.c__Actinobacteria.o__Actinomycetales.f__Thermomonosporaceae.g__Actinomadura	1.66835	Flu_BAL_pre	2.74764	0.273322	0.400416
k__Bacteria.p__Proteobacteria.c__Betaproteobacteria.o__Burkholderiales.f__Comamonadaceae.g__Pelomonas	2.34792	Flu_BAL_pre	2.69304	0.273322	0.400416
k__Bacteria.p__Proteobacteria.c__Alphaproteobacteria.o__Rhizobiales.f__Rhodobiaceae.g__Afifella	0.272369	Flu_BAL_pre	2.2817	0.273322	0.400416
k__Bacteria.p__Gemmatimonadetes.c__Gemm_1.o__.f__.g__	2.86787	Flu_BAL_pre	3.05193	0.273322	0.400416
k__Bacteria.p__TM7.c__TM7_3.o__EW055.f__.g__	3.20888	Flu_BAL_pre	3.22823	0.273322	0.400416
k__Bacteria.p__Actinobacteria.c__Actinobacteria.o__Actinomycetales.f__Nocardioidaceae.g__Propionicimonas	1.62011	Flu_BAL_pre	2.68279	0.273322	0.400416
k__Bacteria.p__Proteobacteria.c__Gammaproteobacteria.o__Legionellales.f__.g__	1.74949	Flu_BAL_pre	2.57773	0.273322	0.400416
k__Bacteria.p__Bacteroidetes.c__Cytophagia.o__Cytophagales.f__Cytophagaceae.g__Hymenobacter	2.99832	Flu_BAL_pre	3.0961	0.273322	0.400416
k__Bacteria.p__Proteobacteria.c__Alphaproteobacteria.o__Rhodobacterales.f__Rhodobacteraceae.g__Anaerospora	0.489408	Flu_BAL_pre	2.79599	0.273322	0.400416
k__Bacteria.p__Actinobacteria.c__Actinobacteria.o__Actinomycetales.f__Micrococcaceae.g__Nesterenkonia	0.272369	Flu_BAL_pre	2.4159	0.273322	0.400416
k__Bacteria.p__Actinobacteria.c__Acidimicrobiia.o__Acidimicrobiales.f__EB1017.g__	2.72143	Flu_BAL_pre	2.74126	0.273322	0.400416
k__Bacteria.p__Proteobacteria.c__Alphaproteobacteria.o__Rhodospirillales.f__.g__	3.04695	Flu_BAL_pre	3.00428	0.273322	0.400416
k__Bacteria.p__Firmicutes.c__Clostridia.o__Clostridiales.f___Tissierellaceae_.g__	3.05051	Flu_BAL_pre	2.9805	0.273322	0.400416
k__Bacteria.p__Actinobacteria.c__Actinobacteria.o__Actinomycetales.f__Pseudonocardiaceae.g__Saccharopolyspora	2.81603	Flu_BAL_pre	2.76134	0.273322	0.400416
k__Bacteria.p__Chloroflexi.c__Chloroflexi.o___Roseiflexales_.f___Kouleothrixaceae_.g__	2.78396	Flu_BAL_pre	2.75121	0.273322	0.400416
k__Bacteria.p__Proteobacteria.c__Betaproteobacteria.o__Rhodocyclales.f__Rhodocyclaceae.g__Azospira	0.66835	Flu_BAL_pre	2.47541	0.273322	0.400416
k__Bacteria.p__Cyanobacteria.c__.o__.f__.g__	1.09147	Flu_BAL_pre	2.78734	0.273322	0.400416
k__Bacteria.p__Bacteroidetes.c___Saprospirae_.o___Saprospirales_.f__Chitinophagaceae.g__Flavisolibacter	2.5308	Flu_BAL_pre	2.76285	0.273322	0.400416
k__Bacteria.p__Firmicutes.c__Bacilli.o__Bacillales.f__.g__	0.96938	Flu_BAL_pre	2.41379	0.273322	0.400416
k__Bacteria.p__Bacteroidetes.c__Cytophagia.o__Cytophagales.f__Cytophagaceae.g__	2.70776	Flu_BAL_pre	2.7677	0.273322	0.400416
k__Bacteria.p__Actinobacteria.c__Actinobacteria.o__Actinomycetales.f__Microbacteriaceae.g__Pseudoclavibacter	2.86667	Flu_BAL_pre	2.70273	0.273322	0.400416
k__Bacteria.p__Proteobacteria.c__Alphaproteobacteria.o__Rhizobiales.f__Hyphomicrobiaceae.g__Hyphomicrobium	2.52271	Flu_BAL_pre	3.0032	0.273322	0.400416
k__Bacteria.p__Actinobacteria.c__Actinobacteria.o__Actinomycetales.f__Microbacteriaceae.g__Agromyces	1.42822	Flu_BAL_pre	2.41073	0.273322	0.400416
k__Bacteria.p__Firmicutes.c__Bacilli.o__Bacillales.f__Bacillaceae.g__Anaerobacillus	1.47398	Flu_BAL_pre	2.6964	0.273322	0.400416
k__Bacteria.p__Proteobacteria.c__Gammaproteobacteria.o__Xanthomonadales.f__Xanthomonadaceae.g__Thermomonas	1.06629	Flu_BAL_pre	2.23109	0.273322	0.400416
k__Bacteria.p__Proteobacteria.c__Alphaproteobacteria.o__Sphingomonadales.f__Erythrobacteraceae.g__Lutibacterium	0.540442	Flu_BAL_pre	2.49095	0.273322	0.400416
k__Bacteria.p__Planctomycetes.c__Phycisphaerae.o__CCM11a.f__.g__	2.06919	Flu_BAL_pre	2.80879	0.273322	0.400416
k__Bacteria.p__Actinobacteria.c__Actinobacteria.o__Actinomycetales.f__Nocardioidaceae.g__Pimelobacter	2.71171	Flu_BAL_pre	2.79383	0.273322	0.400416
k__Bacteria.p__Verrucomicrobia.c__Verrucomicrobiae.o__Verrucomicrobiales.f__Verrucomicrobiaceae.g__Prosthecobacter	2.64765	Flu_BAL_pre	2.73366	0.273322	0.400416
k__Bacteria.p__Actinobacteria.c__Actinobacteria.o__Actinomycetales.f__Micromonosporaceae.g__Virgisporangium	1.3925	Flu_BAL_pre	2.63804	0.273322	0.400416
k__Bacteria.p__Proteobacteria.c__Epsilonproteobacteria.o__Campylobacterales.f__Campylobacteraceae.g__Sulfurospirillum	0.473977	Flu_BAL_pre	2.45925	0.273322	0.400416
k__Bacteria.p__Actinobacteria.c__Nitriliruptoria.o__Euzebyales.f__Euzebyaceae.g__Euzebya	2.98318	Flu_BAL_pre	2.9168	0.273322	0.400416
k__Bacteria.p__TM7.c__TM7_1.o__.f__.g__	3.48322	Flu_BAL_pre	3.35064	0.273322	0.400416
k__Bacteria.p__Actinobacteria.c__Acidimicrobiia.o__Acidimicrobiales.f__AKIW874.g__	3.05412	Flu_BAL_pre	3.12305	0.273322	0.400416
k__Bacteria.p__Actinobacteria.c__Actinobacteria.o__Actinomycetales.f__Streptomycetaceae.g__	1.5109		NA	0.296048	0.420095
k__Bacteria.p__Actinobacteria.c__Acidimicrobiia.o__Acidimicrobiales.f__.g__	3.17107	Flu_BAL_pre	2.96157	0.296048	0.420095
k__Bacteria.p__Actinobacteria.c__Actinobacteria.o__Actinomycetales.f__Micrococcaceae.g__Microbispora	1.6197	Flu_BAL_pre	2.30164	0.296048	0.420095
k__Bacteria.p__Spirochaetes.c__Spirochaetes.o__Spirochaetales.f__Spirochaetaceae.g__Treponema	2.65512	Flu_BAL_pre	2.30255	0.3195	0.420095
k__Bacteria.p__Actinobacteria.c__Actinobacteria.o__Actinomycetales.f__Micrococcaceae.g__Kocuria	2.59263	Flu_BAL_pre	2.30377	0.3195	0.420095
k__Bacteria.p__Proteobacteria.c__Gammaproteobacteria.o__Cardiobacteriales.f__Cardiobacteriaceae.g__Cardiobacterium	2.5193	Flu_BAL_pre	2.28146	0.3195	0.420095
k__Bacteria.p__Proteobacteria.c__Deltaproteobacteria.o__Myxococcales.f__.g__	2.89374	Flu_BAL_pre	2.53506	0.3195	0.420095
k__Bacteria.p__Firmicutes.c__Bacilli.o__Lactobacillales.f__Aerococcaceae.g__	2.72796	Flu_BAL_pre	2.37027	0.3195	0.420095
k__Bacteria.p__Proteobacteria.c__Gammaproteobacteria.o__Pseudomonadales.f__Moraxellaceae.g__	1.88618		NA	0.338352	0.420095
k__Bacteria.p__Proteobacteria.c__Alphaproteobacteria.o__Sphingomonadales.f__Sphingomonadaceae.g__Sphingobium	3.89576	Flu_BAL_post	3.579	0.338352	0.420095
k__Bacteria.p__Firmicutes.c__Clostridia.o__Clostridiales.f__Lachnospiraceae.g__	3.12512	Flu_BAL_post	2.73842	0.338352	0.420095
k__Bacteria.p__Actinobacteria.c__Actinobacteria.o__Actinomycetales.f__Propionibacteriaceae.g__	3.67446	Flu_BAL_pre	3.32743	0.350122	0.420095
k__Bacteria.p__Actinobacteria.c__Actinobacteria.o__Actinomycetales.f__Dermabacteraceae.g__Brachybacterium	2.59992	Flu_BAL_pre	2.21896	0.350122	0.420095
k__Bacteria.p__Firmicutes.c__Clostridia.o__Clostridiales.f__Veillonellaceae.g__Veillonella	3.05106	Flu_BAL_post	2.52265	0.356902	0.420095
k__Bacteria.p__Bacteroidetes.c__Bacteroidia.o__Bacteroidales.f__Porphyromonadaceae.g__Porphyromonas	3.24933	Flu_BAL_pre	2.86746	0.360216	0.420095
k__Bacteria.p__Firmicutes.c__Clostridia.o__Clostridiales.f__Veillonellaceae.g__Schwartzia	0.390943		NA	0.36131	0.420095
k__Bacteria.p__Proteobacteria.c__Betaproteobacteria.o__Burkholderiales.f__Comamonadaceae.g__Methylibium	0.0899126		NA	0.36131	0.420095
k__Bacteria.p__Firmicutes.c__Bacilli.o__Bacillales.f__Bacillaceae.g__Anoxybacillus	1.2298	Flu_BAL_post	2.69453	0.36131	0.420095
k__Bacteria.p__Acidobacteria.c__Acidobacteria_6.o__iii1_15.f__.g__	1.18404	Flu_BAL_post	2.7222	0.36131	0.420095
k__Bacteria.p__Firmicutes.c__Clostridia.o__Clostridiales.f___Mogibacteriaceae_.g__Mogibacterium	0.0899126		NA	0.36131	0.420095
k__Bacteria.p__Firmicutes.c__Clostridia.o__Clostridiales.f__Veillonellaceae.g__Phascolarctobacterium	1.29199	Flu_BAL_post	2.6375	0.36131	0.420095
k__Bacteria.p__Firmicutes.c__Clostridia.o__Clostridiales.f___Tissierellaceae_.g__Gallicola	2.70151	Flu_BAL_post	2.65013	0.36131	0.420095
k__Bacteria.p__Proteobacteria.c__Alphaproteobacteria.o__Rhizobiales.f__Beijerinckiaceae.g__Beijerinckia	0.530829	Flu_BAL_post	2.59659	0.36131	0.420095
k__Bacteria.p__Proteobacteria.c__Betaproteobacteria.o__Methylophilales.f__Methylophilaceae.g__Methylotenera	1.66163	Flu_BAL_post	2.96626	0.36131	0.420095
k__Bacteria.p__Bacteroidetes.c__Cytophagia.o__Cytophagales.f__Cytophagaceae.g__Dyadobacter	1.34374	Flu_BAL_post	2.37929	0.36131	0.420095
k__Bacteria.p__Planctomycetes.c__Phycisphaerae.o__WD2101.f__.g__	1.36867	Flu_BAL_post	2.54875	0.36131	0.420095
k__Bacteria.p__Acidobacteria.c__Solibacteres.o__Solibacterales.f__.g__	1.13131	Flu_BAL_post	2.17395	0.36131	0.420095
k__Bacteria.p__Proteobacteria.c__Betaproteobacteria.o__Burkholderiales.f__Oxalobacteraceae.g__Ralstonia	1.91524	Flu_BAL_post	2.49076	0.36131	0.420095
k__Bacteria.p__Proteobacteria.c__Alphaproteobacteria.o__Sphingomonadales.f__Sphingomonadaceae.g__Sphingomonas	3.98013	Flu_BAL_post	3.59818	0.36131	0.420095
k__Bacteria.p__Actinobacteria.c__Actinobacteria.o__Actinomycetales.f__Frankiaceae.g__	0.593021	Flu_BAL_post	2.79449	0.36131	0.420095
k__Bacteria.p__Proteobacteria.c__Alphaproteobacteria.o__Rickettsiales.f__mitochondria.g__Vermamoeba	1.72116	Flu_BAL_post	2.41764	0.36131	0.420095
k__Bacteria.p__Firmicutes.c__Erysipelotrichi.o__Erysipelotrichales.f__Erysipelotrichaceae.g__Bulleidia	0.650536	Flu_BAL_post	2.89478	0.36131	0.420095
k__Bacteria.p__Bacteroidetes.c__Sphingobacteriia.o__Sphingobacteriales.f__Sphingobacteriaceae.g__	1.16909	Flu_BAL_post	2.47416	0.36131	0.420095
k__Bacteria.p__Firmicutes.c__Clostridia.o__Clostridiales.f__Lachnospiraceae.g__Moryella	0.0899126	Flu_BAL_post	2.20805	0.36131	0.420095
k__Bacteria.p__Proteobacteria.c__Betaproteobacteria.o__Burkholderiales.f__Comamonadaceae.g__Tepidimonas	0.788883	Flu_BAL_post	2.40805	0.36131	0.420095
k__Bacteria.p__Firmicutes.c__Clostridia.o__Clostridiales.f__Lachnospiraceae.g__Coprococcus	1.32036	Flu_BAL_post	2.15743	0.36131	0.420095
k__Bacteria.p__TM7.c__TM7_3.o__CW040.f__F16.g__	0.390943	Flu_BAL_post	2.07062	0.36131	0.420095
k__Bacteria.p__Actinobacteria.c__Coriobacteriia.o__Coriobacteriales.f__Coriobacteriaceae.g__Slackia	0.70692	Flu_BAL_post	2.5642	0.36131	0.420095
k__Bacteria.p___Thermi_.c__Deinococci.o__Deinococcales.f__Trueperaceae.g__Truepera	1.16871	Flu_BAL_post	3.11535	0.36131	0.420095
k__Bacteria.p__Planctomycetes.c__Planctomycetia.o__Gemmatales.f__Isosphaeraceae.g__	1.53083	Flu_BAL_post	2.52985	0.36131	0.420095
k__Bacteria.p__Bacteroidetes.c__Bacteroidia.o__Bacteroidales.f__Bacteroidaceae.g__Bacteroides	1.80958	Flu_BAL_post	2.61984	0.36131	0.420095
k__Bacteria.p__Proteobacteria.c__Alphaproteobacteria.o__Rhodospirillales.f__Acetobacteraceae.g__Belnapia	1.2298	Flu_BAL_post	2.6084	0.36131	0.420095
k__Bacteria.p__Actinobacteria.c__Actinobacteria.o__Actinomycetales.f__Nocardiopsaceae.g__Prauseria	0.349506	Flu_BAL_post	2.84473	0.36131	0.420095
k__Bacteria.p__Verrucomicrobia.c__Verrucomicrobiae.o__Verrucomicrobiales.f__Verrucomicrobiaceae.g__Akkermansia	1.29199	Flu_BAL_post	2.7869	0.36131	0.420095
k__Bacteria.p__Proteobacteria.c__Betaproteobacteria.o__Burkholderiales.f__Alcaligenaceae.g__Sutterella	2.14897	Flu_BAL_post	2.70436	0.36131	0.420095
k__Bacteria.p__Firmicutes.c__Erysipelotrichi.o__Erysipelotrichales.f__Erysipelotrichaceae.g__Coprobacillus	2.61146	Flu_BAL_post	2.64126	0.36131	0.420095
k__Bacteria.p__Firmicutes.c__Clostridia.o__Clostridiales.f__Lachnospiraceae.g__Catonella	0.769112	Flu_BAL_post	2.77476	0.36131	0.420095
k__Bacteria.p___Thermi_.c__Deinococci.o__Thermales.f__Thermaceae.g__Thermus	0.390943	Flu_BAL_post	2.42268	0.36131	0.420095
k__Bacteria.p__Firmicutes.c__Clostridia.o__Clostridiales.f___Mogibacteriaceae_.g__	0.691973	Flu_BAL_post	2.3492	0.36131	0.420095
k__Bacteria.p__Firmicutes.c__Clostridia.o__Clostridiales.f__Veillonellaceae.g__Pelosinus	1.49323	Flu_BAL_post	2.85833	0.36131	0.420095
k__Bacteria.p__Firmicutes.c__Clostridia.o__Clostridiales.f__Peptostreptococcaceae.g__	0.868064	Flu_BAL_post	2.51412	0.36131	0.420095
k__Bacteria.p__Firmicutes.c__Erysipelotrichi.o__Erysipelotrichales.f__Erysipelotrichaceae.g__Erysipelothrix	0.567034	Flu_BAL_post	2.44823	0.36131	0.420095
k__Bacteria.p__Proteobacteria.c__Betaproteobacteria.o__Burkholderiales.f__Burkholderiaceae.g__Lautropia	3.19176	Flu_BAL_post	2.78432	0.397641	0.46051
k__Bacteria.p__Bacteroidetes.c__Flavobacteriia.o__Flavobacteriales.f__Flavobacteriaceae.g__Flavobacterium	4.06691	Flu_BAL_post	3.7379	0.400394	0.461872
k__Bacteria.p__GN02.c__BD1_5.o__.f__.g__	1.91758		NA	0.41637	0.478417
k__Bacteria.p__Actinobacteria.c__Actinobacteria.o__Actinomycetales.f__Micromonosporaceae.g__	3.06747	Flu_BAL_post	2.76663	0.443711	0.507841
k__Bacteria.p__Bacteroidetes.c__Bacteroidia.o__Bacteroidales.f__S24_7.g__	3.76877	Flu_BAL_pre	3.42519	0.465209	0.528319
k__Bacteria.p__Firmicutes.c__Clostridia.o__Clostridiales.f__.g__	3.5165	Flu_BAL_pre	3.10642	0.465209	0.528319
k__Bacteria.p__Actinobacteria.c__Thermoleophilia.o__Solirubrobacterales.f__.g__	3.57044	Flu_BAL_pre	3.2548	0.525832	0.588049
k__Bacteria.p__Actinobacteria.c__Actinobacteria.o__Actinomycetales.f__Cellulomonadaceae.g__Actinotalea	3.22372	Flu_BAL_pre	2.90116	0.525832	0.588049
k__Bacteria.p__Firmicutes.c__Clostridia.o__Clostridiales.f__Clostridiaceae.g__Clostridium	2.72198	Flu_BAL_pre	2.42158	0.525832	0.588049
k__Bacteria.p__Proteobacteria.c__Alphaproteobacteria.o__Rhizobiales.f__Methylocystaceae.g__	3.32311	Flu_BAL_pre	2.95237	0.525832	0.588049
k__Bacteria.p__Proteobacteria.c__Alphaproteobacteria.o__.f__.g__	1.43392		NA	0.56156	0.625427
k__Bacteria.p__Bacteroidetes.c__Sphingobacteriia.o__Sphingobacteriales.f__Sphingobacteriaceae.g__Pedobacter	3.72942	Flu_BAL_post	3.37242	0.565659	0.625427
k__Bacteria.p__Proteobacteria.c__Gammaproteobacteria.o__Pasteurellales.f__Pasteurellaceae.g__Haemophilus	3.37938	Flu_BAL_pre	3.12211	0.565659	0.625427
k__Bacteria.p__TM7.c__TM7_3.o__.f__.g__	3.51099	Flu_BAL_pre	3.07995	0.575062	0.633433
k__Bacteria.p__Proteobacteria.c__Betaproteobacteria.o__Burkholderiales.f__.g__	2.47728	Flu_BAL_pre	2.09463	0.58042	0.635042
k__Bacteria.p__Proteobacteria.c__Alphaproteobacteria.o__Rhizobiales.f__Methylobacteriaceae.g__Methylobacterium	3.51089	Flu_BAL_pre	3.22227	0.583025	0.635042
k__Bacteria.p__Actinobacteria.c__Actinobacteria.o__Actinomycetales.f__Actinomycetaceae.g__Actinomyces	3.56673	Flu_BAL_post	3.0142	0.583025	0.635042
k__Bacteria.p__Bacteroidetes.c__Sphingobacteriia.o__Sphingobacteriales.f__Sphingobacteriaceae.g__Sphingobacterium	2.60401	Flu_BAL_post	2.17041	0.642347	0.694493
k__Bacteria.p__Proteobacteria.c__Betaproteobacteria.o__Burkholderiales.f__Alcaligenaceae.g__	0.837653		NA	0.642347	0.694493
k__Bacteria.p__Bacteroidetes.c__Flavobacteriia.o__Flavobacteriales.f__Flavobacteriaceae.g__Capnocytophaga	3.27163	Flu_BAL_post	2.72695	0.701741	0.75592
k__Bacteria.p__Proteobacteria.c__Alphaproteobacteria.o__Rhizobiales.f__.g__	3.36005	Flu_BAL_post	3.0213	0.71249	0.764581
k__Bacteria.p__Actinobacteria.c__Actinobacteria.o__Actinomycetales.f__Corynebacteriaceae.g__Corynebacterium	4.15925	Flu_BAL_pre	3.38718	0.715001	0.764581
k__Bacteria.p__Firmicutes.c__Clostridia.o__Clostridiales.f__Clostridiaceae.g__	3.14431	Flu_BAL_pre	2.69882	0.76521	0.808622
k__Bacteria.p__Firmicutes.c__Bacilli.o__Gemellales.f__Gemellaceae.g__	2.52391	Flu_BAL_pre	2.0817	0.779243	0.808622
k__Bacteria.p__Bacteroidetes.c__Flavobacteriia.o__Flavobacteriales.f___Weeksellaceae_.g__Chryseobacterium	2.85055	Flu_BAL_pre	2.59546	0.786544	0.808622
k__Bacteria.p__Actinobacteria.c__Actinobacteria.o__Actinomycetales.f__Nocardiaceae.g__Rhodococcus	2.72143	Flu_BAL_pre	2.61442	0.786544	0.808622
k__Bacteria.p__Actinobacteria.c__Actinobacteria.o__Actinomycetales.f__Streptomycetaceae.g__Streptomyces	2.82148	Flu_BAL_pre	2.88711	0.786544	0.808622
k__Bacteria.p__Proteobacteria.c__Alphaproteobacteria.o__Rhizobiales.f__Hyphomicrobiaceae.g__Rhodoplanes	2.8856	Flu_BAL_pre	2.78492	0.786544	0.808622
k__Bacteria.p__Proteobacteria.c__Gammaproteobacteria.o__Legionellales.f__Coxiellaceae.g__Aquicella	2.826	Flu_BAL_pre	2.6001	0.786544	0.808622
k__Bacteria.p__Actinobacteria.c__Actinobacteria.o__Actinomycetales.f__Pseudonocardiaceae.g__Pseudonocardia	0.36732		NA	0.786544	0.808622
k__Bacteria.p__Proteobacteria.c__Alphaproteobacteria.o__Sphingomonadales.f__.g__	2.95361	Flu_BAL_pre	2.93912	0.786544	0.808622
k__Bacteria.p__Actinobacteria.c__Thermoleophilia.o__Gaiellales.f__Gaiellaceae.g__	2.40376	Flu_BAL_pre	2.41643	0.786544	0.808622
k__Bacteria.p__Proteobacteria.c__Betaproteobacteria.o__Methylophilales.f__Methylophilaceae.g__	3.14329	Flu_BAL_pre	2.94054	0.786544	0.808622
k__Bacteria.p__Proteobacteria.c__Betaproteobacteria.o__Burkholderiales.f__Burkholderiaceae.g__Salinispora	1.62043		NA	0.816375	0.821986
k__Bacteria.p__Bacteroidetes.c__Bacteroidia.o__Bacteroidales.f__Porphyromonadaceae.g__Paludibacter	2.96362	Flu_BAL_pre	2.52834	0.816375	0.821986
k__Bacteria.p__Chloroflexi.c__Ellin6529.o__.f__.g__	2.91884	Flu_BAL_pre	2.54819	0.816375	0.821986
k__Bacteria.p__Proteobacteria.c__Gammaproteobacteria.o__Pasteurellales.f__Pasteurellaceae.g__Aggregatibacter	2.86491	Flu_BAL_pre	2.551	0.816375	0.821986
k__Bacteria.p__SR1.c__.o__.f__.g__	2.6808	Flu_BAL_pre	2.39255	0.816375	0.821986
k__Bacteria.p__Bacteroidetes.c__Bacteroidia.o__Bacteroidales.f__Porphyromonadaceae.g__Tannerella	1.3925		NA	0.816375	0.821986
k__Bacteria.p__Firmicutes.c__Bacilli.o__Lactobacillales.f__Leuconostocaceae.g__Leuconostoc	2.21423	Flu_BAL_post	2.41793	0.832528	0.835379
k__Bacteria.p__Proteobacteria.c__Alphaproteobacteria.o__Sphingomonadales.f__Sphingomonadaceae.g__Novosphingobium	3.30502	Flu_BAL_post	2.96254	0.855132	0.855132

## Sheet: Lung.flu
Taxa	Log.higheset.class.average	Class	LDA.effect.size	p.value	padj
k__Bacteria.p__Firmicutes.c__Bacilli.o__Lactobacillales.f__Streptococcaceae.g__Streptococcus	5.83934	Flu_Lung_post	5.42037	0.0105152	0.0920991
k__Bacteria.p__Fusobacteria.c__Fusobacteriia.o__Fusobacteriales.f__Fusobacteriaceae.g__Fusobacterium	3.19241	Flu_Lung_post	2.92463	0.0229483	0.145722
k__Bacteria.p__Firmicutes.c__Clostridia.o__Clostridiales.f__Lachnospiraceae.g__	2.81427	Flu_Lung_post	2.50985	0.0229483	0.145722
k__Bacteria.p__Actinobacteria.c__Actinobacteria.o__Actinomycetales.f__Dietziaceae.g__Dietzia	3.43708	Flu_Lung_pre	3.17729	0.00394775	0.0896017
k__Bacteria.p__Firmicutes.c__Bacilli.o__Bacillales.f___Exiguobacteraceae_.g__Exiguobacterium	3.23576	Flu_Lung_pre	2.9487	0.00394775	0.0896017
k__Bacteria.p__Proteobacteria.c__Alphaproteobacteria.o__Rhizobiales.f__Bradyrhizobiaceae.g__Balneimonas	4.31253	Flu_Lung_pre	4.02325	0.00394775	0.0896017
k__Bacteria.p__Proteobacteria.c__Alphaproteobacteria.o__Caulobacterales.f__Caulobacteraceae.g__Phenylobacterium	4.78595	Flu_Lung_pre	4.4447	0.00394775	0.0896017
k__Bacteria.p__Actinobacteria.c__Actinobacteria.o__Actinomycetales.f__Microbacteriaceae.g__	3.14249	Flu_Lung_pre	2.87459	0.00394775	0.0896017
k__Bacteria.p__Firmicutes.c__Clostridia.o__Clostridiales.f__Peptococcaceae.g__Desulfotomaculum	3.30003	Flu_Lung_pre	3.01205	0.00394775	0.0896017
k__Bacteria.p__Proteobacteria.c__Alphaproteobacteria.o__Sphingomonadales.f__Erythrobacteraceae.g__	4.09902	Flu_Lung_pre	3.78074	0.00394775	0.0896017
k__Bacteria.p__Proteobacteria.c__Alphaproteobacteria.o__Caulobacterales.f__Caulobacteraceae.g__Mycoplana	4.03045	Flu_Lung_pre	3.74907	0.00394775	0.0896017
k__Bacteria.p__Proteobacteria.c__Gammaproteobacteria.o__Alteromonadales.f___Chromatiaceae_.g__Rheinheimera	2.36566	Flu_Lung_pre	2.05206	0.00394775	0.0896017
k__Bacteria.p__Proteobacteria.c__Alphaproteobacteria.o__Rhizobiales.f__.g__	3.47541	Flu_Lung_pre	3.16276	0.00634972	0.0896017
k__Bacteria.p__Proteobacteria.c__Alphaproteobacteria.o__Rhodospirillales.f__Rhodospirillaceae.g__Azospirillum	3.95714	Flu_Lung_pre	3.65671	0.00634972	0.0896017
k__Bacteria.p__Proteobacteria.c__Alphaproteobacteria.o__Rhodospirillales.f__Acetobacteraceae.g__	3.62929	Flu_Lung_pre	3.30541	0.00634972	0.0896017
k__Bacteria.p__Actinobacteria.c__Actinobacteria.o__Actinomycetales.f__Nocardioidaceae.g__Nocardioides	3.86104	Flu_Lung_pre	3.52604	0.00634972	0.0896017
k__Bacteria.p__Actinobacteria.c__Actinobacteria.o__Actinomycetales.f__Microbacteriaceae.g__Agrococcus	3.77322	Flu_Lung_pre	3.48975	0.00634972	0.0896017
k__Bacteria.p__Proteobacteria.c__Alphaproteobacteria.o__Sphingomonadales.f__Sphingomonadaceae.g__Kaistobacter	3.03444	Flu_Lung_pre	2.7147	0.00634972	0.0896017
k__Bacteria.p___Thermi_.c__Deinococci.o__Deinococcales.f__Deinococcaceae.g__Deinococcus	4.39776	Flu_Lung_pre	4.11802	0.00634972	0.0896017
k__Bacteria.p__Proteobacteria.c__Alphaproteobacteria.o__Rhodobacterales.f__Rhodobacteraceae.g__Rubellimicrobium	4.46316	Flu_Lung_pre	4.16573	0.00634972	0.0896017
k__Bacteria.p__Proteobacteria.c__Alphaproteobacteria.o__Rhizobiales.f__Rhizobiaceae.g__Agrobacterium	3.46329	Flu_Lung_pre	3.1618	0.00829922	0.0920991
k__Bacteria.p__Proteobacteria.c__Alphaproteobacteria.o__Rhodobacterales.f__Rhodobacteraceae.g__Paracoccus	4.72237	Flu_Lung_pre	4.42628	0.00829922	0.0920991
k__Bacteria.p__Actinobacteria.c__Actinobacteria.o__Actinomycetales.f__Geodermatophilaceae.g__	4.11184	Flu_Lung_pre	3.82004	0.00829922	0.0920991
k__Bacteria.p__Proteobacteria.c__Alphaproteobacteria.o__Caulobacterales.f__Caulobacteraceae.g__	4.50567	Flu_Lung_pre	4.22707	0.00829922	0.0920991
k__Bacteria.p__Actinobacteria.c__Actinobacteria.o__Actinomycetales.f__Nocardioidaceae.g__	4.08787	Flu_Lung_pre	3.76298	0.00959773	0.0920991
k__Bacteria.p__Proteobacteria.c__Betaproteobacteria.o__Burkholderiales.f__Oxalobacteraceae.g__	4.18035	Flu_Lung_pre	3.87841	0.00959773	0.0920991
k__Bacteria.p__Actinobacteria.c__Actinobacteria.o__Actinomycetales.f__Microbacteriaceae.g__Microbacterium	3.77704	Flu_Lung_pre	3.43129	0.010282	0.0920991
k__Bacteria.p__Proteobacteria.c__Alphaproteobacteria.o__Sphingomonadales.f__Sphingomonadaceae.g__	4.06466	Flu_Lung_pre	3.72393	0.010282	0.0920991
k__Bacteria.p__Actinobacteria.c__Actinobacteria.o__Actinomycetales.f__Propionibacteriaceae.g__Propionibacterium	4.29028	Flu_Lung_pre	3.86398	0.0105152	0.0920991
k__Bacteria.p__Actinobacteria.c__Actinobacteria.o__Actinomycetales.f__Intrasporangiaceae.g__Janibacter	3.52914	Flu_Lung_pre	3.21886	0.012359	0.10464
k__Bacteria.p__Firmicutes.c__Bacilli.o__Bacillales.f__Planococcaceae.g__	3.53551	Flu_Lung_pre	3.26481	0.0155343	0.124696
k__Bacteria.p__Proteobacteria.c__Betaproteobacteria.o__Burkholderiales.f__Comamonadaceae.g__	3.68813	Flu_Lung_pre	3.38623	0.0175888	0.124696
k__Bacteria.p__Proteobacteria.c__Alphaproteobacteria.o__Rhodospirillales.f__Rhodospirillaceae.g__	2.82377	Flu_Lung_pre	2.52323	0.0182354	0.124696
k__Bacteria.p__Proteobacteria.c__Alphaproteobacteria.o__Rhodospirillales.f__Rhodospirillaceae.g__Skermanella	3.7262	Flu_Lung_pre	3.42994	0.0182354	0.124696
k__Bacteria.p__Proteobacteria.c__Alphaproteobacteria.o__Rhodospirillales.f__Acetobacteraceae.g__Roseomonas	3.78399	Flu_Lung_pre	3.45225	0.0182354	0.124696
k__Bacteria.p__Bacteroidetes.c__Bacteroidia.o__Bacteroidales.f__Rikenellaceae.g__	2.70572	Flu_Lung_pre	2.39477	0.0182354	0.124696
k__Bacteria.p__Proteobacteria.c__Betaproteobacteria.o__Rhodocyclales.f__Rhodocyclaceae.g__	2.45879	Flu_Lung_pre	2.16801	0.0182354	0.124696
k__Bacteria.p__Proteobacteria.c__Alphaproteobacteria.o__Rhizobiales.f__Methylobacteriaceae.g__	4.22131	Flu_Lung_pre	3.88807	0.0186554	0.124696
k__Bacteria.p__Proteobacteria.c__Alphaproteobacteria.o__Rhodobacterales.f__Rhodobacteraceae.g__	3.7225	Flu_Lung_pre	3.38069	0.0278277	0.172396
k__Bacteria.p__Firmicutes.c__Clostridia.o__Clostridiales.f__.g__	3.77949	Flu_Lung_pre	3.46727	0.0309022	0.186885
k__Bacteria.p__Firmicutes.c__Bacilli.o__Bacillales.f__Bacillaceae.g__Bacillus	3.34314	Flu_Lung_pre	2.94511	0.0324764	0.187477
k__Bacteria.p__Actinobacteria.c__Actinobacteria.o__Actinomycetales.f__Micrococcaceae.g__	3.64569	Flu_Lung_pre	3.33147	0.0324764	0.187477
k__Bacteria.p__Actinobacteria.c__Actinobacteria.o__Actinomycetales.f__Micrococcaceae.g__Arthrobacter	2.58494	Flu_Lung_pre	2.26972	0.0411879	0.232483
k__Bacteria.p__Proteobacteria.c__Alphaproteobacteria.o__Sphingomonadales.f__Sphingomonadaceae.g__Novosphingobium	2.54894	Flu_Lung_pre	2.20535	0.0477332	0.253586
k__Bacteria.p__Proteobacteria.c__Gammaproteobacteria.o__Xanthomonadales.f__Xanthomonadaceae.g__Lysobacter	1.84942		NA	0.00394775	0.0896017
k__Bacteria.p__Fusobacteria.c__Fusobacteriia.o__Fusobacteriales.f__Leptotrichiaceae.g__Leptotrichia	3.34712	Flu_Lung_post	3.06518	0.0546639	0.253586
k__Bacteria.p__Proteobacteria.c__Alphaproteobacteria.o__.f__.g__	2.89195	Flu_Lung_pre	2.60222	0.0678892	0.253586
k__Bacteria.p__Bacteroidetes.c__Cytophagia.o__Cytophagales.f__Cytophagaceae.g__Hymenobacter	2.56625	Flu_Lung_pre	2.64859	0.0678892	0.253586
k__Bacteria.p__Proteobacteria.c__Alphaproteobacteria.o__Rhizobiales.f__Hyphomicrobiaceae.g__	3.20998	Flu_Lung_pre	2.88058	0.0678892	0.253586
k__Bacteria.p__Actinobacteria.c__Actinobacteria.o__Actinomycetales.f__Intrasporangiaceae.g__	2.14159	Flu_Lung_pre	2.11734	0.0678892	0.253586
k__Bacteria.p__Proteobacteria.c__Alphaproteobacteria.o__Rhizobiales.f__Bradyrhizobiaceae.g__Bradyrhizobium	2.54538	Flu_Lung_post	2.2718	0.0546639	0.253586
k__Bacteria.p__Proteobacteria.c__Deltaproteobacteria.o__Syntrophobacterales.f__Syntrophobacteraceae.g__	1.64157		NA	0.0678892	0.253586
k__Bacteria.p__Proteobacteria.c__Alphaproteobacteria.o__Rhodospirillales.f__.g__	3.16324	Flu_Lung_pre	2.84269	0.0678892	0.253586
k__Bacteria.p__Proteobacteria.c__Alphaproteobacteria.o__Sphingomonadales.f__Sphingomonadaceae.g__Sphingomonas	3.48056	Flu_Lung_pre	3.16752	0.0550088	0.253586
k__Bacteria.p__Firmicutes.c__Bacilli.o__Gemellales.f__.g__	1.3996		NA	0.0546639	0.253586
k__Bacteria.p__Proteobacteria.c__Gammaproteobacteria.o__Cardiobacteriales.f__Cardiobacteriaceae.g__Cardiobacterium	2.46049	Flu_Lung_post	2.15282	0.0546639	0.253586
k__Bacteria.p__Proteobacteria.c__Betaproteobacteria.o__Burkholderiales.f__Comamonadaceae.g__Tepidimonas	1.42363		NA	0.0678892	0.253586
k__Bacteria.p__Actinobacteria.c__Acidimicrobiia.o__Acidimicrobiales.f__C111.g__	3.05114	Flu_Lung_pre	2.84208	0.0678892	0.253586
k__Bacteria.p__Proteobacteria.c__Betaproteobacteria.o__Neisseriales.f__Neisseriaceae.g__	2.59082	Flu_Lung_post	2.29604	0.0546639	0.253586
k__Bacteria.p__Firmicutes.c__Bacilli.o__Bacillales.f__Planococcaceae.g__Planomicrobium	3.09651	Flu_Lung_pre	2.80648	0.0678892	0.253586
k__Bacteria.p__Proteobacteria.c__Alphaproteobacteria.o__Rhizobiales.f__Bradyrhizobiaceae.g__	2.26608		NA	0.010282	0.0920991
k__Bacteria.p__Actinobacteria.c__Actinobacteria.o__Actinomycetales.f__.g__	1.8569		NA	0.0678892	0.253586
k__Bacteria.p__Cyanobacteria.c__Chloroplast.o__Streptophyta.f__.g__	4.5106	Flu_Lung_pre	4.17641	0.0542735	0.253586
k__Bacteria.p__Firmicutes.c__Bacilli.o__Bacillales.f__Bacillaceae.g__	2.73065	Flu_Lung_post	2.46444	0.0546639	0.253586
k__Bacteria.p__Proteobacteria.c__Alphaproteobacteria.o__Rhizobiales.f__Aurantimonadaceae.g__Aurantimonas	1.49098		NA	0.0678892	0.253586
k__Bacteria.p__Proteobacteria.c__Alphaproteobacteria.o__Rhodospirillales.f__Rhodospirillaceae.g__Rhodospirillum	2.21896		NA	0.0678892	0.253586
k__Bacteria.p__Cyanobacteria.c__Synechococcophycideae.o__Pseudanabaenales.f__Pseudanabaenaceae.g__Leptolyngbya	3.9042	Flu_Lung_pre	3.60509	0.0678892	0.253586
k__Bacteria.p__Firmicutes.c__Clostridia.o__Clostridiales.f__Veillonellaceae.g__Selenomonas	3.06794	Flu_Lung_post	2.76577	0.0546639	0.253586
k__Bacteria.p__Proteobacteria.c__Alphaproteobacteria.o__Rhizobiales.f__Beijerinckiaceae.g__	3.42558	Flu_Lung_pre	3.12844	0.0716333	0.259926
k__Bacteria.p__Proteobacteria.c__Gammaproteobacteria.o__Pseudomonadales.f__Moraxellaceae.g__Enhydrobacter	2.21744		NA	0.0716333	0.259926
k__Bacteria.p__Proteobacteria.c__Alphaproteobacteria.o__Rhizobiales.f__Hyphomicrobiaceae.g__Devosia	3.7868	Flu_Lung_pre	3.49102	0.0784476	0.280644
k__Bacteria.p__Firmicutes.c__Clostridia.o__Clostridiales.f___Tissierellaceae_.g__Anaerococcus	4.16581	Flu_Lung_post	3.88219	0.0871184	0.307334
k__Bacteria.p__Firmicutes.c__Clostridia.o__Clostridiales.f___Tissierellaceae_.g__Peptoniphilus	3.46852	Flu_Lung_post	3.19539	0.0989879	0.344424
k__Bacteria.p__Proteobacteria.c__Betaproteobacteria.o__Neisseriales.f__Neisseriaceae.g__Neisseria	2.71902	Flu_Lung_post	2.34475	0.172386	0.359366
k__Bacteria.p__Firmicutes.c__Bacilli.o__Lactobacillales.f__Aerococcaceae.g__Aerococcus	1.32035	Flu_Lung_pre	2.24194	0.220671	0.359366
k__Bacteria.p__Actinobacteria.c__Actinobacteria.o__Actinomycetales.f__Nocardiaceae.g__Rhodococcus	0.910828	Flu_Lung_post	2.3031	0.223543	0.359366
k__Bacteria.p__TM7.c__.o__.f__.g__	0.94125		NA	0.115518	0.359366
k__Bacteria.p__Proteobacteria.c__Betaproteobacteria.o__Nitrosomonadales.f__Nitrosomonadaceae.g__	2.50454	Flu_Lung_pre	2.3606	0.220671	0.359366
k__Bacteria.p__Firmicutes.c__Bacilli.o__Bacillales.f__Bacillaceae.g__Geobacillus	1.32035	Flu_Lung_pre	2.50738	0.220671	0.359366
k__Bacteria.p__Planctomycetes.c__vadinHA49.o__DH61.f__.g__	1.97857	Flu_Lung_pre	2.33527	0.220671	0.359366
k__Bacteria.p__Actinobacteria.c__Actinobacteria.o__Actinomycetales.f__Pseudonocardiaceae.g__	2.7444	Flu_Lung_pre	2.61054	0.220671	0.359366
k__Bacteria.p__Actinobacteria.c__Actinobacteria.o__Actinomycetales.f__Sporichthyaceae.g__	1.67754	Flu_Lung_pre	2.19071	0.220671	0.359366
k__Bacteria.p__Proteobacteria.c__Alphaproteobacteria.o__Rickettsiales.f__.g__	1.92953	Flu_Lung_pre	2.38279	0.220671	0.359366
k__Bacteria.p__Proteobacteria.c__Betaproteobacteria.o__Burkholderiales.f__Comamonadaceae.g__Hydrogenophaga	2.30957	Flu_Lung_pre	2.57807	0.220671	0.359366
k__Bacteria.p__Actinobacteria.c__Actinobacteria.o__Actinomycetales.f__Streptomycetaceae.g__	2.46648	Flu_Lung_pre	2.51036	0.220671	0.359366
k__Bacteria.p__Proteobacteria.c__Betaproteobacteria.o__Burkholderiales.f__Oxalobacteraceae.g__Massilia	2.07343		NA	0.189669	0.359366
k__Bacteria.p__Firmicutes.c__Bacilli.o__Lactobacillales.f__Carnobacteriaceae.g__Carnobacterium	2.38875	Flu_Lung_pre	2.36738	0.220671	0.359366
k__Bacteria.p__Actinobacteria.c__Thermoleophilia.o__Solirubrobacterales.f__Conexibacteraceae.g__	2.58711	Flu_Lung_pre	2.58079	0.220671	0.359366
k__Bacteria.p__Firmicutes.c__Bacilli.o__Lactobacillales.f__Enterococcaceae.g__	1.92241	Flu_Lung_pre	2.53204	0.220671	0.359366
k__Bacteria.p__Firmicutes.c__Clostridia.o__Clostridiales.f__Veillonellaceae.g__Dialister	2.64593	Flu_Lung_post	2.33911	0.172386	0.359366
k__Bacteria.p__Proteobacteria.c__Deltaproteobacteria.o__Myxococcales.f__Polyangiaceae.g__	2.53132	Flu_Lung_pre	2.44185	0.220671	0.359366
k__Bacteria.p__Spirochaetes.c__Spirochaetes.o__Spirochaetales.f__Spirochaetaceae.g__Treponema	2.23924	Flu_Lung_post	2.28966	0.223543	0.359366
k__Bacteria.p__Firmicutes.c__Bacilli.o__Gemellales.f__Gemellaceae.g__	2.73583	Flu_Lung_post	2.43348	0.115518	0.359366
k__Bacteria.p__OD1.c__ABY1.o__.f__.g__	2.53612	Flu_Lung_pre	2.4473	0.220671	0.359366
k__Bacteria.p__Proteobacteria.c__Gammaproteobacteria.o__Xanthomonadales.f__Xanthomonadaceae.g__	2.64521	Flu_Lung_pre	2.38677	0.189669	0.359366
k__Bacteria.p__Proteobacteria.c__Alphaproteobacteria.o__BD7_3.f__.g__	1.43221	Flu_Lung_pre	2.01437	0.220671	0.359366
k__Bacteria.p__Proteobacteria.c__Gammaproteobacteria.o__Pseudomonadales.f__Moraxellaceae.g__Acinetobacter	1.98426		NA	0.189669	0.359366
k__Bacteria.p__Planctomycetes.c__C6.o__d113.f__.g__	2.63863	Flu_Lung_pre	2.58477	0.220671	0.359366
k__Bacteria.p__Firmicutes.c__Clostridia.o__Clostridiales.f___Tissierellaceae_.g__Finegoldia	3.64151	Flu_Lung_post	3.3483	0.172386	0.359366
k__Bacteria.p__Bacteroidetes.c__Cytophagia.o__Cytophagales.f__Cytophagaceae.g__	2.59587	Flu_Lung_pre	2.44359	0.220671	0.359366
k__Bacteria.p__Firmicutes.c__Clostridia.o__Clostridiales.f__Clostridiaceae.g__Caloramator	1.02998		NA	0.223543	0.359366
k__Bacteria.p__Proteobacteria.c__Alphaproteobacteria.o__Rhodobacterales.f__Rhodobacteraceae.g__Amaricoccus	2.98505	Flu_Lung_pre	2.83124	0.220671	0.359366
k__Bacteria.p__Bacteroidetes.c__Bacteroidia.o__Bacteroidales.f__Porphyromonadaceae.g__Porphyromonas	3.52352	Flu_Lung_post	3.19137	0.172386	0.359366
k__Bacteria.p__Proteobacteria.c__Gammaproteobacteria.o__Pasteurellales.f__Pasteurellaceae.g__Aggregatibacter	1.44819	Flu_Lung_post	2.01495	0.223543	0.359366
k__Bacteria.p__Planctomycetes.c__Planctomycetia.o__Pirellulales.f__Pirellulaceae.g__	2.3195	Flu_Lung_pre	2.2906	0.220671	0.359366
k__Bacteria.p__Actinobacteria.c__MB_A2_108.o__0319_7L14.f__.g__	2.52647	Flu_Lung_pre	2.48565	0.220671	0.359366
k__Bacteria.p__Tenericutes.c__Mollicutes.o__RF39.f__.g__	2.83262	Flu_Lung_pre	2.78301	0.220671	0.359366
k__Bacteria.p__Proteobacteria.c__Betaproteobacteria.o__Burkholderiales.f__Oxalobacteraceae.g__Ralstonia	1.75317	Flu_Lung_pre	2.52851	0.220671	0.359366
k__Bacteria.p__Firmicutes.c__Clostridia.o__Clostridiales.f__Ruminococcaceae.g__Oscillospira	0.58711	Flu_Lung_pre	2.17597	0.220671	0.359366
k__Bacteria.p___Thermi_.c__Deinococci.o__Deinococcales.f__Trueperaceae.g__Truepera	2.89341	Flu_Lung_post	2.76672	0.223543	0.359366
k__Bacteria.p__Chloroflexi.c__Anaerolineae.o__envOPS12.f__.g__	2.30957	Flu_Lung_pre	2.3401	0.220671	0.359366
k__Bacteria.p__Chloroflexi.c__Gitt_GS_136.o__.f__.g__	2.0542	Flu_Lung_pre	2.42875	0.220671	0.359366
k__Bacteria.p__Proteobacteria.c__Alphaproteobacteria.o__Sphingomonadales.f__Sphingomonadaceae.g__Sphingobium	2.51236	Flu_Lung_post	2.44432	0.223543	0.359366
k__Bacteria.p__Firmicutes.c__Clostridia.o__Clostridiales.f__Lachnospiraceae.g__Oribacterium	2.58377	Flu_Lung_post	2.29651	0.115518	0.359366
k__Bacteria.p__Proteobacteria.c__Alphaproteobacteria.o__Sphingomonadales.f__Sphingomonadaceae.g__Sphingopyxis	0.818383		NA	0.223543	0.359366
k__Bacteria.p__Proteobacteria.c__Betaproteobacteria.o__Burkholderiales.f__Burkholderiaceae.g__Salinispora	0.577082	Flu_Lung_pre	2.50086	0.220671	0.359366
k__Bacteria.p__Proteobacteria.c__Epsilonproteobacteria.o__Campylobacterales.f__Campylobacteraceae.g__	2.22344	Flu_Lung_pre	2.62794	0.220671	0.359366
k__Bacteria.p__Proteobacteria.c__Alphaproteobacteria.o__Rhodobacterales.f__Hyphomonadaceae.g__	2.4952	Flu_Lung_pre	2.4665	0.220671	0.359366
k__Bacteria.p__Proteobacteria.c__Alphaproteobacteria.o__Rhizobiales.f__Brucellaceae.g__Ochrobactrum	2.4343	Flu_Lung_pre	2.84607	0.220671	0.359366
k__Bacteria.p__TM7.c__TM7_3.o__EW055.f__.g__	3.47908	Flu_Lung_pre	3.22036	0.220671	0.359366
k__Bacteria.p__Proteobacteria.c__Alphaproteobacteria.o__Rhizobiales.f__Methylocystaceae.g__Pleomorphomonas	2.23039	Flu_Lung_pre	2.27085	0.220671	0.359366
k__Bacteria.p__Firmicutes.c__Erysipelotrichi.o__Erysipelotrichales.f__Erysipelotrichaceae.g__Bulleidia	2.46242	Flu_Lung_post	2.43183	0.223543	0.359366
k__Bacteria.p__Acidobacteria.c___Chloracidobacteria_.o__DS_100.f__.g__	1.18917	Flu_Lung_pre	2.37966	0.220671	0.359366
k__Bacteria.p__Nitrospirae.c__Nitrospira.o__Nitrospirales.f__Nitrospiraceae.g__Nitrospira	2.94884	Flu_Lung_pre	2.83106	0.220671	0.359366
k__Bacteria.p__Actinobacteria.c__Actinobacteria.o__Actinomycetales.f__Brevibacteriaceae.g__Brevibacterium	3.09148	Flu_Lung_pre	2.84445	0.189669	0.359366
k__Bacteria.p__Proteobacteria.c__Betaproteobacteria.o__Neisseriales.f__Neisseriaceae.g__Kingella	2.95343	Flu_Lung_post	2.71558	0.115518	0.359366
k__Bacteria.p__Firmicutes.c__Bacilli.o__Bacillales.f___Exiguobacteraceae_.g__	0.577082	Flu_Lung_pre	2.30429	0.220671	0.359366
k__Bacteria.p__Bacteroidetes.c__Sphingobacteriia.o__Sphingobacteriales.f__Sphingobacteriaceae.g__Sphingobacterium	2.48886	Flu_Lung_pre	2.12896	0.189669	0.359366
k__Bacteria.p__Proteobacteria.c__Betaproteobacteria.o__Gallionellales.f__Gallionellaceae.g__Gallionella	1.79748	Flu_Lung_pre	2.29514	0.220671	0.359366
k__Bacteria.p__Proteobacteria.c__Betaproteobacteria.o__Burkholderiales.f__Burkholderiaceae.g__Burkholderia	1.30957	Flu_Lung_pre	2.19914	0.220671	0.359366
k__Bacteria.p__Actinobacteria.c__Actinobacteria.o__Actinomycetales.f__Pseudonocardiaceae.g__Saccharopolyspora	2.52156	Flu_Lung_pre	2.70366	0.220671	0.359366
k__Bacteria.p__Firmicutes.c__Bacilli.o__Bacillales.f__Sporolactobacillaceae.g__Sporolactobacillus	2.71744	Flu_Lung_pre	2.57484	0.220671	0.359366
k__Bacteria.p__Bacteroidetes.c__Bacteroidia.o__Bacteroidales.f__Bacteroidaceae.g__Bacteroides	2.15433		NA	0.115518	0.359366
k__Bacteria.p__Actinobacteria.c__Coriobacteriia.o__Coriobacteriales.f__Coriobacteriaceae.g__Atopobium	2.17801		NA	0.115518	0.359366
k__Bacteria.p__Firmicutes.c__Bacilli.o__Lactobacillales.f__Carnobacteriaceae.g__Trichococcus	1.28608	Flu_Lung_pre	2.27652	0.220671	0.359366
k__Bacteria.p__Firmicutes.c__Bacilli.o__Lactobacillales.f__Carnobacteriaceae.g__Granulicatella	3.4152	Flu_Lung_post	2.99741	0.152772	0.359366
k__Bacteria.p__Firmicutes.c__Bacilli.o__Lactobacillales.f__Streptococcaceae.g__Lactococcus	1.91991		NA	0.223543	0.359366
k__Bacteria.p__Bacteroidetes.c___Saprospirae_.o___Saprospirales_.f__Chitinophagaceae.g__Flavisolibacter	3.073	Flu_Lung_pre	2.81763	0.220671	0.359366
k__Bacteria.p__Proteobacteria.c__Gammaproteobacteria.o__Thiotrichales.f__Piscirickettsiaceae.g__	1.30957		NA	0.220671	0.359366
k__Bacteria.p__Firmicutes.c__Bacilli.o__Gemellales.f__Gemellaceae.g__Gemella	1.09471		NA	0.223543	0.359366
k__Bacteria.p__Chloroflexi.c__Thermomicrobia.o__JG30_KF_CM45.f__.g__	3.10104	Flu_Lung_pre	2.83536	0.189669	0.359366
k__Bacteria.p__Firmicutes.c__Clostridia.o__Clostridiales.f__Peptostreptococcaceae.g__Peptostreptococcus	2.34457	Flu_Lung_post	2.48337	0.223543	0.359366
k__Bacteria.p___Thermi_.c__Deinococci.o__Thermales.f__Thermaceae.g__Thermus	2.24918	Flu_Lung_pre	2.30691	0.220671	0.359366
k__Bacteria.p__Proteobacteria.c__Epsilonproteobacteria.o__Campylobacterales.f__Campylobacteraceae.g__Arcobacter	2.64257	Flu_Lung_pre	2.53914	0.220671	0.359366
k__Bacteria.p__Proteobacteria.c__Betaproteobacteria.o__Procabacteriales.f__Procabacteriaceae.g__	2.6106	Flu_Lung_pre	2.51983	0.220671	0.359366
k__Bacteria.p__Proteobacteria.c__Alphaproteobacteria.o__Rhizobiales.f__Phyllobacteriaceae.g__	1.30957	Flu_Lung_pre	2.14247	0.220671	0.359366
k__Bacteria.p__Bacteroidetes.c__Cytophagia.o__Cytophagales.f__Cytophagaceae.g__Pontibacter	2.62138	Flu_Lung_pre	2.8208	0.220671	0.359366
k__Bacteria.p__Firmicutes.c__Bacilli.o__Bacillales.f__Paenibacillaceae.g__Paenibacillus	2.16589		NA	0.115518	0.359366
k__Bacteria.p__Firmicutes.c__Bacilli.o__Lactobacillales.f__Leuconostocaceae.g__	0.577082	Flu_Lung_pre	2.16208	0.220671	0.359366
k__Bacteria.p__Firmicutes.c__Clostridia.o__Clostridiales.f___Mogibacteriaceae_.g__	1.83536		NA	0.223543	0.359366
k__Bacteria.p__Proteobacteria.c__Betaproteobacteria.o__Burkholderiales.f__Alcaligenaceae.g__Achromobacter	1.0542	Flu_Lung_pre	2.12285	0.220671	0.359366
k__Bacteria.p__Proteobacteria.c__Alphaproteobacteria.o__Rhizobiales.f__Aurantimonadaceae.g__	1.30957	Flu_Lung_pre	2.00425	0.220671	0.359366
k__Bacteria.p__TM7.c__TM7_1.o__.f__.g__	3.02424	Flu_Lung_pre	3.0252	0.220671	0.359366
k__Bacteria.p__Proteobacteria.c__Deltaproteobacteria.o__Myxococcales.f__Cystobacterineae.g__	2.73012	Flu_Lung_pre	2.54658	0.220671	0.359366
k__Bacteria.p__Proteobacteria.c__Gammaproteobacteria.o__Legionellales.f__Coxiellaceae.g__	0.88814	Flu_Lung_pre	2.00603	0.220671	0.359366
k__Bacteria.p__Proteobacteria.c__Betaproteobacteria.o__Burkholderiales.f__Alcaligenaceae.g__	1.30957	Flu_Lung_pre	2.03394	0.220671	0.359366
k__Bacteria.p__Chloroflexi.c__Chloroflexi.o__AKIW781.f__.g__	3.34526	Flu_Lung_pre	3.17677	0.220671	0.359366
k__Bacteria.p__Proteobacteria.c__Alphaproteobacteria.o__Rickettsiales.f__mitochondria.g__	2.63179	Flu_Lung_pre	2.61064	0.220671	0.359366
k__Bacteria.p__Firmicutes.c__Erysipelotrichi.o__Erysipelotrichales.f__Erysipelotrichaceae.g__Allobaculum	2.61011	Flu_Lung_pre	2.23637	0.226341	0.361576
k__Bacteria.p__Firmicutes.c__Bacilli.o__Lactobacillales.f__Enterococcaceae.g__Enterococcus	3.20942	Flu_Lung_post	2.9007	0.239526	0.380247
k__Bacteria.p__Firmicutes.c__Clostridia.o__Clostridiales.f__Veillonellaceae.g__Veillonella	3.39376	Flu_Lung_post	3.03131	0.280514	0.442551
k__Bacteria.p__Bacteroidetes.c___Saprospirae_.o___Saprospirales_.f__Chitinophagaceae.g__	2.75959	Flu_Lung_pre	2.4361	0.294065	0.461065
k__Bacteria.p__Actinobacteria.c__Actinobacteria.o__Actinomycetales.f__Streptomycetaceae.g__Streptomyces	3.08968	Flu_Lung_pre	2.84336	0.336668	0.496278
k__Bacteria.p__Actinobacteria.c__Thermoleophilia.o__Gaiellales.f__.g__	1.53835	Flu_Lung_post	2.27506	0.414216	0.496278
k__Bacteria.p__Bacteroidetes.c__Bacteroidia.o__Bacteroidales.f__S24_7.g__	3.82711	Flu_Lung_post	3.54465	0.393769	0.496278
k__Bacteria.p__Firmicutes.c__Clostridia.o__Clostridiales.f__Ruminococcaceae.g__	2.93614	Flu_Lung_pre	2.5739	0.336668	0.496278
k__Bacteria.p__Proteobacteria.c__Betaproteobacteria.o__.f__.g__	0.45917	Flu_Lung_post	2.33807	0.414216	0.496278
k__Bacteria.p__Armatimonadetes.c__Armatimonadia.o__Armatimonadales.f__Armatimonadaceae.g__	1.45917	Flu_Lung_post	2.30344	0.414216	0.496278
k__Bacteria.p__Proteobacteria.c__Alphaproteobacteria.o__Rhizobiales.f__Phyllobacteriaceae.g__Mesorhizobium	0.45917	Flu_Lung_post	2.32789	0.414216	0.496278
k__Bacteria.p__Proteobacteria.c__Betaproteobacteria.o__Rhodocyclales.f__Rhodocyclaceae.g__Hydrogenophilus	1.15814	Flu_Lung_post	2.43205	0.414216	0.496278
k__Bacteria.p__Firmicutes.c__Bacilli.o__Bacillales.f__Bacillaceae.g__Anoxybacillus	0.531006	Flu_Lung_post	2.38419	0.414216	0.496278
k__Bacteria.p__Firmicutes.c__Clostridia.o__Clostridiales.f___Mogibacteriaceae_.g__Mogibacterium	0.45917		NA	0.414216	0.496278
k__Bacteria.p__Actinobacteria.c__Actinobacteria.o__Actinomycetales.f__Propionibacteriaceae.g__Microlunatus	0.7602	Flu_Lung_post	2.69982	0.414216	0.496278
k__Bacteria.p__Bacteroidetes.c__Bacteroidia.o__Bacteroidales.f__Porphyromonadaceae.g__Paludibacter	1.1724	Flu_Lung_post	2.24301	0.414216	0.496278
k__Bacteria.p__Firmicutes.c__Clostridia.o__Clostridiales.f__Peptostreptococcaceae.g__Filifactor	1.92157	Flu_Lung_post	2.70378	0.414216	0.496278
k__Bacteria.p__Proteobacteria.c__Alphaproteobacteria.o__Rhizobiales.f__Hyphomicrobiaceae.g__Rhodoplanes	1.78139	Flu_Lung_post	2.36066	0.414216	0.496278
k__Bacteria.p__Actinobacteria.c__Actinobacteria.o__Actinomycetales.f__Micromonosporaceae.g__	2.00324	Flu_Lung_post	2.41845	0.414216	0.496278
k__Bacteria.p__Actinobacteria.c__Actinobacteria.o__Actinomycetales.f__Actinomycetaceae.g__Mobiluncus	1.47343	Flu_Lung_post	2.66672	0.414216	0.496278
k__Bacteria.p__Planctomycetes.c__Planctomycetia.o__Gemmatales.f__Isosphaeraceae.g__	0.871375	Flu_Lung_post	2.70807	0.414216	0.496278
k__Bacteria.p__Bacteroidetes.c__Cytophagia.o__Cytophagales.f__Cytophagaceae.g__Spirosoma	1.83938	Flu_Lung_post	2.38472	0.414216	0.496278
k__Bacteria.p__Proteobacteria.c__Betaproteobacteria.o__Burkholderiales.f__Comamonadaceae.g__Methylibium	0.45917	Flu_Lung_post	2.28357	0.414216	0.496278
k__Bacteria.p__Proteobacteria.c__Alphaproteobacteria.o__Rhodospirillales.f__Acetobacteraceae.g__Belnapia	1.6053	Flu_Lung_post	2.5177	0.414216	0.496278
k__Bacteria.p__Firmicutes.c__Clostridia.o__Clostridiales.f__Lachnospiraceae.g__Blautia	0.394253	Flu_Lung_post	2.26522	0.414216	0.496278
k__Bacteria.p__Proteobacteria.c__Gammaproteobacteria.o__Pseudomonadales.f__Pseudomonadaceae.g__Pseudomonas	1.47308		NA	0.322239	0.496278
k__Bacteria.p__Actinobacteria.c__Coriobacteriia.o__Coriobacteriales.f__Coriobacteriaceae.g__	1.87414	Flu_Lung_post	2.19014	0.414216	0.496278
k__Bacteria.p__Firmicutes.c__Clostridia.o__Clostridiales.f__Veillonellaceae.g__Megasphaera	1.92157	Flu_Lung_post	2.65375	0.414216	0.496278
k__Bacteria.p__Chloroflexi.c__Ellin6529.o__.f__.g__	2.19953	Flu_Lung_post	2.56462	0.414216	0.496278
k__Bacteria.p__Firmicutes.c__Bacilli.o__Bacillales.f__Staphylococcaceae.g__Jeotgalicoccus	0.531006	Flu_Lung_post	2.33077	0.414216	0.496278
k__Bacteria.p__Bacteroidetes.c__Bacteroidia.o__Bacteroidales.f__Bacteroidaceae.g__	1.80159	Flu_Lung_post	2.51413	0.414216	0.496278
k__Bacteria.p__Proteobacteria.c__Alphaproteobacteria.o__Rhizobiales.f__Rhodobiaceae.g__Afifella	1.39425	Flu_Lung_post	2.24203	0.414216	0.496278
k__Bacteria.p__Chloroflexi.c__TK10.o__.f__.g__	1.39425	Flu_Lung_post	2.23969	0.414216	0.496278
k__Bacteria.p__Firmicutes.c__Bacilli.o__Lactobacillales.f__Leuconostocaceae.g__Leuconostoc	1.57311	Flu_Lung_post	2.36826	0.414216	0.496278
k__Bacteria.p__Bacteroidetes.c__Flavobacteriia.o__Flavobacteriales.f___Weeksellaceae_.g__Wautersiella	2.00324	Flu_Lung_post	2.52861	0.414216	0.496278
k__Bacteria.p__Firmicutes.c__Clostridia.o__Clostridiales.f__Ruminococcaceae.g__Faecalibacterium	1.3485	Flu_Lung_post	2.33819	0.414216	0.496278
k__Bacteria.p__Bacteroidetes.c__Sphingobacteriia.o__Sphingobacteriales.f__Sphingobacteriaceae.g__	2.44594	Flu_Lung_post	2.454	0.414216	0.496278
k__Bacteria.p__GN02.c__BD1_5.o__.f__.g__	1.91823	Flu_Lung_post	2.56677	0.414216	0.496278
k__Bacteria.p__Actinobacteria.c__Actinobacteria.o__Actinomycetales.f__Micrococcaceae.g__Rothia	3.27742	Flu_Lung_pre	2.70157	0.387955	0.496278
k__Bacteria.p__Acidobacteria.c___Chloracidobacteria_.o__RB41.f__Ellin6075.g__	1.7602	Flu_Lung_post	2.31976	0.414216	0.496278
k__Bacteria.p__Verrucomicrobia.c__Verrucomicrobiae.o__Verrucomicrobiales.f__Verrucomicrobiaceae.g__Akkermansia	0.229976	Flu_Lung_post	2.32816	0.414216	0.496278
k__Bacteria.p__Firmicutes.c__Clostridia.o__Clostridiales.f__Christensenellaceae.g__	0.936291	Flu_Lung_post	2.23803	0.414216	0.496278
k__Bacteria.p__Actinobacteria.c__Actinobacteria.o__Actinomycetales.f__Actinomycetaceae.g__Actinomyces	3.85646	Flu_Lung_post	3.41528	0.387955	0.496278
k__Bacteria.p__Firmicutes.c__Clostridia.o__Clostridiales.f__Lachnospiraceae.g__Catonella	0.707097		NA	0.414216	0.496278
k__Bacteria.p__Actinobacteria.c__Thermoleophilia.o__Gaiellales.f__Gaiellaceae.g__	1.30427	Flu_Lung_post	2.64677	0.414216	0.496278
k__Bacteria.p__Actinobacteria.c__Acidimicrobiia.o__Acidimicrobiales.f__.g__	1.29734	Flu_Lung_post	2.41172	0.414216	0.496278
k__Bacteria.p__WPS_2.c__.o__.f__.g__	1.06123	Flu_Lung_post	2.48278	0.414216	0.496278
k__Bacteria.p__Actinobacteria.c__Actinobacteria.o__Actinomycetales.f__Microbacteriaceae.g__Agromyces	1.3485	Flu_Lung_post	2.2199	0.414216	0.496278
k__Bacteria.p__Aquificae.c__Aquificae.o__Aquificales.f__Aquificaceae.g__	1.06123	Flu_Lung_post	2.35203	0.414216	0.496278
k__Bacteria.p__Bacteroidetes.c__Flavobacteriia.o__Flavobacteriales.f__Flavobacteriaceae.g__	1.6172	Flu_Lung_post	2.82887	0.414216	0.496278
k__Bacteria.p__Firmicutes.c__Bacilli.o__Lactobacillales.f__Carnobacteriaceae.g__	0.7602	Flu_Lung_post	2.31507	0.414216	0.496278
k__Bacteria.p__Actinobacteria.c__Actinobacteria.o__Actinomycetales.f__Microbacteriaceae.g__Leucobacter	1.39425	Flu_Lung_post	2.7105	0.414216	0.496278
k__Bacteria.p__Firmicutes.c__Bacilli.o__Lactobacillales.f__Lactobacillaceae.g__	1.1724	Flu_Lung_post	2.22454	0.414216	0.496278
k__Bacteria.p__Bacteroidetes.c__Bacteroidia.o__Bacteroidales.f__Porphyromonadaceae.g__Tannerella	1.06123	Flu_Lung_post	2.37708	0.414216	0.496278
k__Bacteria.p__Bacteroidetes.c__Flavobacteriia.o__Flavobacteriales.f___Weeksellaceae_.g__Chryseobacterium	2.71957	Flu_Lung_pre	2.31336	0.441361	0.526318
k__Bacteria.p__Proteobacteria.c__Betaproteobacteria.o__Burkholderiales.f__.g__	1.45794		NA	0.47117	0.559239
k__Bacteria.p__Actinobacteria.c__Actinobacteria.o__Actinomycetales.f__Micrococcaceae.g__Micrococcus	3.33979	Flu_Lung_pre	2.97286	0.495057	0.58215
k__Bacteria.p__Proteobacteria.c__Epsilonproteobacteria.o__Campylobacterales.f__Campylobacteraceae.g__Campylobacter	2.92241	Flu_Lung_pre	2.67436	0.495057	0.58215
k__Bacteria.p__Bacteroidetes.c__Flavobacteriia.o__Flavobacteriales.f__Flavobacteriaceae.g__Capnocytophaga	3.39267	Flu_Lung_post	2.91471	0.50931	0.596151
k__Bacteria.p__Bacteroidetes.c__Flavobacteriia.o__Flavobacteriales.f___Weeksellaceae_.g__	1.82277		NA	0.548186	0.638712
k__Bacteria.p__Proteobacteria.c__Betaproteobacteria.o__Burkholderiales.f__Burkholderiaceae.g__Lautropia	1.75779		NA	0.599845	0.695711
k__Bacteria.p__Actinobacteria.c__Actinobacteria.o__Actinomycetales.f__Geodermatophilaceae.g__Geodermatophilus	2.14583		NA	0.630954	0.707723
k__Bacteria.p__Proteobacteria.c__Alphaproteobacteria.o__Rhizobiales.f__Rhizobiaceae.g__	0.832446		NA	0.648077	0.707723
k__Bacteria.p__Proteobacteria.c__Alphaproteobacteria.o__Rhodobacterales.f__Rhodobacteraceae.g__Rhodobacter	2.9968	Flu_Lung_pre	2.69184	0.648077	0.707723
k__Bacteria.p__Proteobacteria.c__Deltaproteobacteria.o__Bdellovibrionales.f__Bacteriovoracaceae.g__	1.43451	Flu_Lung_pre	2.10765	0.648077	0.707723
k__Bacteria.p__Gemmatimonadetes.c__Gemmatimonadetes.o__.f__.g__	1.92241		NA	0.648077	0.707723
k__Bacteria.p__Actinobacteria.c__Actinobacteria.o__Actinomycetales.f__Kineosporiaceae.g__Kineococcus	0.832446		NA	0.648077	0.707723
k__Bacteria.p__Bacteroidetes.c__Flavobacteriia.o__Flavobacteriales.f__Flavobacteriaceae.g__Flavobacterium	3.20901	Flu_Lung_pre	2.8099	0.630954	0.707723
k__Bacteria.p__Acidobacteria.c__Acidobacteria_6.o__iii1_15.f__mb2424.g__	1.58711		NA	0.648077	0.707723
k__Bacteria.p__Firmicutes.c__Bacilli.o__Lactobacillales.f__Aerococcaceae.g__Abiotrophia	1.32035	Flu_Lung_pre	2.43721	0.648077	0.707723
k__Bacteria.p__Firmicutes.c__Clostridia.o__Clostridiales.f___Tissierellaceae_.g__Parvimonas	2.6837	Flu_Lung_pre	2.48435	0.648077	0.707723
k__Bacteria.p__Proteobacteria.c__Betaproteobacteria.o__Neisseriales.f__Neisseriaceae.g__Eikenella	1.92241	Flu_Lung_pre	2.25195	0.648077	0.707723
k__Bacteria.p__Firmicutes.c__Clostridia.o__Clostridiales.f__Peptostreptococcaceae.g__	2.59995	Flu_Lung_pre	2.51283	0.648077	0.707723
k__Bacteria.p__Gemmatimonadetes.c__Gemm_1.o__.f__.g__	2.83753	Flu_Lung_pre	2.87463	0.648077	0.707723
k__Bacteria.p__Actinobacteria.c__Actinobacteria.o__Actinomycetales.f__Micrococcaceae.g__Microbispora	2.62716	Flu_Lung_pre	2.32789	0.649211	0.707723
k__Bacteria.p__Actinobacteria.c__Actinobacteria.o__Actinomycetales.f__Propionibacteriaceae.g__	3.49465	Flu_Lung_pre	3.09174	0.65998	0.716388
k__Bacteria.p__Firmicutes.c__Bacilli.o__Lactobacillales.f__Lactobacillaceae.g__Lactobacillus	5.02225	Flu_Lung_pre	4.6576	0.669815	0.720903
k__Bacteria.p__Actinobacteria.c__Actinobacteria.o__Actinomycetales.f__Corynebacteriaceae.g__Corynebacterium	4.27989	Flu_Lung_post	3.74279	0.669815	0.720903
k__Bacteria.p__Actinobacteria.c__Actinobacteria.o__Actinomycetales.f__Actinomycetaceae.g__	1.9195		NA	0.718632	0.770179
k__Bacteria.p__Proteobacteria.c__Gammaproteobacteria.o__Pasteurellales.f__Pasteurellaceae.g__Haemophilus	1.05423		NA	0.793081	0.842856
k__Bacteria.p__Cyanobacteria.c__Synechococcophycideae.o__Synechococcales.f__Acaryochloridaceae.g__Acaryochloris	1.14591		NA	0.793081	0.842856
k__Bacteria.p__Firmicutes.c__Bacilli.o__Lactobacillales.f__Aerococcaceae.g__	2.88239	Flu_Lung_pre	2.56636	0.825894	0.856233
k__Bacteria.p__Actinobacteria.c__Actinobacteria.o__Actinomycetales.f__Mycobacteriaceae.g__Mycobacterium	2.41301		NA	0.82009	0.856233
k__Bacteria.p__Firmicutes.c__Bacilli.o__Lactobacillales.f__Aerococcaceae.g__Facklamia	3.32583	Flu_Lung_pre	2.95857	0.82009	0.856233
k__Bacteria.p__TM7.c__TM7_3.o__.f__.g__	3.25216	Flu_Lung_pre	2.7721	0.825894	0.856233
k__Bacteria.p__Actinobacteria.c__Actinobacteria.o__Actinomycetales.f__Micrococcaceae.g__Kocuria	3.33936	Flu_Lung_post	3.09304	0.825894	0.856233
k__Bacteria.p__Actinobacteria.c__Actinobacteria.o__Actinomycetales.f__Dermabacteraceae.g__Brachybacterium	2.12144		NA	0.82009	0.856233
k__Bacteria.p__Bacteroidetes.c__Bacteroidia.o__Bacteroidales.f__Prevotellaceae.g__Prevotella	3.29503	Flu_Lung_post	2.87811	0.830664	0.857678
k__Bacteria.p__Proteobacteria.c__Betaproteobacteria.o__Burkholderiales.f__Comamonadaceae.g__Comamonas	1.67301	Flu_Lung_post	2.26075	0.879072	0.879072
k__Bacteria.p__Actinobacteria.c__Thermoleophilia.o__Solirubrobacterales.f__.g__	1.06423	Flu_Lung_pre	2.0381	0.879072	0.879072
k__Bacteria.p__Actinobacteria.c__Actinobacteria.o__Actinomycetales.f__Pseudonocardiaceae.g__Pseudonocardia	1.45917		NA	0.879072	0.879072
k__Bacteria.p__Actinobacteria.c__Actinobacteria.o__Actinomycetales.f__Cellulomonadaceae.g__Cellulomonas	0.58711		NA	0.879072	0.879072
k__Bacteria.p__Proteobacteria.c__Alphaproteobacteria.o__Caulobacterales.f__Caulobacteraceae.g__Brevundimonas	1.77446		NA	0.879072	0.879072
k__Bacteria.p__Proteobacteria.c__Gammaproteobacteria.o__Enterobacteriales.f__Enterobacteriaceae.g__	0.58711		NA	0.879072	0.879072
k__Bacteria.p__Actinobacteria.c__Actinobacteria.o__Actinomycetales.f__Nocardioidaceae.g__Pimelobacter	1.06123	Flu_Lung_post	2.20456	0.879072	0.879072
k__Bacteria.p__Bacteroidetes.c___Saprospirae_.o___Saprospirales_.f__Chitinophagaceae.g__Segetibacter	1.80429		NA	0.879072	0.879072

## Sheet: BAL.bacteria
Taxa	Log.higheset.class.average	Class	LDA.effect.size	p.value	padj
k__Bacteria.p__Fusobacteria.c__Fusobacteriia.o__Fusobacteriales.f__Leptotrichiaceae.g__Leptotrichia	2.85345	Bacteria_BAL_pre	2.46695	0.920703	0.920703
k__Bacteria.p__Actinobacteria.c__Actinobacteria.o__Actinomycetales.f__Streptomycetaceae.g__Streptomyces	2.47126	Bacteria_BAL_pre	2.70957	0.273322	0.341652
k__Bacteria.p__Proteobacteria.c__Alphaproteobacteria.o__Rhizobiales.f__.g__	2.77831	Bacteria_BAL_pre	2.56426	0.3195	0.393355
k__Bacteria.p__Proteobacteria.c__Alphaproteobacteria.o__Rhodospirillales.f__Rhodospirillaceae.g__	1.9312		NA	0.0366275	0.128196
k__Bacteria.p__Proteobacteria.c__Alphaproteobacteria.o__Rhodospirillales.f__Rhodospirillaceae.g__Azospirillum	3.92717	Bacteria_BAL_pre	3.67089	0.0040752	0.0332808
k__Bacteria.p__Bacteroidetes.c__Flavobacteriia.o__Flavobacteriales.f___Weeksellaceae_.g__Chryseobacterium	3.37731	Bacteria_BAL_pre	3.07754	0.104204	0.240848
k__Bacteria.p__Actinobacteria.c__Actinobacteria.o__Actinomycetales.f__Nocardiaceae.g__Rhodococcus	3.10228	Bacteria_BAL_pre	2.83876	0.011164	0.0547036
k__Bacteria.p__Proteobacteria.c__Betaproteobacteria.o__Burkholderiales.f__Comamonadaceae.g__	3.79928	Bacteria_BAL_pre	3.494	0.00571231	0.0399862
k__Bacteria.p__Proteobacteria.c__Betaproteobacteria.o__Burkholderiales.f__Burkholderiaceae.g__Lautropia	1.12823	Bacteria_BAL_post	2.38428	0.36131	0.404206
k__Bacteria.p__Firmicutes.c__Bacilli.o__Lactobacillales.f__Lactobacillaceae.g__Lactobacillus	3.62603	Bacteria_BAL_pre	3.33446	0.36131	0.404206
k__Bacteria.p__Bacteroidetes.c__Bacteroidia.o__Bacteroidales.f__S24_7.g__	4.32753	Bacteria_BAL_pre	4.08511	0.00571231	0.0399862
k__Bacteria.p__Actinobacteria.c__Actinobacteria.o__Actinomycetales.f__Micromonosporaceae.g__Virgisporangium	0.428297	Bacteria_BAL_pre	2.87177	0.273322	0.341652
k__Bacteria.p__Proteobacteria.c__Betaproteobacteria.o__.f__.g__	3.27941	Bacteria_BAL_pre	3.10185	0.273322	0.341652
k__Bacteria.p__Firmicutes.c__Bacilli.o__Lactobacillales.f__Aerococcaceae.g__	2.8272	Bacteria_BAL_post	2.74242	0.36131	0.404206
k__Bacteria.p__Proteobacteria.c__Gammaproteobacteria.o__Methylococcales.f__Crenotrichaceae.g__Crenothrix	0.883918	Bacteria_BAL_pre	2.73891	0.273322	0.341652
k__Bacteria.p__Actinobacteria.c__Actinobacteria.o__Actinomycetales.f__Geodermatophilaceae.g__Geodermatophilus	3.77385	Bacteria_BAL_pre	3.4382	0.011164	0.0547036
k__Bacteria.p__Proteobacteria.c__Alphaproteobacteria.o__Rhodospirillales.f__Rhodospirillaceae.g__Skermanella	3.64288	Bacteria_BAL_pre	3.32839	0.011164	0.0547036
k__Bacteria.p__Proteobacteria.c__Alphaproteobacteria.o__Rhizobiales.f__Phyllobacteriaceae.g__Mesorhizobium	1.69211	Bacteria_BAL_pre	2.29519	0.273322	0.341652
k__Bacteria.p__Firmicutes.c__Bacilli.o__Bacillales.f__Bacillaceae.g__Anoxybacillus	0.827204	Bacteria_BAL_post	2.94189	0.36131	0.404206
k__Bacteria.p__Proteobacteria.c__Alphaproteobacteria.o__Rhizobiales.f__Rhizobiaceae.g__	0.406797	Bacteria_BAL_pre	2.59149	0.273322	0.341652
k__Bacteria.p__Actinobacteria.c__Actinobacteria.o__Actinomycetales.f__Sporichthyaceae.g__	1.70095	Bacteria_BAL_pre	2.10624	0.41637	0.45338
k__Bacteria.p__Actinobacteria.c__Actinobacteria.o__Actinomycetales.f__Mycobacteriaceae.g__Mycobacterium	2.1308		NA	0.0366275	0.128196
k__Bacteria.p__Actinobacteria.c__Actinobacteria.o__Actinomycetales.f__Microbacteriaceae.g__Clavibacter	1.32174	Bacteria_BAL_pre	2.25137	0.273322	0.341652
k__Bacteria.p__Actinobacteria.c__Actinobacteria.o__Actinomycetales.f__Propionibacteriaceae.g__	2.96128	Bacteria_BAL_pre	2.65569	0.23225	0.341652
k__Bacteria.p__Proteobacteria.c__Alphaproteobacteria.o__Rhizobiales.f__Rhizobiaceae.g__Agrobacterium	3.66883	Bacteria_BAL_pre	3.37159	0.011164	0.0547036
k__Bacteria.p__Firmicutes.c__Bacilli.o__Bacillales.f__Bacillaceae.g__Bacillus	4.0174	Bacteria_BAL_pre	3.76999	0.011164	0.0547036
k__Bacteria.p__Firmicutes.c__Clostridia.o__Clostridiales.f__Ruminococcaceae.g__Ruminococcus	3.17436	Bacteria_BAL_pre	3.00396	0.273322	0.341652
k__Bacteria.p__Actinobacteria.c__Actinobacteria.o__Actinomycetales.f__Nocardioidaceae.g__	3.67047	Bacteria_BAL_pre	3.38839	0.00282232	0.0288111
k__Bacteria.p__Proteobacteria.c__Alphaproteobacteria.o__Rickettsiales.f__Rickettsiaceae.g__	2.73924	Bacteria_BAL_pre	2.90341	0.273322	0.341652
k__Bacteria.p__Actinobacteria.c__Thermoleophilia.o__Solirubrobacterales.f__.g__	3.34131	Bacteria_BAL_pre	3.07723	0.0366275	0.128196
k__Bacteria.p__Firmicutes.c__Clostridia.o__Clostridiales.f__Lachnospiraceae.g__Anaerostipes	3.13762	Bacteria_BAL_pre	2.99826	0.273322	0.341652
k__Bacteria.p__Proteobacteria.c__Gammaproteobacteria.o__Pseudomonadales.f__Moraxellaceae.g__	0.948801		NA	0.0366275	0.128196
k__Bacteria.p__Actinobacteria.c__Actinobacteria.o__Actinomycetales.f__Nocardiopsaceae.g__	2.5571	Bacteria_BAL_pre	2.88329	0.273322	0.341652
k__Bacteria.p__Actinobacteria.c__Actinobacteria.o__Actinomycetales.f__Micrococcaceae.g__Micrococcus	2.81256	Bacteria_BAL_pre	2.49055	0.163414	0.341652
k__Bacteria.p__Proteobacteria.c__Alphaproteobacteria.o__Rhizobiales.f__Hyphomicrobiaceae.g__	3.46113	Bacteria_BAL_pre	3.11485	0.00282232	0.0288111
k__Bacteria.p__Proteobacteria.c__Gammaproteobacteria.o__Legionellales.f__Coxiellaceae.g__	1.68048		NA	0.104204	0.240848
k__Bacteria.p__Proteobacteria.c__Alphaproteobacteria.o__Rhizobiales.f__Methylobacteriaceae.g__	4.33676	Bacteria_BAL_pre	4.00707	0.00571231	0.0399862
k__Bacteria.p__Proteobacteria.c__Betaproteobacteria.o__Burkholderiales.f__Oxalobacteraceae.g__Massilia	0.429994	Bacteria_BAL_pre	2.76441	0.273322	0.341652
k__Bacteria.p__Proteobacteria.c__Alphaproteobacteria.o__Rhodospirillales.f__Acetobacteraceae.g__Roseomonas	3.44767	Bacteria_BAL_pre	3.14831	0.00282232	0.0288111
k__Bacteria.p__Proteobacteria.c__Betaproteobacteria.o__Burkholderiales.f__Burkholderiaceae.g__	0.979724		NA	0.104204	0.240848
k__Bacteria.p__Firmicutes.c__Clostridia.o__Clostridiales.f__Veillonellaceae.g__Veillonella	3.17478	Bacteria_BAL_pre	2.78579	0.443711	0.478895
k__Bacteria.p__Actinobacteria.c__Thermoleophilia.o__Solirubrobacterales.f__Conexibacteraceae.g__	2.14565	Bacteria_BAL_pre	2.39731	0.273322	0.341652
k__Bacteria.p__Actinobacteria.c__Actinobacteria.o__Actinomycetales.f__Intrasporangiaceae.g__	2.75489	Bacteria_BAL_pre	2.48418	0.0220436	0.0964406
k__Bacteria.p__Actinobacteria.c__Actinobacteria.o__Actinomycetales.f__Dietziaceae.g__Dietzia	3.1601	Bacteria_BAL_pre	2.88809	0.0366275	0.128196
k__Bacteria.p__Proteobacteria.c__Epsilonproteobacteria.o__Campylobacterales.f__Campylobacteraceae.g__Campylobacter	2.07175	Bacteria_BAL_post	2.1235	0.175734	0.341652
k__Bacteria.p__Proteobacteria.c__Alphaproteobacteria.o__Rhizobiales.f__Hyphomicrobiaceae.g__Devosia	4.20021	Bacteria_BAL_pre	3.90539	0.00282232	0.0288111
k__Bacteria.p__Proteobacteria.c__Alphaproteobacteria.o__Rhodobacterales.f__Rhodobacteraceae.g__Rhodobacter	3.83188	Bacteria_BAL_pre	3.54755	0.00282232	0.0288111
k__Bacteria.p__Firmicutes.c__Bacilli.o__Bacillales.f___Exiguobacteraceae_.g__Exiguobacterium	3.36681	Bacteria_BAL_pre	3.06576	0.00282232	0.0288111
k__Bacteria.p__Proteobacteria.c__Alphaproteobacteria.o__Rhizobiales.f__Bradyrhizobiaceae.g__	3.53437	Bacteria_BAL_pre	3.23693	0.00282232	0.0288111
k__Bacteria.p__Actinobacteria.c__Actinobacteria.o__Actinomycetales.f__Bogoriellaceae.g__Georgenia	2.20815	Bacteria_BAL_pre	2.82366	0.273322	0.341652
k__Bacteria.p__Proteobacteria.c__Betaproteobacteria.o__Burkholderiales.f__Comamonadaceae.g__Rubrivivax	0.865848	Bacteria_BAL_pre	2.42572	0.104204	0.240848
k__Bacteria.p__Firmicutes.c__Clostridia.o__Clostridiales.f__Peptostreptococcaceae.g__Filifactor	1.6723	Bacteria_BAL_post	2.69334	0.36131	0.404206
k__Bacteria.p__Spirochaetes.c__Spirochaetes.o__Spirochaetales.f__Spirochaetaceae.g__Treponema	1.90639	Bacteria_BAL_post	2.92709	0.36131	0.404206
k__Bacteria.p__Proteobacteria.c__Gammaproteobacteria.o__Pseudomonadales.f__Pseudomonadaceae.g__	1.41838	Bacteria_BAL_pre	2.04441	0.0366275	0.128196
k__Bacteria.p__Proteobacteria.c__Alphaproteobacteria.o__Rhizobiales.f__Bradyrhizobiaceae.g__Bradyrhizobium	1.88476		NA	0.443711	0.478895
k__Bacteria.p__Firmicutes.c__Bacilli.o__Gemellales.f__Gemellaceae.g__	3.04992	Bacteria_BAL_post	2.77032	0.56156	0.603431
k__Bacteria.p__Proteobacteria.c__Gammaproteobacteria.o__Xanthomonadales.f__Xanthomonadaceae.g__	2.28994		NA	0.00282232	0.0288111
k__Bacteria.p__Proteobacteria.c__Alphaproteobacteria.o__.f__.g__	2.85046	Bacteria_BAL_pre	2.59736	0.011164	0.0547036
k__Bacteria.p__Firmicutes.c__Bacilli.o__Lactobacillales.f__Carnobacteriaceae.g__Granulicatella	3.51098	Bacteria_BAL_post	3.13311	0.397641	0.442828
k__Bacteria.p__Actinobacteria.c__Actinobacteria.o__Actinomycetales.f__Micromonosporaceae.g__	0.905418	Bacteria_BAL_pre	2.67008	0.273322	0.341652
k__Bacteria.p__Planctomycetes.c__Planctomycetia.o__Gemmatales.f__Isosphaeraceae.g__	1.96095	Bacteria_BAL_pre	2.3346	0.273322	0.341652
k__Bacteria.p__Proteobacteria.c__Gammaproteobacteria.o__Pseudomonadales.f__Moraxellaceae.g__Acinetobacter	2.58911	Bacteria_BAL_pre	2.20687	0.00282232	0.0288111
k__Bacteria.p__Proteobacteria.c__Alphaproteobacteria.o__Rickettsiales.f__mitochondria.g__Carica	0.847009	Bacteria_BAL_pre	2.63815	0.273322	0.341652
k__Bacteria.p__Firmicutes.c__Clostridia.o__Clostridiales.f___Tissierellaceae_.g__Finegoldia	3.22619	Bacteria_BAL_pre	2.84519	0.920703	0.920703
k__Bacteria.p__Firmicutes.c__Bacilli.o__Lactobacillales.f__Aerococcaceae.g__Facklamia	1.01003		NA	0.0815826	0.240848
k__Bacteria.p__TM7.c__TM7_3.o__.f__.g__	3.33076	Bacteria_BAL_pre	3.08735	0.138814	0.314902
k__Bacteria.p__Actinobacteria.c__Rubrobacteria.o__Rubrobacterales.f__Rubrobacteraceae.g__Rubrobacter	2.28125	Bacteria_BAL_pre	2.64797	0.273322	0.341652
k__Bacteria.p__Bacteroidetes.c__Cytophagia.o__Cytophagales.f__Cytophagaceae.g__	3.07002	Bacteria_BAL_pre	2.87168	0.104204	0.240848
k__Bacteria.p__Firmicutes.c__Bacilli.o__Bacillales.f__Staphylococcaceae.g__Staphylococcus	3.31479	Bacteria_BAL_pre	2.97161	0.163414	0.341652
k__Bacteria.p__Actinobacteria.c__Actinobacteria.o__Actinomycetales.f__Micrococcaceae.g__Rothia	3.41357	Bacteria_BAL_post	3.02686	0.224496	0.341652
k__Bacteria.p__Firmicutes.c__Clostridia.o__Clostridiales.f__Clostridiaceae.g__	3.52975	Bacteria_BAL_pre	3.26392	0.163414	0.341652
k__Bacteria.p__Firmicutes.c__Erysipelotrichi.o__Erysipelotrichales.f__Erysipelotrichaceae.g__Allobaculum	4.85735	Bacteria_BAL_pre	4.62037	0.00506203	0.0387562
k__Bacteria.p__Proteobacteria.c__Alphaproteobacteria.o__Rhodobacterales.f__Rhodobacteraceae.g__Paracoccus	4.63935	Bacteria_BAL_pre	4.33372	0.00282232	0.0288111
k__Bacteria.p__Proteobacteria.c__Alphaproteobacteria.o__Rhizobiales.f__Hyphomicrobiaceae.g__Rhodoplanes	2.94719	Bacteria_BAL_pre	2.90244	0.273322	0.341652
k__Bacteria.p__Proteobacteria.c__Alphaproteobacteria.o__Rhodobacterales.f__Rhodobacteraceae.g__Amaricoccus	2.99655	Bacteria_BAL_pre	2.80212	0.104204	0.240848
k__Bacteria.p__Proteobacteria.c__Betaproteobacteria.o__Burkholderiales.f__Comamonadaceae.g__Rhodoferax	0.429994	Bacteria_BAL_pre	2.72475	0.273322	0.341652
k__Bacteria.p__Proteobacteria.c__Betaproteobacteria.o__Burkholderiales.f__Comamonadaceae.g__Comamonas	2.93431	Bacteria_BAL_pre	2.83483	0.104204	0.240848
k__Bacteria.p__Proteobacteria.c__Betaproteobacteria.o__Neisseriales.f__Neisseriaceae.g__Eikenella	2.0033	Bacteria_BAL_post	2.4238	0.36131	0.404206
k__Bacteria.p__Bacteroidetes.c___Saprospirae_.o___Saprospirales_.f__Saprospiraceae.g__Haliscomenobacter	1.61092	Bacteria_BAL_pre	2.63068	0.273322	0.341652
k__Bacteria.p__Bacteroidetes.c__Bacteroidia.o__Bacteroidales.f__Porphyromonadaceae.g__Porphyromonas	3.55787	Bacteria_BAL_post	3.18846	0.618665	0.659013
k__Bacteria.p__Tenericutes.c__Mollicutes.o__Anaeroplasmatales.f__Anaeroplasmataceae.g__Anaeroplasma	3.44167	Bacteria_BAL_pre	3.20228	0.104204	0.240848
k__Bacteria.p__Proteobacteria.c__Gammaproteobacteria.o__Alteromonadales.f__Shewanellaceae.g__Shewanella	0.367502	Bacteria_BAL_pre	2.26371	0.273322	0.341652
k__Bacteria.p__Actinobacteria.c__Actinobacteria.o__Actinomycetales.f__Propionibacteriaceae.g__Propionibacterium	4.18414	Bacteria_BAL_pre	3.86896	0.0060537	0.0411988
k__Bacteria.p__Armatimonadetes.c__0319_6E2.o__.f__.g__	0.5139	Bacteria_BAL_post	2.45437	0.36131	0.404206
k__Bacteria.p__Actinobacteria.c__Actinobacteria.o__Actinomycetales.f__Micrococcaceae.g__Arthrobacter	2.44565	Bacteria_BAL_pre	2.45905	0.104204	0.240848
k__Bacteria.p__TM7.c__TM7_3.o__I025.f__.g__	0.428297	Bacteria_BAL_pre	2.54377	0.273322	0.341652
k__Bacteria.p__Proteobacteria.c__Betaproteobacteria.o__Burkholderiales.f__.g__	2.24247		NA	0.0365712	0.128196
k__Bacteria.p__Proteobacteria.c__Gammaproteobacteria.o__Pasteurellales.f__Pasteurellaceae.g__Aggregatibacter	1.2126		NA	0.786544	0.80293
k__Bacteria.p__Proteobacteria.c__Gammaproteobacteria.o__Pseudomonadales.f__Pseudomonadaceae.g__Pseudomonas	1.95491		NA	0.058568	0.202101
k__Bacteria.p__Planctomycetes.c__Phycisphaerae.o__WD2101.f__.g__	2.83441	Bacteria_BAL_pre	2.61302	0.104204	0.240848
k__Bacteria.p__Cyanobacteria.c__Synechococcophycideae.o__Pseudanabaenales.f__Pseudanabaenaceae.g__	2.48234	Bacteria_BAL_pre	2.59611	0.273322	0.341652
k__Bacteria.p__Chloroflexi.c__S085.o__.f__.g__	2.82269	Bacteria_BAL_pre	2.8099	0.273322	0.341652
k__Bacteria.p__Actinobacteria.c__Actinobacteria.o__Actinomycetales.f__Intrasporangiaceae.g__Janibacter	3.91467	Bacteria_BAL_pre	3.5999	0.011164	0.0547036
k__Bacteria.p__Firmicutes.c__Bacilli.o__Turicibacterales.f__Turicibacteraceae.g__Turicibacter	3.31956	Bacteria_BAL_pre	3.10989	0.104204	0.240848
k__Bacteria.p__Firmicutes.c__Clostridia.o__Clostridiales.f__Lachnospiraceae.g__Blautia	2.7725	Bacteria_BAL_pre	2.5818	0.41637	0.45338
k__Bacteria.p__Firmicutes.c__Bacilli.o__Bacillales.f__Staphylococcaceae.g__Macrococcus	2.43523	Bacteria_BAL_pre	2.28593	0.104204	0.240848
k__Bacteria.p__Proteobacteria.c__Alphaproteobacteria.o__Rhodospirillales.f__Acetobacteraceae.g__	3.08989	Bacteria_BAL_pre	2.77606	0.0040752	0.0332808
k__Bacteria.p__Proteobacteria.c__Alphaproteobacteria.o__Rhizobiales.f__Bradyrhizobiaceae.g__Balneimonas	3.61812	Bacteria_BAL_pre	3.27527	0.0220436	0.0964406
k__Bacteria.p__Firmicutes.c__Bacilli.o__Bacillales.f__Planococcaceae.g__	3.70287	Bacteria_BAL_pre	3.43611	0.00282232	0.0288111
k__Bacteria.p__Proteobacteria.c__Alphaproteobacteria.o__Caulobacterales.f__Caulobacteraceae.g__Phenylobacterium	4.76718	Bacteria_BAL_pre	4.42717	0.0040752	0.0332808
k__Bacteria.p__Actinobacteria.c__Actinobacteria.o__Actinomycetales.f__Geodermatophilaceae.g__	3.67312	Bacteria_BAL_pre	3.35273	0.00282232	0.0288111
k__Bacteria.p__Proteobacteria.c__Alphaproteobacteria.o__Rhodospirillales.f__.g__	3.01478	Bacteria_BAL_pre	2.78711	0.104204	0.240848
k__Bacteria.p__Tenericutes.c__Mollicutes.o__RF39.f__.g__	3.15291	Bacteria_BAL_pre	2.95866	0.0366275	0.128196
k__Bacteria.p__Bacteroidetes.c__Flavobacteriia.o__Flavobacteriales.f___Weeksellaceae_.g__	2.13428	Bacteria_BAL_post	2.13579	0.175734	0.341652
k__Bacteria.p__Actinobacteria.c__Actinobacteria.o__Actinomycetales.f__Streptosporangiaceae.g__	0.429994	Bacteria_BAL_pre	2.69553	0.273322	0.341652
k__Bacteria.p__Firmicutes.c__Clostridia.o__Clostridiales.f__Ruminococcaceae.g__Oscillospira	3.30752	Bacteria_BAL_pre	3.19902	0.273322	0.341652
k__Bacteria.p__Firmicutes.c__Clostridia.o__Clostridiales.f__Clostridiaceae.g__Clostridium	1.84141		NA	0.0907066	0.240848
k__Bacteria.p__Actinobacteria.c__Coriobacteriia.o__Coriobacteriales.f__Coriobacteriaceae.g__	2.15283	Bacteria_BAL_pre	2.43935	0.786544	0.80293
k__Bacteria.p__Chloroflexi.c__Thermomicrobia.o__AKYG1722.f__.g__	2.62865	Bacteria_BAL_pre	2.76126	0.273322	0.341652
k__Bacteria.p__Firmicutes.c__Clostridia.o__Clostridiales.f__Veillonellaceae.g__Megasphaera	1.73029	Bacteria_BAL_post	2.96039	0.36131	0.404206
k__Bacteria.p__Actinobacteria.c__Actinobacteria.o__Actinomycetales.f__Nocardioidaceae.g__Nocardioides	3.26464	Bacteria_BAL_pre	2.94737	0.00282232	0.0288111
k__Bacteria.p__Proteobacteria.c__Gammaproteobacteria.o__Xanthomonadales.f__Xanthomonadaceae.g__Lysobacter	2.22843		NA	0.011164	0.0547036
k__Bacteria.p__Proteobacteria.c__Betaproteobacteria.o__Neisseriales.f__Neisseriaceae.g__Neisseria	2.62665	Bacteria_BAL_pre	2.20022	0.135378	0.309977
k__Bacteria.p__Actinobacteria.c__Actinobacteria.o__Actinomycetales.f__Corynebacteriaceae.g__Corynebacterium	3.37504	Bacteria_BAL_pre	3.06169	0.3142	0.390756
k__Bacteria.p__Actinobacteria.c__Actinobacteria.o__Actinomycetales.f__Microbacteriaceae.g__	3.49693	Bacteria_BAL_pre	3.19855	0.0220436	0.0964406
k__Bacteria.p__Chloroflexi.c__Anaerolineae.o__envOPS12.f__.g__	2.19172	Bacteria_BAL_pre	2.69464	0.273322	0.341652
k__Bacteria.p__Firmicutes.c__Bacilli.o__Bacillales.f__Staphylococcaceae.g__Jeotgalicoccus	0.827204	Bacteria_BAL_post	2.52986	0.36131	0.404206
k__Bacteria.p__Actinobacteria.c__Actinobacteria.o__Actinomycetales.f__Micrococcaceae.g__Kocuria	1.94115	Bacteria_BAL_post	2.41384	0.36131	0.404206
k__Bacteria.p__Bacteroidetes.c__Sphingobacteriia.o__Sphingobacteriales.f__Sphingobacteriaceae.g__Pedobacter	3.20683	Bacteria_BAL_pre	2.95183	0.3195	0.393355
k__Bacteria.p__Actinobacteria.c__Actinobacteria.o__Actinomycetales.f__Microbacteriaceae.g__Microbacterium	3.30135	Bacteria_BAL_pre	3.0372	0.00734473	0.0473542
k__Bacteria.p__Proteobacteria.c__Alphaproteobacteria.o__Sphingomonadales.f__Sphingomonadaceae.g__Sphingobium	2.41713	Bacteria_BAL_post	2.10692	0.0815826	0.240848
k__Bacteria.p__Firmicutes.c__Clostridia.o__Clostridiales.f__Lachnospiraceae.g__Oribacterium	2.11148	Bacteria_BAL_post	2.39673	0.175734	0.341652
k__Bacteria.p__Firmicutes.c__Bacilli.o__Lactobacillales.f__Streptococcaceae.g__Streptococcus	5.95383	Bacteria_BAL_post	5.56015	0.0105871	0.0547036
k__Bacteria.p__Proteobacteria.c__Alphaproteobacteria.o__Sphingomonadales.f__Sphingomonadaceae.g__Sphingomonas	3.96673	Bacteria_BAL_pre	3.66008	0.016605	0.0782349
k__Bacteria.p__Proteobacteria.c__Betaproteobacteria.o__Rhodocyclales.f__Rhodocyclaceae.g__	3.06116	Bacteria_BAL_pre	2.80032	0.00282232	0.0288111
k__Bacteria.p__Fusobacteria.c__Fusobacteriia.o__Fusobacteriales.f__Fusobacteriaceae.g__Fusobacterium	3.01756	Bacteria_BAL_post	2.63854	0.76521	0.80293
k__Bacteria.p__Proteobacteria.c__Alphaproteobacteria.o__Sphingomonadales.f__Sphingomonadaceae.g__Sphingopyxis	2.47407	Bacteria_BAL_post	2.09548	0.0815826	0.240848
k__Bacteria.p__Armatimonadetes.c__Armatimonadia.o__Armatimonadales.f__Armatimonadaceae.g__	1.12823	Bacteria_BAL_post	2.60985	0.36131	0.404206
k__Bacteria.p__Proteobacteria.c__Betaproteobacteria.o__Burkholderiales.f__Alcaligenaceae.g__Sutterella	3.00308	Bacteria_BAL_pre	2.75605	0.41637	0.45338
k__Bacteria.p__Firmicutes.c__Bacilli.o__Lactobacillales.f__Leuconostocaceae.g__Leuconostoc	2.8798	Bacteria_BAL_pre	2.58396	0.104204	0.240848
k__Bacteria.p__Proteobacteria.c__Epsilonproteobacteria.o__Campylobacterales.f__Campylobacteraceae.g__	1.68527	Bacteria_BAL_pre	2.86406	0.273322	0.341652
k__Bacteria.p__Proteobacteria.c__Alphaproteobacteria.o__Rhodobacterales.f__Hyphomonadaceae.g__	2.84044	Bacteria_BAL_pre	2.70562	0.273322	0.341652
k__Bacteria.p__Proteobacteria.c__Alphaproteobacteria.o__Rhizobiales.f__Beijerinckiaceae.g__	3.3277	Bacteria_BAL_pre	2.98462	0.00282232	0.0288111
k__Bacteria.p__Firmicutes.c__Clostridia.o__Clostridiales.f__Ruminococcaceae.g__Faecalibacterium	1.66853	Bacteria_BAL_pre	2.2746	0.786544	0.80293
k__Bacteria.p__Bacteroidetes.c__Flavobacteriia.o__Flavobacteriales.f__Flavobacteriaceae.g__Flavobacterium	3.03716	Bacteria_BAL_pre	2.71161	0.851762	0.858772
k__Bacteria.p__Proteobacteria.c__Alphaproteobacteria.o__Rhizobiales.f__Brucellaceae.g__Ochrobactrum	2.56987	Bacteria_BAL_pre	3.06484	0.786544	0.80293
k__Bacteria.p__Firmicutes.c__Clostridia.o__Clostridiales.f__Peptococcaceae.g__Desulfotomaculum	3.33835	Bacteria_BAL_pre	3.01735	0.00282232	0.0288111
k__Bacteria.p__Proteobacteria.c__Alphaproteobacteria.o__Rhizobiales.f__Rhodobiaceae.g__Afifella	0.668532	Bacteria_BAL_pre	2.36025	0.273322	0.341652
k__Bacteria.p__TM7.c__TM7_3.o__EW055.f__.g__	0.883918	Bacteria_BAL_pre	2.43177	0.273322	0.341652
k__Bacteria.p__Proteobacteria.c__Alphaproteobacteria.o__Rhizobiales.f__Methylobacteriaceae.g__Methylobacterium	2.6348	Bacteria_BAL_pre	2.32883	0.204526	0.341652
k__Bacteria.p__Proteobacteria.c__Alphaproteobacteria.o__Rhizobiales.f__Methylocystaceae.g__Pleomorphomonas	3.23839	Bacteria_BAL_pre	2.97957	0.011164	0.0547036
k__Bacteria.p__Proteobacteria.c__Gammaproteobacteria.o__Cardiobacteriales.f__Cardiobacteriaceae.g__Cardiobacterium	1.72207		NA	0.816375	0.826495
k__Bacteria.p__Firmicutes.c__Erysipelotrichi.o__Erysipelotrichales.f__Erysipelotrichaceae.g__Bulleidia	1.52617	Bacteria_BAL_post	2.70559	0.36131	0.404206
k__Bacteria.p__Proteobacteria.c__Deltaproteobacteria.o__Myxococcales.f__.g__	2.44305	Bacteria_BAL_pre	2.48201	0.273322	0.341652
k__Bacteria.p__Bacteroidetes.c__Cytophagia.o__Cytophagales.f__Cytophagaceae.g__Hymenobacter	3.18533	Bacteria_BAL_pre	2.84727	0.011164	0.0547036
k__Bacteria.p__Proteobacteria.c__Alphaproteobacteria.o__Rhodobacterales.f__Rhodobacteraceae.g__Anaerospora	0.428297	Bacteria_BAL_pre	2.66368	0.273322	0.341652
k__Bacteria.p__Proteobacteria.c__Betaproteobacteria.o__Burkholderiales.f__Oxalobacteraceae.g__	4.45714	Bacteria_BAL_pre	4.16239	0.00282232	0.0288111
k__Bacteria.p__Acidobacteria.c___Chloracidobacteria_.o__RB41.f__Ellin6075.g__	1.4068	Bacteria_BAL_pre	2.52528	0.273322	0.341652
k__Bacteria.p__Bacteroidetes.c__Sphingobacteriia.o__Sphingobacteriales.f__Sphingobacteriaceae.g__	0.429994	Bacteria_BAL_pre	2.69744	0.273322	0.341652
k__Bacteria.p__Firmicutes.c__Bacilli.o__Bacillales.f__Bacillaceae.g__	0.907975		NA	0.0815826	0.240848
k__Bacteria.p__Actinobacteria.c__Acidimicrobiia.o__Acidimicrobiales.f__C111.g__	3.00617	Bacteria_BAL_pre	3.09686	0.104204	0.240848
k__Bacteria.p__Proteobacteria.c__Alphaproteobacteria.o__Caulobacterales.f__Caulobacteraceae.g__Brevundimonas	1.14148		NA	0.0366275	0.128196
k__Bacteria.p__Firmicutes.c__Clostridia.o__Clostridiales.f__Lachnospiraceae.g__	3.70804	Bacteria_BAL_pre	3.50429	0.204526	0.341652
k__Bacteria.p__Firmicutes.c__Erysipelotrichi.o__Erysipelotrichales.f__Erysipelotrichaceae.g__Coprobacillus	2.66197	Bacteria_BAL_pre	2.5738	0.273322	0.341652
k__Bacteria.p__Firmicutes.c__Clostridia.o__Clostridiales.f__.g__	4.39223	Bacteria_BAL_pre	4.14842	0.00506203	0.0387562
k__Bacteria.p__Firmicutes.c__Clostridia.o__Clostridiales.f__Lachnospiraceae.g__Coprococcus	3.06734	Bacteria_BAL_pre	2.97818	0.273322	0.341652
k__Bacteria.p__Actinobacteria.c__Actinobacteria.o__Actinomycetales.f__Micrococcaceae.g__	3.2619	Bacteria_BAL_pre	2.9606	0.0151272	0.0726701
k__Bacteria.p__Actinobacteria.c__Acidimicrobiia.o__Acidimicrobiales.f__EB1017.g__	2.39802	Bacteria_BAL_pre	2.45813	0.273322	0.341652
k__Bacteria.p__Bacteroidetes.c__Bacteroidia.o__Bacteroidales.f__Prevotellaceae.g__Prevotella	3.13575	Bacteria_BAL_pre	2.79797	0.565659	0.605181
k__Bacteria.p__Firmicutes.c__Clostridia.o__Clostridiales.f__Peptococcaceae.g__Peptococcus	1.30433	Bacteria_BAL_post	2.53018	0.36131	0.404206
k__Bacteria.p__Proteobacteria.c__Betaproteobacteria.o__Neisseriales.f__Neisseriaceae.g__Kingella	2.12823	Bacteria_BAL_post	2.59194	0.36131	0.404206
k__Bacteria.p__Cyanobacteria.c__4C0d_2.o__MLE1_12.f__.g__	2.57752	Bacteria_BAL_pre	2.73523	0.273322	0.341652
k__Bacteria.p__Firmicutes.c__Bacilli.o__Bacillales.f__Planococcaceae.g__Planomicrobium	2.57912	Bacteria_BAL_pre	2.58033	0.104204	0.240848
k__Bacteria.p__Cyanobacteria.c__Synechococcophycideae.o__Synechococcales.f__Acaryochloridaceae.g__Acaryochloris	2.3367	Bacteria_BAL_pre	2.41192	0.41637	0.45338
k__Bacteria.p__Firmicutes.c__Bacilli.o__Bacillales.f___Exiguobacteraceae_.g__	1.4516		NA	0.011164	0.0547036
k__Bacteria.p__Actinobacteria.c__Actinobacteria.o__Actinomycetales.f__Micrococcaceae.g__Microbispora	1.6772		NA	0.00282232	0.0288111
k__Bacteria.p__Bacteroidetes.c__Bacteroidia.o__Bacteroidales.f__Rikenellaceae.g__	2.77912	Bacteria_BAL_pre	2.85702	0.273322	0.341652
k__Bacteria.p__Proteobacteria.c__Alphaproteobacteria.o__Sphingomonadales.f__Sphingomonadaceae.g__Novosphingobium	2.16298		NA	0.0653919	0.222514
k__Bacteria.p__Actinobacteria.c__Actinobacteria.o__Actinomycetales.f__Dermabacteraceae.g__	0.729327	Bacteria_BAL_pre	2.59583	0.273322	0.341652
k__Bacteria.p__Proteobacteria.c__Alphaproteobacteria.o__Rhizobiales.f__Methylocystaceae.g__	1.32413	Bacteria_BAL_pre	2.69951	0.273322	0.341652
k__Bacteria.p__Proteobacteria.c__Betaproteobacteria.o__Burkholderiales.f__Burkholderiaceae.g__Burkholderia	1.52074	Bacteria_BAL_pre	2.67852	0.273322	0.341652
k__Bacteria.p__Actinobacteria.c__Coriobacteriia.o__Coriobacteriales.f__Coriobacteriaceae.g__Adlercreutzia	2.04874	Bacteria_BAL_pre	2.36462	0.273322	0.341652
k__Bacteria.p__GN02.c__BD1_5.o__.f__.g__	2.12576	Bacteria_BAL_pre	2.51763	0.786544	0.80293
k__Bacteria.p__Actinobacteria.c__Actinobacteria.o__Actinomycetales.f__Pseudonocardiaceae.g__Saccharopolyspora	1.60439	Bacteria_BAL_pre	2.56943	0.273322	0.341652
k__Bacteria.p__Firmicutes.c__Clostridia.o__Clostridiales.f___Mogibacteriaceae_.g__Anaerovorax	0.827204	Bacteria_BAL_post	2.58897	0.36131	0.404206
k__Bacteria.p__Bacteroidetes.c__Bacteroidia.o__Bacteroidales.f__Bacteroidaceae.g__Bacteroides	2.39689	Bacteria_BAL_pre	2.52947	0.273322	0.341652
k__Bacteria.p___Thermi_.c__Deinococci.o__Deinococcales.f__Deinococcaceae.g__Deinococcus	4.52428	Bacteria_BAL_pre	4.23589	0.00282232	0.0288111
k__Bacteria.p__Firmicutes.c__Clostridia.o__Clostridiales.f___Tissierellaceae_.g__Parvimonas	2.03132	Bacteria_BAL_post	2.48385	0.36131	0.404206
k__Bacteria.p__Bacteroidetes.c__Cytophagia.o__Cytophagales.f__Cyclobacteriaceae.g__	2.78767	Bacteria_BAL_pre	2.70776	0.104204	0.240848
k__Bacteria.p__Cyanobacteria.c__Chloroplast.o__Streptophyta.f__.g__	3.66541	Bacteria_BAL_pre	3.38344	0.0220436	0.0964406
k__Bacteria.p__Actinobacteria.c__Actinobacteria.o__Actinomycetales.f__Nocardiopsaceae.g__Prauseria	2.63411	Bacteria_BAL_pre	3.01701	0.273322	0.341652
k__Bacteria.p__Proteobacteria.c__Gammaproteobacteria.o__Pasteurellales.f__Pasteurellaceae.g__Haemophilus	2.80163	Bacteria_BAL_pre	2.5903	0.104204	0.240848
k__Bacteria.p__Actinobacteria.c__Actinobacteria.o__Actinomycetales.f__Nocardioidaceae.g__Friedmanniella	2.19915	Bacteria_BAL_pre	2.75413	0.273322	0.341652
k__Bacteria.p__Actinobacteria.c__Actinobacteria.o__Actinomycetales.f__Microbacteriaceae.g__Agrococcus	3.64533	Bacteria_BAL_pre	3.3842	0.00282232	0.0288111
k__Bacteria.p__Proteobacteria.c__Betaproteobacteria.o__Neisseriales.f__Neisseriaceae.g__	1.39317		NA	0.0815826	0.240848
k__Bacteria.p__Firmicutes.c__Bacilli.o__Lactobacillales.f__Streptococcaceae.g__Lactococcus	2.94499	Bacteria_BAL_pre	2.70795	0.786544	0.80293
k__Bacteria.p__Bacteroidetes.c___Saprospirae_.o___Saprospirales_.f__Chitinophagaceae.g__Flavisolibacter	0.71871		NA	0.104204	0.240848
k__Bacteria.p__Actinobacteria.c__Actinobacteria.o__Actinomycetales.f__Dermabacteraceae.g__Brachybacterium	1.75912	Bacteria_BAL_pre	2.1398	0.104204	0.240848
k__Bacteria.p__Proteobacteria.c__Alphaproteobacteria.o__Sphingomonadales.f__Sphingomonadaceae.g__	3.85548	Bacteria_BAL_pre	3.56056	0.00734473	0.0473542
k__Bacteria.p__Proteobacteria.c__Gammaproteobacteria.o__Thiotrichales.f__Piscirickettsiaceae.g__	1.72923	Bacteria_BAL_pre	2.30296	0.273322	0.341652
k__Bacteria.p__Actinobacteria.c__Actinobacteria.o__Actinomycetales.f__Actinomycetaceae.g__Actinomyces	3.62148	Bacteria_BAL_post	3.28111	0.268925	0.341652
k__Bacteria.p__Proteobacteria.c__Gammaproteobacteria.o__Enterobacteriales.f__Enterobacteriaceae.g__	1.83672		NA	0.0366275	0.128196
k__Bacteria.p__Bacteroidetes.c___Saprospirae_.o___Saprospirales_.f__Chitinophagaceae.g__Sediminibacterium	1.4283	Bacteria_BAL_pre	2.59168	0.273322	0.341652
k__Bacteria.p__Firmicutes.c__Bacilli.o__Bacillales.f__.g__	2.9963	Bacteria_BAL_pre	2.76188	0.0366275	0.128196
k__Bacteria.p__Proteobacteria.c__Deltaproteobacteria.o__Myxococcales.f__0319_6G20.g__	3.13547	Bacteria_BAL_pre	2.87039	0.104204	0.240848
k__Bacteria.p__Chloroflexi.c__Thermomicrobia.o__JG30_KF_CM45.f__.g__	2.35258	Bacteria_BAL_pre	2.91793	0.273322	0.341652
k__Bacteria.p__Proteobacteria.c__Alphaproteobacteria.o__Rhizobiales.f__Aurantimonadaceae.g__Aurantimonas	2.59588	Bacteria_BAL_pre	2.44109	0.104204	0.240848
k__Bacteria.p__Actinobacteria.c__Actinobacteria.o__Actinomycetales.f__Nocardioidaceae.g__Propionicimonas	0.367502	Bacteria_BAL_pre	2.38886	0.273322	0.341652
k__Bacteria.p__Actinobacteria.c__Thermoleophilia.o__Gaiellales.f__Gaiellaceae.g__	2.56987	Bacteria_BAL_pre	2.81695	0.273322	0.341652
k__Bacteria.p__Proteobacteria.c__Gammaproteobacteria.o__Pseudomonadales.f__Moraxellaceae.g__Enhydrobacter	2.976	Bacteria_BAL_pre	2.60037	0.00282232	0.0288111
k__Bacteria.p__Gemmatimonadetes.c__Gemmatimonadetes.o__Gemmatimonadales.f__.g__	1.95978	Bacteria_BAL_pre	2.76522	0.273322	0.341652
k__Bacteria.p__Bacteroidetes.c__Flavobacteriia.o__Flavobacteriales.f__Flavobacteriaceae.g__Capnocytophaga	2.93088	Bacteria_BAL_pre	2.57066	0.701741	0.744271
k__Bacteria.p__Proteobacteria.c__Deltaproteobacteria.o__Myxococcales.f__Haliangiaceae.g__	1.98658	Bacteria_BAL_pre	2.26086	0.273322	0.341652
k__Bacteria.p__Firmicutes.c__Clostridia.o__Clostridiales.f__Peptostreptococcaceae.g__Peptostreptococcus	2.58308	Bacteria_BAL_post	2.67681	0.36131	0.404206
k__Bacteria.p__Actinobacteria.c__Actinobacteria.o__Actinomycetales.f__Microbacteriaceae.g__Pseudoclavibacter	1.10577	Bacteria_BAL_pre	2.8234	0.273322	0.341652
k__Bacteria.p__Firmicutes.c__Clostridia.o__Clostridiales.f__Ruminococcaceae.g__	3.08643	Bacteria_BAL_pre	2.82854	0.41637	0.45338
k__Bacteria.p__Proteobacteria.c__Alphaproteobacteria.o__Rhodobacterales.f__Rhodobacteraceae.g__Rubellimicrobium	4.47351	Bacteria_BAL_pre	4.1886	0.0040752	0.0332808
k__Bacteria.p__Proteobacteria.c__Epsilonproteobacteria.o__Campylobacterales.f__Campylobacteraceae.g__Arcobacter	1.94851	Bacteria_BAL_pre	2.86018	0.273322	0.341652
k__Bacteria.p__Proteobacteria.c__Alphaproteobacteria.o__Sphingomonadales.f__Erythrobacteraceae.g__	3.84556	Bacteria_BAL_pre	3.54042	0.00282232	0.0288111
k__Bacteria.p__Cyanobacteria.c__Nostocophycideae.o__Stigonematales.f__Rivulariaceae.g__Calothrix	1.89816	Bacteria_BAL_pre	2.67137	0.273322	0.341652
k__Bacteria.p__Bacteroidetes.c___Saprospirae_.o___Saprospirales_.f__Chitinophagaceae.g__	2.91967	Bacteria_BAL_pre	2.69551	0.104204	0.240848
k__Bacteria.p__Proteobacteria.c__Deltaproteobacteria.o__Spirobacillales.f__.g__	2.32654	Bacteria_BAL_pre	2.49984	0.273322	0.341652
k__Bacteria.p__Proteobacteria.c__Betaproteobacteria.o__Burkholderiales.f__Oxalobacteraceae.g__Janthinobacterium	2.71562	Bacteria_BAL_pre	2.66002	0.104204	0.240848
k__Bacteria.p__Proteobacteria.c__Alphaproteobacteria.o__Rhizobiales.f__Phyllobacteriaceae.g__	1.72207	Bacteria_BAL_pre	2.49606	0.273322	0.341652
k__Bacteria.p__Bacteroidetes.c__Cytophagia.o__Cytophagales.f__Cytophagaceae.g__Pontibacter	3.27113	Bacteria_BAL_pre	3.02957	0.0366275	0.128196
k__Bacteria.p__Actinobacteria.c__Thermoleophilia.o__Solirubrobacterales.f__Solirubrobacteraceae.g__	0.428297	Bacteria_BAL_pre	2.49588	0.273322	0.341652
k__Bacteria.p__Firmicutes.c__Clostridia.o__Clostridiales.f__Lachnospiraceae.g__Clostridium	0.668532	Bacteria_BAL_pre	2.44365	0.273322	0.341652
k__Bacteria.p__Proteobacteria.c__Alphaproteobacteria.o__Sphingomonadales.f__Erythrobacteraceae.g__Lutibacterium	1.30433	Bacteria_BAL_post	2.59484	0.36131	0.404206
k__Bacteria.p__Actinobacteria.c__Acidimicrobiia.o__Acidimicrobiales.f__.g__	2.7528	Bacteria_BAL_pre	2.70869	0.273322	0.341652
k__Bacteria.p__Proteobacteria.c__Alphaproteobacteria.o__Sphingomonadales.f__Sphingomonadaceae.g__Kaistobacter	3.26871	Bacteria_BAL_pre	2.95159	0.0040752	0.0332808
k__Bacteria.p__Firmicutes.c__Clostridia.o__Clostridiales.f__Peptostreptococcaceae.g__	1.84462	Bacteria_BAL_pre	2.47678	0.786544	0.80293
k__Bacteria.p__Actinobacteria.c__Actinobacteria.o__Actinomycetales.f__Nocardioidaceae.g__Pimelobacter	2.36552	Bacteria_BAL_pre	2.44598	0.273322	0.341652
k__Bacteria.p__Proteobacteria.c__Alphaproteobacteria.o__Rhizobiales.f__Aurantimonadaceae.g__	2.88824	Bacteria_BAL_pre	3.08266	0.273322	0.341652
k__Bacteria.p__Firmicutes.c__Clostridia.o__Clostridiales.f___Tissierellaceae_.g__Peptoniphilus	2.71821	Bacteria_BAL_post	2.35694	0.0815826	0.240848
k__Bacteria.p__Proteobacteria.c__Alphaproteobacteria.o__Rhizobiales.f__Rhizobiaceae.g__Rhizobium	0.907116	Bacteria_BAL_pre	2.81633	0.273322	0.341652
k__Bacteria.p__Bacteroidetes.c__Cytophagia.o__Cytophagales.f__Cytophagaceae.g__Dyadobacter	2.20614	Bacteria_BAL_pre	3.02017	0.273322	0.341652
k__Bacteria.p__Firmicutes.c__Clostridia.o__Clostridiales.f__Veillonellaceae.g__Selenomonas	3.10469	Bacteria_BAL_pre	2.90005	0.816375	0.826495
k__Bacteria.p__SR1.c__.o__.f__.g__	2.18893	Bacteria_BAL_post	2.74951	0.36131	0.404206
k__Bacteria.p__Fibrobacteres.c__Fibrobacteria.o__258ds10.f__.g__	1.70992	Bacteria_BAL_pre	2.49006	0.273322	0.341652
k__Bacteria.p__Proteobacteria.c__Alphaproteobacteria.o__Caulobacterales.f__Caulobacteraceae.g__Mycoplana	4.16589	Bacteria_BAL_pre	3.86058	0.0040752	0.0332808
k__Bacteria.p__TM7.c__TM7_1.o__.f__.g__	3.13335	Bacteria_BAL_pre	2.90409	0.104204	0.240848
k__Bacteria.p__Bacteroidetes.c___Saprospirae_.o___Saprospirales_.f__Chitinophagaceae.g__Segetibacter	2.87247	Bacteria_BAL_pre	2.76481	0.273322	0.341652
k__Bacteria.p__Proteobacteria.c__Deltaproteobacteria.o__Myxococcales.f__Nannocystaceae.g__Nannocystis	1.46969	Bacteria_BAL_pre	2.63863	0.273322	0.341652
k__Bacteria.p__Proteobacteria.c__Alphaproteobacteria.o__Rhodospirillales.f__Rhodospirillaceae.g__Rhodospirillum	1.5116		NA	0.0366275	0.128196
k__Bacteria.p__Bacteroidetes.c__Bacteroidia.o__Bacteroidales.f__Porphyromonadaceae.g__Tannerella	1.50022	Bacteria_BAL_pre	2.26621	0.273322	0.341652
k__Bacteria.p__Proteobacteria.c__Alphaproteobacteria.o__Caulobacterales.f__Caulobacteraceae.g__	4.61701	Bacteria_BAL_pre	4.32263	0.00282232	0.0288111
k__Bacteria.p__Proteobacteria.c__Gammaproteobacteria.o__Alteromonadales.f___Chromatiaceae_.g__Rheinheimera	2.36896	Bacteria_BAL_pre	2.16445	0.0366275	0.128196
k__Bacteria.p__Chloroflexi.c__Chloroflexi.o__AKIW781.f__.g__	2.26513	Bacteria_BAL_pre	2.46587	0.273322	0.341652
k__Bacteria.p__Bacteroidetes.c__Flavobacteriia.o__Flavobacteriales.f__Cryomorphaceae.g__Fluviicola	2.60609	Bacteria_BAL_pre	2.87357	0.273322	0.341652
k__Bacteria.p__Chloroflexi.c__Gitt_GS_136.o__.f__.g__	2.42679	Bacteria_BAL_pre	2.48272	0.786544	0.80293
k__Bacteria.p__Proteobacteria.c__Alphaproteobacteria.o__Rhodobacterales.f__Rhodobacteraceae.g__	3.81139	Bacteria_BAL_pre	3.49337	0.00282232	0.0288111
k__Bacteria.p__Firmicutes.c__Clostridia.o__Clostridiales.f___Tissierellaceae_.g__Anaerococcus	3.63188	Bacteria_BAL_post	3.23985	0.23225	0.341652
k__Bacteria.p__Actinobacteria.c__Actinobacteria.o__Actinomycetales.f__Microbacteriaceae.g__Curtobacterium	1.00102	Bacteria_BAL_pre	2.43001	0.104204	0.240848
k__Bacteria.p__Actinobacteria.c__Acidimicrobiia.o__Acidimicrobiales.f__AKIW874.g__	1.03205	Bacteria_BAL_pre	2.78156	0.273322	0.341652
k__Bacteria.p__Proteobacteria.c__Betaproteobacteria.o__Methylophilales.f__Methylophilaceae.g__	2.75132	Bacteria_BAL_pre	2.56297	0.104204	0.240848

## Sheet: Lung.bacteria
Taxa	Log.higheset.class.average	Class	LDA.effect.size	p.value	padj
k__Bacteria.p__Proteobacteria.c__Alphaproteobacteria.o__Rhodospirillales.f__Rhodospirillaceae.g__Skermanella	4.33204	Bacteria_Lung_pre	4.03757	0.00282232	0.0240419
k__Bacteria.p__Proteobacteria.c__Alphaproteobacteria.o__Rhizobiales.f__Rhizobiaceae.g__Agrobacterium	3.62756	Bacteria_Lung_pre	3.34422	0.00282232	0.0240419
k__Bacteria.p__Actinobacteria.c__Actinobacteria.o__Actinomycetales.f__Nocardioidaceae.g__	3.81741	Bacteria_Lung_pre	3.52751	0.00282232	0.0240419
k__Bacteria.p__Proteobacteria.c__Alphaproteobacteria.o__Rhizobiales.f__Hyphomicrobiaceae.g__	3.17595	Bacteria_Lung_pre	2.88126	0.00282232	0.0240419
k__Bacteria.p__Proteobacteria.c__Alphaproteobacteria.o__Rhizobiales.f__Bradyrhizobiaceae.g__	3.09077	Bacteria_Lung_pre	2.77882	0.00282232	0.0240419
k__Bacteria.p__Proteobacteria.c__Alphaproteobacteria.o__Rhizobiales.f__Hyphomicrobiaceae.g__Devosia	4.19563	Bacteria_Lung_pre	3.8869	0.00282232	0.0240419
k__Bacteria.p__Firmicutes.c__Bacilli.o__Bacillales.f___Exiguobacteraceae_.g__Exiguobacterium	3.62002	Bacteria_Lung_pre	3.3118	0.00282232	0.0240419
k__Bacteria.p__Proteobacteria.c__Alphaproteobacteria.o__Rhodobacterales.f__Rhodobacteraceae.g__Paracoccus	4.86475	Bacteria_Lung_pre	4.55691	0.00282232	0.0240419
k__Bacteria.p__Proteobacteria.c__Betaproteobacteria.o__Burkholderiales.f__.g__	2.13601		NA	0.00282232	0.0240419
k__Bacteria.p__Actinobacteria.c__Actinobacteria.o__Actinomycetales.f__Intrasporangiaceae.g__Janibacter	4.07521	Bacteria_Lung_pre	3.7752	0.00282232	0.0240419
k__Bacteria.p__Proteobacteria.c__Alphaproteobacteria.o__Rhizobiales.f__Bradyrhizobiaceae.g__Balneimonas	3.88111	Bacteria_Lung_pre	3.57947	0.00282232	0.0240419
k__Bacteria.p__Firmicutes.c__Bacilli.o__Bacillales.f__Planococcaceae.g__	3.73381	Bacteria_Lung_pre	3.43292	0.00282232	0.0240419
k__Bacteria.p__Proteobacteria.c__Alphaproteobacteria.o__Caulobacterales.f__Caulobacteraceae.g__Phenylobacterium	4.77611	Bacteria_Lung_pre	4.47475	0.00282232	0.0240419
k__Bacteria.p__Actinobacteria.c__Actinobacteria.o__Actinomycetales.f__Geodermatophilaceae.g__	3.75566	Bacteria_Lung_pre	3.46119	0.00282232	0.0240419
k__Bacteria.p__Actinobacteria.c__Actinobacteria.o__Actinomycetales.f__Nocardioidaceae.g__Nocardioides	3.84694	Bacteria_Lung_pre	3.54363	0.00282232	0.0240419
k__Bacteria.p__Actinobacteria.c__Actinobacteria.o__Actinomycetales.f__Microbacteriaceae.g__	3.64784	Bacteria_Lung_pre	3.34113	0.00282232	0.0240419
k__Bacteria.p__Proteobacteria.c__Alphaproteobacteria.o__Rhizobiales.f__Beijerinckiaceae.g__	3.58573	Bacteria_Lung_pre	3.29087	0.00282232	0.0240419
k__Bacteria.p__Firmicutes.c__Clostridia.o__Clostridiales.f__Peptococcaceae.g__Desulfotomaculum	3.67679	Bacteria_Lung_pre	3.36708	0.00282232	0.0240419
k__Bacteria.p__Actinobacteria.c__Actinobacteria.o__Actinomycetales.f__Micrococcaceae.g__	3.51656	Bacteria_Lung_pre	3.20766	0.00282232	0.0240419
k__Bacteria.p___Thermi_.c__Deinococci.o__Deinococcales.f__Deinococcaceae.g__Deinococcus	4.44423	Bacteria_Lung_pre	4.14601	0.00282232	0.0240419
k__Bacteria.p__Actinobacteria.c__Actinobacteria.o__Actinomycetales.f__Microbacteriaceae.g__Agrococcus	3.98511	Bacteria_Lung_pre	3.69763	0.00282232	0.0240419
k__Bacteria.p__Proteobacteria.c__Alphaproteobacteria.o__Sphingomonadales.f__Sphingomonadaceae.g__	4.07195	Bacteria_Lung_pre	3.7435	0.00282232	0.0240419
k__Bacteria.p__Proteobacteria.c__Gammaproteobacteria.o__Pseudomonadales.f__Moraxellaceae.g__Enhydrobacter	2.39467	Bacteria_Lung_pre	2.10213	0.00282232	0.0240419
k__Bacteria.p__Proteobacteria.c__Alphaproteobacteria.o__Rhodobacterales.f__Rhodobacteraceae.g__Rubellimicrobium	4.65214	Bacteria_Lung_pre	4.35268	0.00282232	0.0240419
k__Bacteria.p__Proteobacteria.c__Alphaproteobacteria.o__Caulobacterales.f__Caulobacteraceae.g__Mycoplana	4.18631	Bacteria_Lung_pre	3.88123	0.00282232	0.0240419
k__Bacteria.p__Proteobacteria.c__Alphaproteobacteria.o__Caulobacterales.f__Caulobacteraceae.g__	4.76847	Bacteria_Lung_pre	4.47026	0.00282232	0.0240419
k__Bacteria.p__Proteobacteria.c__Alphaproteobacteria.o__Rhodobacterales.f__Rhodobacteraceae.g__	3.81922	Bacteria_Lung_pre	3.51272	0.00282232	0.0240419
k__Bacteria.p__Proteobacteria.c__Alphaproteobacteria.o__Rhizobiales.f__Methylobacteriaceae.g__	4.07897	Bacteria_Lung_pre	3.77979	0.0040752	0.0292905
k__Bacteria.p__Proteobacteria.c__Betaproteobacteria.o__Burkholderiales.f__Comamonadaceae.g__	4.05342	Bacteria_Lung_pre	3.74475	0.0040752	0.0292905
k__Bacteria.p__Proteobacteria.c__Betaproteobacteria.o__Rhodocyclales.f__Rhodocyclaceae.g__	3.42506	Bacteria_Lung_pre	3.09822	0.0040752	0.0292905
k__Bacteria.p__Proteobacteria.c__Betaproteobacteria.o__Burkholderiales.f__Oxalobacteraceae.g__	4.47578	Bacteria_Lung_pre	4.17012	0.0040752	0.0292905
k__Bacteria.p__Cyanobacteria.c__Chloroplast.o__Streptophyta.f__.g__	3.95454	Bacteria_Lung_pre	3.65992	0.0040752	0.0292905
k__Bacteria.p__Proteobacteria.c__Alphaproteobacteria.o__Sphingomonadales.f__Sphingomonadaceae.g__Sphingomonas	3.54268	Bacteria_Lung_pre	3.23784	0.00571231	0.0398131
k__Bacteria.p__Firmicutes.c__Bacilli.o__Lactobacillales.f__Streptococcaceae.g__Streptococcus	5.99849	Bacteria_Lung_post	5.64677	0.0061699	0.0417376
k__Bacteria.p__Proteobacteria.c__Alphaproteobacteria.o__Rhizobiales.f__.g__	2.98097	Bacteria_Lung_pre	2.66836	0.00734473	0.0482654
k__Bacteria.p__Proteobacteria.c__Alphaproteobacteria.o__Rhodospirillales.f__Rhodospirillaceae.g__	2.469	Bacteria_Lung_pre	2.15479	0.011164	0.0484475
k__Bacteria.p__Proteobacteria.c__Alphaproteobacteria.o__Rhodospirillales.f__Rhodospirillaceae.g__Azospirillum	3.79764	Bacteria_Lung_pre	3.49778	0.011164	0.0484475
k__Bacteria.p__Firmicutes.c__Bacilli.o__Bacillales.f__Bacillaceae.g__Bacillus	3.66195	Bacteria_Lung_pre	3.34243	0.011164	0.0484475
k__Bacteria.p__Proteobacteria.c__Gammaproteobacteria.o__Pseudomonadales.f__Moraxellaceae.g__	1.58794		NA	0.011164	0.0484475
k__Bacteria.p__Proteobacteria.c__Alphaproteobacteria.o__Rhodospirillales.f__Acetobacteraceae.g__Roseomonas	3.50993	Bacteria_Lung_pre	3.21975	0.011164	0.0484475
k__Bacteria.p__Proteobacteria.c__Gammaproteobacteria.o__Pseudomonadales.f__Moraxellaceae.g__Acinetobacter	1.94317		NA	0.011164	0.0484475
k__Bacteria.p__Proteobacteria.c__Alphaproteobacteria.o__.f__.g__	3.01575	Bacteria_Lung_pre	2.70598	0.011164	0.0484475
k__Bacteria.p__Proteobacteria.c__Alphaproteobacteria.o__Rhizobiales.f__Methylobacteriaceae.g__Methylobacterium	3.73622	Bacteria_Lung_pre	3.43918	0.011164	0.0484475
k__Bacteria.p__TM7.c__TM7_3.o__.f__.g__	3.07898	Bacteria_Lung_pre	2.7564	0.011164	0.0484475
k__Bacteria.p__Proteobacteria.c__Alphaproteobacteria.o__Rhodospirillales.f__Acetobacteraceae.g__	3.36076	Bacteria_Lung_pre	3.03581	0.011164	0.0484475
k__Bacteria.p__Proteobacteria.c__Gammaproteobacteria.o__Xanthomonadales.f__Xanthomonadaceae.g__Lysobacter	2.47004	Bacteria_Lung_pre	2.17023	0.011164	0.0484475
k__Bacteria.p__Actinobacteria.c__Acidimicrobiia.o__Acidimicrobiales.f__C111.g__	3.17216	Bacteria_Lung_pre	2.8827	0.011164	0.0484475
k__Bacteria.p__Bacteroidetes.c__Cytophagia.o__Cytophagales.f__Cytophagaceae.g__Hymenobacter	3.19085	Bacteria_Lung_pre	2.88479	0.011164	0.0484475
k__Bacteria.p__Actinobacteria.c__Actinobacteria.o__Actinomycetales.f__Micrococcaceae.g__Microbispora	2.1587		NA	0.011164	0.0484475
k__Bacteria.p__Proteobacteria.c__Alphaproteobacteria.o__Sphingomonadales.f__Sphingomonadaceae.g__Novosphingobium	3.13335	Bacteria_Lung_pre	2.8069	0.011164	0.0484475
k__Bacteria.p__Proteobacteria.c__Alphaproteobacteria.o__Rhizobiales.f__Aurantimonadaceae.g__Aurantimonas	2.65449	Bacteria_Lung_pre	2.32279	0.011164	0.0484475
k__Bacteria.p__Proteobacteria.c__Alphaproteobacteria.o__Sphingomonadales.f__Erythrobacteraceae.g__	3.7152	Bacteria_Lung_pre	3.40622	0.011164	0.0484475
k__Bacteria.p__Proteobacteria.c__Alphaproteobacteria.o__Sphingomonadales.f__Sphingomonadaceae.g__Kaistobacter	2.91506	Bacteria_Lung_pre	2.62201	0.011164	0.0484475
k__Bacteria.p__Bacteroidetes.c__Bacteroidia.o__Bacteroidales.f__S24_7.g__	3.74202	Bacteria_Lung_pre	3.44104	0.0151272	0.0632594
k__Bacteria.p__Actinobacteria.c__Actinobacteria.o__Actinomycetales.f__Actinomycetaceae.g__Actinomyces	3.21311	Bacteria_Lung_pre	2.90172	0.0151272	0.0632594
k__Bacteria.p__Proteobacteria.c__Alphaproteobacteria.o__Sphingomonadales.f__.g__	2.52877	Bacteria_Lung_pre	2.35884	0.0366275	0.102736
k__Bacteria.p__Proteobacteria.c__Alphaproteobacteria.o__Rhizobiales.f__Rhizobiaceae.g__	1.84794		NA	0.0366275	0.102736
k__Bacteria.p__Actinobacteria.c__Actinobacteria.o__Actinomycetales.f__Sporichthyaceae.g__	2.79654	Bacteria_Lung_pre	2.5328	0.0366275	0.102736
k__Bacteria.p__Actinobacteria.c__Thermoleophilia.o__Solirubrobacterales.f__.g__	3.21983	Bacteria_Lung_pre	2.94014	0.0366275	0.102736
k__Bacteria.p__Proteobacteria.c__Betaproteobacteria.o__Burkholderiales.f__Oxalobacteraceae.g__Massilia	2.92407	Bacteria_Lung_pre	2.61647	0.0366275	0.102736
k__Bacteria.p__Proteobacteria.c__Alphaproteobacteria.o__Rhodobacterales.f__Rhodobacteraceae.g__Rhodobacter	3.84825	Bacteria_Lung_pre	3.52192	0.0366275	0.102736
k__Bacteria.p__Bacteroidetes.c__Cytophagia.o__Cytophagales.f__Cytophagaceae.g__	3.33783	Bacteria_Lung_pre	3.16523	0.0366275	0.102736
k__Bacteria.p__Firmicutes.c__Bacilli.o__Bacillales.f__Staphylococcaceae.g__Staphylococcus	3.00602	Bacteria_Lung_pre	2.69186	0.0351749	0.102736
k__Bacteria.p__Firmicutes.c__Clostridia.o__Clostridiales.f__Clostridiaceae.g__	3.41881	Bacteria_Lung_pre	3.13182	0.0365712	0.102736
k__Bacteria.p__Firmicutes.c__Erysipelotrichi.o__Erysipelotrichales.f__Erysipelotrichaceae.g__Allobaculum	4.51962	Bacteria_Lung_pre	4.21746	0.0366275	0.102736
k__Bacteria.p__Actinobacteria.c__Actinobacteria.o__Actinomycetales.f__Propionibacteriaceae.g__Propionibacterium	4.09002	Bacteria_Lung_pre	3.78322	0.0270301	0.102736
k__Bacteria.p__Proteobacteria.c__Gammaproteobacteria.o__Pseudomonadales.f__Pseudomonadaceae.g__Pseudomonas	1.76271		NA	0.0366275	0.102736
k__Bacteria.p__Actinobacteria.c__Actinobacteria.o__Actinomycetales.f__Geodermatophilaceae.g__Geodermatophilus	2.5324	Bacteria_Lung_pre	2.32918	0.0366275	0.102736
k__Bacteria.p__Firmicutes.c__Clostridia.o__Clostridiales.f__Clostridiaceae.g__Clostridium	3.14907	Bacteria_Lung_pre	2.8696	0.0366275	0.102736
k__Bacteria.p__Actinobacteria.c__Actinobacteria.o__Actinomycetales.f__Microbacteriaceae.g__Microbacterium	2.61656	Bacteria_Lung_pre	2.38618	0.0366275	0.102736
k__Bacteria.p__Proteobacteria.c__Alphaproteobacteria.o__Rhizobiales.f__Brucellaceae.g__Ochrobactrum	3.12013	Bacteria_Lung_pre	2.82491	0.0366275	0.102736
k__Bacteria.p__Proteobacteria.c__Alphaproteobacteria.o__Rhizobiales.f__Methylocystaceae.g__Pleomorphomonas	3.36078	Bacteria_Lung_pre	3.0556	0.0366275	0.102736
k__Bacteria.p__Proteobacteria.c__Deltaproteobacteria.o__Myxococcales.f__.g__	3.21447	Bacteria_Lung_pre	2.97515	0.0366275	0.102736
k__Bacteria.p__Nitrospirae.c__Nitrospira.o__Nitrospirales.f__Nitrospiraceae.g__Nitrospira	3.22225	Bacteria_Lung_pre	2.90602	0.0366275	0.102736
k__Bacteria.p__Firmicutes.c__Clostridia.o__Clostridiales.f__.g__	3.90282	Bacteria_Lung_pre	3.60433	0.0366275	0.102736
k__Bacteria.p__Proteobacteria.c__Alphaproteobacteria.o__Rhizobiales.f__Rhizobiaceae.g__Rhizobium	1.26968		NA	0.0366275	0.102736
k__Bacteria.p__Firmicutes.c__Bacilli.o__Bacillales.f___Exiguobacteraceae_.g__	1.88109	Bacteria_Lung_pre	2.39763	0.0366275	0.102736
k__Bacteria.p__Proteobacteria.c__Betaproteobacteria.o__Burkholderiales.f__Burkholderiaceae.g__Burkholderia	1.82533		NA	0.0366275	0.102736
k__Bacteria.p__Bacteroidetes.c___Saprospirae_.o___Saprospirales_.f__Chitinophagaceae.g__	2.54064	Bacteria_Lung_pre	3.18355	0.0366275	0.102736
k__Bacteria.p__Proteobacteria.c__Epsilonproteobacteria.o__Campylobacterales.f__Helicobacteraceae.g__Sulfuricurvum	1.77528		NA	0.0366275	0.102736
k__Bacteria.p__Proteobacteria.c__Alphaproteobacteria.o__Sphingomonadales.f__Erythrobacteraceae.g__Lutibacterium	0.82623		NA	0.0366275	0.102736
k__Bacteria.p__Proteobacteria.c__Alphaproteobacteria.o__Rhodospirillales.f__Rhodospirillaceae.g__Rhodospirillum	1.95126	Bacteria_Lung_pre	2.28993	0.0366275	0.102736
k__Bacteria.p__Firmicutes.c__Bacilli.o__Lactobacillales.f__Lactobacillaceae.g__Lactobacillus	3.84829	Bacteria_Lung_pre	3.4736	0.0446097	0.123617
k__Bacteria.p__Actinobacteria.c__Actinobacteria.o__Actinomycetales.f__Corynebacteriaceae.g__Corynebacterium	3.45565	Bacteria_Lung_pre	3.13159	0.049746	0.136209
k__Bacteria.p__Firmicutes.c__Bacilli.o__Lactobacillales.f__Enterococcaceae.g__Enterococcus	1.90267		NA	0.058568	0.158478
k__Bacteria.p__Actinobacteria.c__Actinobacteria.o__Actinomycetales.f__Streptomycetaceae.g__Streptomyces	3.08516	Bacteria_Lung_pre	2.83261	0.104204	0.199723
k__Bacteria.p__Bacteroidetes.c__Flavobacteriia.o__Flavobacteriales.f___Weeksellaceae_.g__Chryseobacterium	3.27817	Bacteria_Lung_pre	3.02874	0.104204	0.199723
k__Bacteria.p__Actinobacteria.c__Actinobacteria.o__Actinomycetales.f__Nocardiaceae.g__Rhodococcus	3.33398	Bacteria_Lung_pre	3.09015	0.104204	0.199723
k__Bacteria.p__Firmicutes.c__Bacilli.o__Bacillales.f__Planococcaceae.g__Planomicrobium	2.94961	Bacteria_Lung_pre	2.69244	0.104204	0.199723
k__Bacteria.p__Proteobacteria.c__Betaproteobacteria.o__.f__.g__	0.818899		NA	0.104204	0.199723
k__Bacteria.p__Proteobacteria.c__Alphaproteobacteria.o__Rhizobiales.f__Phyllobacteriaceae.g__Mesorhizobium	1.04058		NA	0.104204	0.199723
k__Bacteria.p__Actinobacteria.c__Actinobacteria.o__Actinomycetales.f__Mycobacteriaceae.g__Mycobacterium	1.91057	Bacteria_Lung_pre	2.12597	0.104204	0.199723
k__Bacteria.p__Proteobacteria.c__Betaproteobacteria.o__Burkholderiales.f__Comamonadaceae.g__Hydrogenophaga	2.81856	Bacteria_Lung_pre	2.80959	0.104204	0.199723
k__Bacteria.p__Actinobacteria.c__Actinobacteria.o__Actinomycetales.f__Micrococcaceae.g__Micrococcus	3.06986	Bacteria_Lung_pre	2.82871	0.104204	0.199723
k__Bacteria.p__Firmicutes.c__Clostridia.o__Clostridiales.f__Veillonellaceae.g__Veillonella	2.94781	Bacteria_Lung_pre	2.67444	0.0907066	0.199723
k__Bacteria.p__Actinobacteria.c__Actinobacteria.o__Actinomycetales.f__Intrasporangiaceae.g__	2.98682	Bacteria_Lung_pre	2.74363	0.104204	0.199723
k__Bacteria.p__Actinobacteria.c__Actinobacteria.o__Actinomycetales.f__Dietziaceae.g__Dietzia	3.10331	Bacteria_Lung_pre	2.97098	0.104204	0.199723
k__Bacteria.p__Actinobacteria.c__Actinobacteria.o__Actinomycetales.f__Micrococcaceae.g__Rothia	1.40508		NA	0.0815826	0.199723
k__Bacteria.p__Proteobacteria.c__Alphaproteobacteria.o__Rhizobiales.f__Bradyrhizobiaceae.g__Bradyrhizobium	0.843641	Bacteria_Lung_pre	2.27498	0.104204	0.199723
k__Bacteria.p__Actinobacteria.c__Actinobacteria.o__Actinomycetales.f__Cellulomonadaceae.g__Actinotalea	2.58703	Bacteria_Lung_pre	2.71425	0.104204	0.199723
k__Bacteria.p__Proteobacteria.c__Betaproteobacteria.o__Burkholderiales.f__Comamonadaceae.g__Comamonas	3.11421	Bacteria_Lung_pre	2.82426	0.104204	0.199723
k__Bacteria.p__Bacteroidetes.c__Bacteroidia.o__Bacteroidales.f__Porphyromonadaceae.g__Porphyromonas	3.07666	Bacteria_Lung_pre	2.73368	0.0848219	0.199723
k__Bacteria.p__Tenericutes.c__Mollicutes.o__Anaeroplasmatales.f__Anaeroplasmataceae.g__Anaeroplasma	3.20964	Bacteria_Lung_pre	3.02482	0.104204	0.199723
k__Bacteria.p__Actinobacteria.c__Actinobacteria.o__Actinomycetales.f__Micrococcaceae.g__Arthrobacter	1.72016	Bacteria_Lung_pre	2.30456	0.104204	0.199723
k__Bacteria.p__Bacteroidetes.c___Saprospirae_.o___Saprospirales_.f__Saprospiraceae.g__	3.05016	Bacteria_Lung_pre	2.9326	0.104204	0.199723
k__Bacteria.p__Proteobacteria.c__Gammaproteobacteria.o__Xanthomonadales.f__Xanthomonadaceae.g__	1.95595	Bacteria_Lung_pre	2.86459	0.104204	0.199723
k__Bacteria.p__Firmicutes.c__Clostridia.o__Clostridiales.f__Ruminococcaceae.g__Oscillospira	2.53107	Bacteria_Lung_pre	2.35439	0.104204	0.199723
k__Bacteria.p__Chloroflexi.c__Anaerolineae.o__envOPS12.f__.g__	2.62149	Bacteria_Lung_pre	2.84618	0.104204	0.199723
k__Bacteria.p__Gemmatimonadetes.c__Gemmatimonadetes.o__.f__.g__	2.31105	Bacteria_Lung_pre	2.21971	0.104204	0.199723
k__Bacteria.p__Proteobacteria.c__Alphaproteobacteria.o__Sphingomonadales.f__Sphingomonadaceae.g__Sphingopyxis	1.51455	Bacteria_Lung_post	2.7413	0.0815826	0.199723
k__Bacteria.p__Proteobacteria.c__Alphaproteobacteria.o__Rhodobacterales.f__Hyphomonadaceae.g__	2.84693	Bacteria_Lung_pre	2.77081	0.104204	0.199723
k__Bacteria.p__TM7.c__TM7_3.o__EW055.f__.g__	0.653958	Bacteria_Lung_pre	2.39551	0.104204	0.199723
k__Bacteria.p__Bacteroidetes.c__Bacteroidia.o__Bacteroidales.f__Rikenellaceae.g__	3.09049	Bacteria_Lung_pre	2.82997	0.104204	0.199723
k__Bacteria.p__Proteobacteria.c__Betaproteobacteria.o__Gallionellales.f__Gallionellaceae.g__Gallionella	2.46897	Bacteria_Lung_pre	2.97943	0.104204	0.199723
k__Bacteria.p__Acidobacteria.c__Acidobacteria_6.o__iii1_15.f__.g__	2.98646	Bacteria_Lung_pre	2.71268	0.104204	0.199723
k__Bacteria.p__Actinobacteria.c__Actinobacteria.o__Actinomycetales.f__Dermabacteraceae.g__Brachybacterium	2.13908	Bacteria_Lung_pre	2.13868	0.104204	0.199723
k__Bacteria.p__Firmicutes.c__Clostridia.o__Clostridiales.f__Ruminococcaceae.g__	2.1879	Bacteria_Lung_pre	2.07769	0.104204	0.199723
k__Bacteria.p__Proteobacteria.c__Alphaproteobacteria.o__Rhizobiales.f__Aurantimonadaceae.g__	1.19656	Bacteria_Lung_pre	2.05044	0.104204	0.199723
k__Bacteria.p__Firmicutes.c__Clostridia.o__Clostridiales.f___Tissierellaceae_.g__Peptoniphilus	3.28153	Bacteria_Lung_pre	3.00895	0.104204	0.199723
k__Bacteria.p__Proteobacteria.c__Gammaproteobacteria.o__Alteromonadales.f___Chromatiaceae_.g__Rheinheimera	2.37965	Bacteria_Lung_pre	2.67613	0.104204	0.199723
k__Bacteria.p__Proteobacteria.c__Betaproteobacteria.o__Neisseriales.f__Neisseriaceae.g__Neisseria	1.85845		NA	0.138814	0.263861
k__Bacteria.p__Fusobacteria.c__Fusobacteriia.o__Fusobacteriales.f__Leptotrichiaceae.g__Leptotrichia	1.67457	Bacteria_Lung_post	2.53525	0.175734	0.292391
k__Bacteria.p__Firmicutes.c__Bacilli.o__Lactobacillales.f__Aerococcaceae.g__Aerococcus	1.79304	Bacteria_Lung_pre	2.6083	0.273322	0.292391
k__Bacteria.p__Planctomycetes.c__OM190.o__CL500_15.f__.g__	1.38091	Bacteria_Lung_pre	3.26257	0.273322	0.292391
k__Bacteria.p__Proteobacteria.c__Betaproteobacteria.o__Burkholderiales.f__Burkholderiaceae.g__Lautropia	1.42667	Bacteria_Lung_pre	2.56571	0.273322	0.292391
k__Bacteria.p__Proteobacteria.c__Alphaproteobacteria.o__Rhodobacterales.f__Hyphomonadaceae.g__Hyphomonas	0.342595	Bacteria_Lung_pre	2.27629	0.273322	0.292391
k__Bacteria.p__Gemmatimonadetes.c__Gemm_3.o__.f__.g__	2.32032	Bacteria_Lung_pre	2.51023	0.273322	0.292391
k__Bacteria.p__Proteobacteria.c__Alphaproteobacteria.o__Rickettsiales.f__.g__	0.819716	Bacteria_Lung_pre	2.4187	0.273322	0.292391
k__Bacteria.p__Firmicutes.c__Clostridia.o__Clostridiales.f__Ruminococcaceae.g__Ruminococcus	2.71551	Bacteria_Lung_pre	2.65468	0.273322	0.292391
k__Bacteria.p__Firmicutes.c__Clostridia.o__Clostridiales.f__Lachnospiraceae.g__Anaerostipes	2.9718	Bacteria_Lung_pre	2.93936	0.273322	0.292391
k__Bacteria.p__GN04.c__.o__.f__.g__	2.96046	Bacteria_Lung_pre	2.993	0.273322	0.292391
k__Bacteria.p__Actinobacteria.c__Actinobacteria.o__Actinomycetales.f__Nocardiopsaceae.g__	2.53388	Bacteria_Lung_pre	2.9437	0.273322	0.292391
k__Bacteria.p__Fibrobacteres.c__Fibrobacteria.o__258ds10.f__.g__	3.1595	Bacteria_Lung_pre	3.04204	0.273322	0.292391
k__Bacteria.p__Proteobacteria.c__Betaproteobacteria.o__Burkholderiales.f__Burkholderiaceae.g__	2.23469	Bacteria_Lung_pre	2.38923	0.273322	0.292391
k__Bacteria.p__Actinobacteria.c__Coriobacteriia.o__Coriobacteriales.f__Coriobacteriaceae.g__Adlercreutzia	1.42178	Bacteria_Lung_pre	2.25573	0.273322	0.292391
k__Bacteria.p__Actinobacteria.c__Actinobacteria.o__Actinomycetales.f__Streptomycetaceae.g__	0.342595	Bacteria_Lung_pre	2.73184	0.273322	0.292391
k__Bacteria.p__Proteobacteria.c__Alphaproteobacteria.o__Rhizobiales.f__Hyphomicrobiaceae.g__Rhodoplanes	0.412834	Bacteria_Lung_pre	2.94121	0.273322	0.292391
k__Bacteria.p__Bacteroidetes.c__Sphingobacteriia.o__Sphingobacteriales.f__Sphingobacteriaceae.g__Parapedobacter	3.02979	Bacteria_Lung_pre	2.84552	0.273322	0.292391
k__Bacteria.p__Actinobacteria.c__Actinobacteria.o__Actinomycetales.f__Micromonosporaceae.g__	2.03156	Bacteria_Lung_pre	2.69337	0.273322	0.292391
k__Bacteria.p__Planctomycetes.c__Planctomycetia.o__Gemmatales.f__Isosphaeraceae.g__	2.01623	Bacteria_Lung_pre	2.83231	0.273322	0.292391
k__Bacteria.p__Proteobacteria.c__Betaproteobacteria.o__Nitrosomonadales.f__Nitrosomonadaceae.g__	2.37586	Bacteria_Lung_pre	2.91083	0.273322	0.292391
k__Bacteria.p__NKB19.c__.o__.f__.g__	2.26167	Bacteria_Lung_pre	2.50888	0.273322	0.292391
k__Bacteria.p__Proteobacteria.c__Deltaproteobacteria.o__MIZ46.f__.g__	2.50695	Bacteria_Lung_pre	2.58013	0.273322	0.292391
k__Bacteria.p__Bacteroidetes.c__Cytophagia.o__Cytophagales.f__Flammeovirgaceae.g__	2.20812	Bacteria_Lung_pre	2.85263	0.273322	0.292391
k__Bacteria.p__Proteobacteria.c__Alphaproteobacteria.o__Rhodobacterales.f__Rhodobacteraceae.g__Amaricoccus	1.88666	Bacteria_Lung_pre	2.45263	0.273322	0.292391
k__Bacteria.p__Proteobacteria.c__Betaproteobacteria.o__Burkholderiales.f__Comamonadaceae.g__Ramlibacter	1.87407	Bacteria_Lung_pre	2.37887	0.273322	0.292391
k__Bacteria.p__Actinobacteria.c__Actinobacteria.o__Actinomycetales.f__Pseudonocardiaceae.g__Pseudonocardia	2.72475	Bacteria_Lung_pre	3.14874	0.273322	0.292391
k__Bacteria.p__Cyanobacteria.c__Oscillatoriophycideae.o__Oscillatoriales.f__Phormidiaceae.g__Phormidium	3.18022	Bacteria_Lung_pre	3.2107	0.273322	0.292391
k__Bacteria.p__Planctomycetes.c__Phycisphaerae.o__WD2101.f__.g__	2.75095	Bacteria_Lung_pre	2.79719	0.273322	0.292391
k__Bacteria.p__Proteobacteria.c__Gammaproteobacteria.o__Alteromonadales.f__Shewanellaceae.g__Shewanella	0.664051	Bacteria_Lung_pre	2.88641	0.273322	0.292391
k__Bacteria.p__Chloroflexi.c__S085.o__.f__.g__	1.97606	Bacteria_Lung_pre	2.18483	0.273322	0.292391
k__Bacteria.p__Proteobacteria.c__Gammaproteobacteria.o__Legionellales.f__Legionellaceae.g__Legionella	1.70542	Bacteria_Lung_pre	2.94437	0.273322	0.292391
k__Bacteria.p__Firmicutes.c__Clostridia.o__Clostridiales.f__Peptococcaceae.g__Desulfosporosinus	2.38833	Bacteria_Lung_pre	2.55364	0.273322	0.292391
k__Bacteria.p__Firmicutes.c__Clostridia.o__Clostridiales.f__Veillonellaceae.g__Megamonas	2.18144	Bacteria_Lung_pre	2.57523	0.273322	0.292391
k__Bacteria.p__Proteobacteria.c__Alphaproteobacteria.o__Rhodospirillales.f__.g__	2.42372	Bacteria_Lung_pre	2.61576	0.273322	0.292391
k__Bacteria.p__Bacteroidetes.c__Flavobacteriia.o__Flavobacteriales.f___Weeksellaceae_.g__	0.412834	Bacteria_Lung_pre	2.11417	0.273322	0.292391
k__Bacteria.p__Chloroflexi.c__Chloroflexi.o__Chloroflexales.f__Chloroflexaceae.g__Chloronema	2.24534	Bacteria_Lung_pre	2.69877	0.273322	0.292391
k__Bacteria.p__Actinobacteria.c__Coriobacteriia.o__Coriobacteriales.f__Coriobacteriaceae.g__	2.46645	Bacteria_Lung_pre	2.6069	0.273322	0.292391
k__Bacteria.p__Proteobacteria.c__Betaproteobacteria.o__Burkholderiales.f__Comamonadaceae.g__Limnohabitans	2.30638	Bacteria_Lung_pre	2.58882	0.273322	0.292391
k__Bacteria.p__Firmicutes.c__Bacilli.o__Bacillales.f__Staphylococcaceae.g__Jeotgalicoccus	2.49656	Bacteria_Lung_pre	2.59411	0.273322	0.292391
k__Bacteria.p__Proteobacteria.c__Alphaproteobacteria.o__Rhizobiales.f__Rhodobiaceae.g__Afifella	0.342595	Bacteria_Lung_pre	2.0837	0.273322	0.292391
k__Bacteria.p__Actinobacteria.c__Actinobacteria.o__Actinomycetales.f__Thermomonosporaceae.g__Actinomadura	3.0143	Bacteria_Lung_pre	2.89267	0.273322	0.292391
k__Bacteria.p__Proteobacteria.c__Alphaproteobacteria.o__Sphingomonadales.f__Sphingomonadaceae.g__Sphingobium	0.779593		NA	0.175734	0.292391
k__Bacteria.p__Proteobacteria.c__Betaproteobacteria.o__Burkholderiales.f__Burkholderiaceae.g__Salinispora	0.643625	Bacteria_Lung_pre	2.43867	0.273322	0.292391
k__Bacteria.p__Proteobacteria.c__Betaproteobacteria.o__Burkholderiales.f__Alcaligenaceae.g__Sutterella	2.72281	Bacteria_Lung_pre	2.80238	0.273322	0.292391
k__Bacteria.p__Firmicutes.c__Bacilli.o__Lactobacillales.f__Leuconostocaceae.g__Leuconostoc	2.651	Bacteria_Lung_pre	2.69953	0.273322	0.292391
k__Bacteria.p__Bacteroidetes.c__Flavobacteriia.o__Flavobacteriales.f__Flavobacteriaceae.g__Flavobacterium	2.9694	Bacteria_Lung_pre	3.0359	0.273322	0.292391
k__Bacteria.p__Proteobacteria.c__Alphaproteobacteria.o__Rhizobiales.f__Hyphomicrobiaceae.g__Pannonibacter	0.363021	Bacteria_Lung_pre	2.46446	0.273322	0.292391
k__Bacteria.p__Actinobacteria.c__Actinobacteria.o__Actinomycetales.f__Actinomycetaceae.g__	0.642399	Bacteria_Lung_pre	2.82984	0.273322	0.292391
k__Bacteria.p__Proteobacteria.c__Gammaproteobacteria.o__Cardiobacteriales.f__Cardiobacteriaceae.g__Cardiobacterium	1.38399	Bacteria_Lung_pre	2.39533	0.273322	0.292391
k__Bacteria.p__Proteobacteria.c__Gammaproteobacteria.o__Legionellales.f__.g__	3.08632	Bacteria_Lung_pre	2.89406	0.273322	0.292391
k__Bacteria.p__Actinobacteria.c__Actinobacteria.o__Actinomycetales.f__Cellulomonadaceae.g__Cellulomonas	0.342595	Bacteria_Lung_pre	2.52015	0.273322	0.292391
k__Bacteria.p__Proteobacteria.c__Betaproteobacteria.o__Burkholderiales.f__Comamonadaceae.g__Rubrivivax	0.363021	Bacteria_Lung_pre	2.33066	0.273322	0.292391
k__Bacteria.p__Cyanobacteria.c__Oscillatoriophycideae.o__Oscillatoriales.f__Phormidiaceae.g__Microcoleus	3.4532	Bacteria_Lung_pre	3.4673	0.273322	0.292391
k__Bacteria.p__Proteobacteria.c__Gammaproteobacteria.o__Enterobacteriales.f__Enterobacteriaceae.g__	1.34137	Bacteria_Lung_pre	2.87303	0.273322	0.292391
k__Bacteria.p__Firmicutes.c__Clostridia.o__Clostridiales.f__Lachnospiraceae.g__Coprococcus	2.39181	Bacteria_Lung_pre	2.54913	0.273322	0.292391
k__Bacteria.p__Proteobacteria.c__Deltaproteobacteria.o__Myxococcales.f__OM27.g__	2.57182	Bacteria_Lung_pre	3.01327	0.273322	0.292391
k__Bacteria.p__Bacteroidetes.c__Sphingobacteriia.o__Sphingobacteriales.f__Sphingobacteriaceae.g__Sphingobacterium	2.45318	Bacteria_Lung_pre	2.528	0.273322	0.292391
k__Bacteria.p__Proteobacteria.c__Alphaproteobacteria.o__Rhizobiales.f__Methylocystaceae.g__	2.76096	Bacteria_Lung_pre	2.92582	0.273322	0.292391
k__Bacteria.p__Proteobacteria.c__Alphaproteobacteria.o__Rhodospirillales.f__Acetobacteraceae.g__Belnapia	1.04034	Bacteria_Lung_pre	2.43234	0.273322	0.292391
k__Bacteria.p__Proteobacteria.c__Gammaproteobacteria.o__Xanthomonadales.f__Sinobacteraceae.g__	1.51869	Bacteria_Lung_pre	2.38329	0.273322	0.292391
k__Bacteria.p__Armatimonadetes.c___Fimbriimonadia_.o___Fimbriimonadales_.f___Fimbriimonadaceae_.g__	1.59347	Bacteria_Lung_pre	2.7589	0.273322	0.292391
k__Bacteria.p__Proteobacteria.c__Alphaproteobacteria.o__Rickettsiales.f__mitochondria.g__Zea	1.11952	Bacteria_Lung_pre	2.64139	0.273322	0.292391
k__Bacteria.p__Proteobacteria.c__Betaproteobacteria.o__Rhodocyclales.f__Rhodocyclaceae.g__Azospira	0.342595	Bacteria_Lung_pre	2.44557	0.273322	0.292391
k__Bacteria.p__Bacteroidetes.c__Cytophagia.o__Cytophagales.f__Cyclobacteriaceae.g__	1.90957	Bacteria_Lung_pre	2.7039	0.273322	0.292391
k__Bacteria.p__Cyanobacteria.c__ML635J_21.o__.f__.g__	2.61675	Bacteria_Lung_pre	2.87084	0.273322	0.292391
k__Bacteria.p__Actinobacteria.c__Actinobacteria.o__Actinomycetales.f__Nocardiopsaceae.g__Prauseria	2.46009	Bacteria_Lung_pre	2.98596	0.273322	0.292391
k__Bacteria.p__Verrucomicrobia.c__Verrucomicrobiae.o__Verrucomicrobiales.f__Verrucomicrobiaceae.g__Akkermansia	0.342595	Bacteria_Lung_pre	2.43229	0.273322	0.292391
k__Bacteria.p__Firmicutes.c__Bacilli.o__Lactobacillales.f__Streptococcaceae.g__Lactococcus	1.4674	Bacteria_Lung_post	2.32799	0.175734	0.292391
k__Bacteria.p__Bacteroidetes.c___Saprospirae_.o___Saprospirales_.f__Chitinophagaceae.g__Flavisolibacter	2.6967	Bacteria_Lung_pre	2.71117	0.273322	0.292391
k__Bacteria.p__Proteobacteria.c__Gammaproteobacteria.o__Thiotrichales.f__Piscirickettsiaceae.g__	2.2959	Bacteria_Lung_pre	2.93144	0.273322	0.292391
k__Bacteria.p__Bacteroidetes.c___Saprospirae_.o___Saprospirales_.f__Chitinophagaceae.g__Sediminibacterium	2.68304	Bacteria_Lung_pre	2.79031	0.273322	0.292391
k__Bacteria.p__Firmicutes.c__Bacilli.o__Bacillales.f__.g__	1.58892	Bacteria_Lung_pre	2.83791	0.273322	0.292391
k__Bacteria.p__Actinobacteria.c__Actinobacteria.o__Actinomycetales.f__Nocardioidaceae.g__Propionicimonas	2.33823	Bacteria_Lung_pre	2.86384	0.273322	0.292391
k__Bacteria.p__Gemmatimonadetes.c__Gemmatimonadetes.o__Gemmatimonadales.f__.g__	2.72987	Bacteria_Lung_pre	3.16828	0.273322	0.292391
k__Bacteria.p__Bacteroidetes.c__Flavobacteriia.o__Flavobacteriales.f__Flavobacteriaceae.g__Capnocytophaga	3.06749	Bacteria_Lung_pre	2.87377	0.273322	0.292391
k__Bacteria.p__Bacteroidetes.c__Cytophagia.o__Cytophagales.f__Cytophagaceae.g__Rhodocytophaga	2.78853	Bacteria_Lung_pre	2.87712	0.273322	0.292391
k__Bacteria.p__Actinobacteria.c__Acidimicrobiia.o__Acidimicrobiales.f__.g__	2.47932	Bacteria_Lung_pre	2.78026	0.273322	0.292391
k__Bacteria.p__Verrucomicrobia.c__Opitutae.o__Opitutales.f__Opitutaceae.g__Opitutus	2.50991	Bacteria_Lung_pre	2.74202	0.273322	0.292391
k__Bacteria.p__Actinobacteria.c__Actinobacteria.o__Actinomycetales.f__Microbacteriaceae.g__Agromyces	0.944655	Bacteria_Lung_pre	2.75562	0.273322	0.292391
k__Bacteria.p__Cyanobacteria.c__Nostocophycideae.o__Stigonematales.f__Rivulariaceae.g__Calothrix	2.22601	Bacteria_Lung_pre	2.66214	0.273322	0.292391
k__Bacteria.p__OD1.c__.o__.f__.g__	2.83691	Bacteria_Lung_pre	2.78357	0.273322	0.292391
k__Bacteria.p__Proteobacteria.c__Betaproteobacteria.o__Burkholderiales.f__Oxalobacteraceae.g__Janthinobacterium	0.903791	Bacteria_Lung_pre	3.33024	0.273322	0.292391
k__Bacteria.p__Firmicutes.c__Bacilli.o__Bacillales.f__Paenibacillaceae.g__Paenibacillus	1.94466	Bacteria_Lung_pre	2.43319	0.273322	0.292391
k__Bacteria.p__Firmicutes.c__Clostridia.o__Clostridiales.f___Tissierellaceae_.g__	2.21183	Bacteria_Lung_pre	2.58928	0.273322	0.292391
k__Bacteria.p__Bacteroidetes.c__Cytophagia.o__Cytophagales.f__Cytophagaceae.g__Adhaeribacter	3.19324	Bacteria_Lung_pre	2.98333	0.273322	0.292391
k__Bacteria.p__Proteobacteria.c__Deltaproteobacteria.o__Myxococcales.f__Haliangiaceae.g__	2.64022	Bacteria_Lung_pre	2.68557	0.273322	0.292391
k__Bacteria.p__Proteobacteria.c__Betaproteobacteria.o__SBla14.f__.g__	0.664051	Bacteria_Lung_pre	2.75591	0.273322	0.292391
k__Bacteria.p__Actinobacteria.c__Actinobacteria.o__Actinomycetales.f__Nocardioidaceae.g__Pimelobacter	0.643625	Bacteria_Lung_pre	2.2691	0.273322	0.292391
k__Bacteria.p__Actinobacteria.c__Actinobacteria.o__Actinomycetales.f__Microbacteriaceae.g__Leucobacter	2.45654	Bacteria_Lung_pre	2.76606	0.273322	0.292391
k__Bacteria.p__Firmicutes.c__Clostridia.o__Clostridiales.f__Veillonellaceae.g__Selenomonas	1.26067	Bacteria_Lung_post	2.27979	0.175734	0.292391
k__Bacteria.p__Bacteroidetes.c___Saprospirae_.o___Saprospirales_.f__Chitinophagaceae.g__Segetibacter	2.38399	Bacteria_Lung_pre	2.867	0.273322	0.292391
k__Bacteria.p__Chloroflexi.c__Chloroflexi.o__AKIW781.f__.g__	2.53621	Bacteria_Lung_pre	2.78399	0.273322	0.292391
k__Bacteria.p__Planctomycetes.c__Planctomycetia.o__Planctomycetales.f__Planctomycetaceae.g__Planctomyces	3.00223	Bacteria_Lung_pre	3.00548	0.273322	0.292391
k__Bacteria.p__Proteobacteria.c__Betaproteobacteria.o__Methylophilales.f__Methylophilaceae.g__	2.66722	Bacteria_Lung_pre	3.04214	0.273322	0.292391
k__Bacteria.p__Bacteroidetes.c__Sphingobacteriia.o__Sphingobacteriales.f__Sphingobacteriaceae.g__Pedobacter	3.14651	Bacteria_Lung_pre	2.83804	0.296048	0.315236
k__Bacteria.p__Fusobacteria.c__Fusobacteriia.o__Fusobacteriales.f__Fusobacteriaceae.g__Fusobacterium	1.0073	Bacteria_Lung_post	2.43678	0.36131	0.377734
k__Bacteria.p__Proteobacteria.c__Betaproteobacteria.o__Neisseriales.f__Neisseriaceae.g__Kingella	1.10421	Bacteria_Lung_post	2.32176	0.36131	0.377734
k__Bacteria.p__Proteobacteria.c__Betaproteobacteria.o__Neisseriales.f__Neisseriaceae.g__Eikenella	0.706266	Bacteria_Lung_post	2.43663	0.36131	0.377734
k__Bacteria.p__SR1.c__.o__.f__.g__	0.405236	Bacteria_Lung_post	2.52844	0.36131	0.377734
k__Bacteria.p__Actinobacteria.c__Actinobacteria.o__Actinomycetales.f__Micrococcaceae.g__Kocuria	3.51591	Bacteria_Lung_pre	3.20904	0.41637	0.431374
k__Bacteria.p__Firmicutes.c__Clostridia.o__Clostridiales.f__Lachnospiraceae.g__	2.49487	Bacteria_Lung_pre	2.3025	0.41637	0.431374
k__Bacteria.p__Firmicutes.c__Clostridia.o__Clostridiales.f___Tissierellaceae_.g__Anaerococcus	2.97166	Bacteria_Lung_pre	2.67284	0.525832	0.542338
k__Bacteria.p__Firmicutes.c__Bacilli.o__Lactobacillales.f__Carnobacteriaceae.g__Granulicatella	1.24182		NA	0.642347	0.659552
k__Bacteria.p__Firmicutes.c__Clostridia.o__Clostridiales.f___Tissierellaceae_.g__Finegoldia	2.41448	Bacteria_Lung_pre	2.31036	0.786544	0.793443
k__Bacteria.p__Proteobacteria.c__Betaproteobacteria.o__Burkholderiales.f__Comamonadaceae.g__Pelomonas	2.23285	Bacteria_Lung_pre	2.68431	0.786544	0.793443
k__Bacteria.p__Firmicutes.c__Bacilli.o__Lactobacillales.f__Aerococcaceae.g__	3.07307	Bacteria_Lung_pre	3.09453	0.786544	0.793443
k__Bacteria.p__Proteobacteria.c__Epsilonproteobacteria.o__Campylobacterales.f__Campylobacteraceae.g__Campylobacter	3.02217	Bacteria_Lung_pre	2.88893	0.786544	0.793443
k__Bacteria.p__Proteobacteria.c__Betaproteobacteria.o__Neisseriales.f__Neisseriaceae.g__	1.46806		NA	0.816375	0.81994
k__Bacteria.p__Bacteroidetes.c__Bacteroidia.o__Bacteroidales.f__Prevotellaceae.g__Prevotella	1.56456	Bacteria_Lung_post	2.0509	0.832528	0.832528

## Sheet: BAL.AF
Taxa	Log.higheset.class.average	Class	LDA.effect.size	p.value	padj
k__Bacteria.p__Firmicutes.c__Bacilli.o__Lactobacillales.f__Streptococcaceae.g__Streptococcus	5.99172	Asthma_n_Flu_BAL_post	5.57932	0.00394775	0.0323948
k__Bacteria.p__Proteobacteria.c__Alphaproteobacteria.o__Rhizobiales.f__Bradyrhizobiaceae.g__Bradyrhizobium	2.63971	Asthma_n_Flu_BAL_post	2.30485	0.00739713	0.041276
k__Bacteria.p__Proteobacteria.c__Betaproteobacteria.o__Burkholderiales.f__Comamonadaceae.g__	3.74972	Asthma_n_Flu_BAL_pre	3.4492	0.00388491	0.0323948
k__Bacteria.p__Firmicutes.c__Bacilli.o__Lactobacillales.f__Lactobacillaceae.g__Lactobacillus	3.48514	Asthma_n_Flu_BAL_pre	3.11962	0.00394775	0.0323948
k__Bacteria.p__Bacteroidetes.c__Bacteroidia.o__Bacteroidales.f__S24_7.g__	4.57322	Asthma_n_Flu_BAL_pre	4.27776	0.00388491	0.0323948
k__Bacteria.p__Proteobacteria.c__Alphaproteobacteria.o__Rhizobiales.f__Rhizobiaceae.g__Agrobacterium	3.33478	Asthma_n_Flu_BAL_pre	3.03231	0.00280167	0.0323948
k__Bacteria.p__Firmicutes.c__Bacilli.o__Bacillales.f__Bacillaceae.g__Bacillus	3.53196	Asthma_n_Flu_BAL_pre	3.22226	0.00334562	0.0323948
k__Bacteria.p__Firmicutes.c__Clostridia.o__Clostridiales.f__Ruminococcaceae.g__Ruminococcus	3.56021	Asthma_n_Flu_BAL_pre	3.23283	0.002093	0.0323948
k__Bacteria.p__Actinobacteria.c__Actinobacteria.o__Actinomycetales.f__Nocardioidaceae.g__	3.47285	Asthma_n_Flu_BAL_pre	3.16111	0.002093	0.0323948
k__Bacteria.p__Proteobacteria.c__Alphaproteobacteria.o__Rhizobiales.f__Hyphomicrobiaceae.g__	3.09538	Asthma_n_Flu_BAL_pre	2.78466	0.002093	0.0323948
k__Bacteria.p__Proteobacteria.c__Alphaproteobacteria.o__Rhizobiales.f__Hyphomicrobiaceae.g__Devosia	3.69888	Asthma_n_Flu_BAL_pre	3.43052	0.002093	0.0323948
k__Bacteria.p__Proteobacteria.c__Alphaproteobacteria.o__Caulobacterales.f__Caulobacteraceae.g__Mycoplana	3.94589	Asthma_n_Flu_BAL_pre	3.65456	0.002093	0.0323948
k__Bacteria.p__Firmicutes.c__Erysipelotrichi.o__Erysipelotrichales.f__Erysipelotrichaceae.g__Allobaculum	5.15423	Asthma_n_Flu_BAL_pre	4.85858	0.00394775	0.0323948
k__Bacteria.p__Proteobacteria.c__Alphaproteobacteria.o__Rhodobacterales.f__Rhodobacteraceae.g__Paracoccus	4.38248	Asthma_n_Flu_BAL_pre	4.07295	0.00334562	0.0323948
k__Bacteria.p__Actinobacteria.c__Actinobacteria.o__Actinomycetales.f__Propionibacteriaceae.g__Propionibacterium	4.22531	Asthma_n_Flu_BAL_pre	3.96469	0.00394775	0.0323948
k__Bacteria.p__Proteobacteria.c__Alphaproteobacteria.o__Rhizobiales.f__Bradyrhizobiaceae.g__Balneimonas	3.7843	Asthma_n_Flu_BAL_pre	3.48809	0.002093	0.0323948
k__Bacteria.p__Firmicutes.c__Bacilli.o__Bacillales.f__Planococcaceae.g__	3.61533	Asthma_n_Flu_BAL_pre	3.28711	0.002093	0.0323948
k__Bacteria.p__Proteobacteria.c__Alphaproteobacteria.o__Caulobacterales.f__Caulobacteraceae.g__Phenylobacterium	4.39452	Asthma_n_Flu_BAL_pre	4.09359	0.002093	0.0323948
k__Bacteria.p__Actinobacteria.c__Actinobacteria.o__Actinomycetales.f__Geodermatophilaceae.g__	3.51641	Asthma_n_Flu_BAL_pre	3.23332	0.002093	0.0323948
k__Bacteria.p__Proteobacteria.c__Alphaproteobacteria.o__Sphingomonadales.f__Sphingomonadaceae.g__Kaistobacter	2.71051	Asthma_n_Flu_BAL_pre	2.38724	0.00334562	0.0323948
k__Bacteria.p__Actinobacteria.c__Actinobacteria.o__Actinomycetales.f__Corynebacteriaceae.g__Corynebacterium	3.68936	Asthma_n_Flu_BAL_pre	3.33088	0.00394775	0.0323948
k__Bacteria.p__Proteobacteria.c__Betaproteobacteria.o__Burkholderiales.f__Oxalobacteraceae.g__	4.12049	Asthma_n_Flu_BAL_pre	3.8196	0.00280167	0.0323948
k__Bacteria.p__Firmicutes.c__Clostridia.o__Clostridiales.f__Lachnospiraceae.g__	3.98445	Asthma_n_Flu_BAL_pre	3.68142	0.00369988	0.0323948
k__Bacteria.p__Actinobacteria.c__Actinobacteria.o__Actinomycetales.f__Micrococcaceae.g__	3.27673	Asthma_n_Flu_BAL_pre	3.02092	0.002093	0.0323948
k__Bacteria.p___Thermi_.c__Deinococci.o__Deinococcales.f__Deinococcaceae.g__Deinococcus	4.09265	Asthma_n_Flu_BAL_pre	3.78827	0.002093	0.0323948
k__Bacteria.p__Actinobacteria.c__Actinobacteria.o__Actinomycetales.f__Intrasporangiaceae.g__Janibacter	3.64793	Asthma_n_Flu_BAL_pre	3.33761	0.00334562	0.0323948
k__Bacteria.p__Cyanobacteria.c__Chloroplast.o__Streptophyta.f__.g__	3.61975	Asthma_n_Flu_BAL_pre	3.27856	0.00388491	0.0323948
k__Bacteria.p__Actinobacteria.c__Actinobacteria.o__Actinomycetales.f__Microbacteriaceae.g__Agrococcus	3.56705	Asthma_n_Flu_BAL_pre	3.26575	0.002093	0.0323948
k__Bacteria.p__Proteobacteria.c__Alphaproteobacteria.o__Sphingomonadales.f__Sphingomonadaceae.g__	4.16994	Asthma_n_Flu_BAL_pre	3.91704	0.00334562	0.0323948
k__Bacteria.p__Firmicutes.c__Clostridia.o__Clostridiales.f__.g__	4.66192	Asthma_n_Flu_BAL_pre	4.36134	0.00388491	0.0323948
k__Bacteria.p__Proteobacteria.c__Gammaproteobacteria.o__Pseudomonadales.f__Moraxellaceae.g__Enhydrobacter	2.58787	Asthma_n_Flu_BAL_pre	2.28013	0.002093	0.0323948
k__Bacteria.p__Proteobacteria.c__Alphaproteobacteria.o__Rhodobacterales.f__Rhodobacteraceae.g__Rubellimicrobium	4.3539	Asthma_n_Flu_BAL_pre	4.03767	0.00334562	0.0323948
k__Bacteria.p__Proteobacteria.c__Alphaproteobacteria.o__Caulobacterales.f__Caulobacteraceae.g__	4.31878	Asthma_n_Flu_BAL_pre	4.01863	0.002093	0.0323948
k__Bacteria.p__Proteobacteria.c__Alphaproteobacteria.o__Rhodobacterales.f__Rhodobacteraceae.g__	3.50243	Asthma_n_Flu_BAL_pre	3.17946	0.002093	0.0323948
k__Bacteria.p__Proteobacteria.c__Alphaproteobacteria.o__Rhodospirillales.f__Rhodospirillaceae.g__Azospirillum	3.78923	Asthma_n_Flu_BAL_pre	3.48263	0.00739713	0.041276
k__Bacteria.p__Actinobacteria.c__Actinobacteria.o__Actinomycetales.f__Geodermatophilaceae.g__Geodermatophilus	2.76308	Asthma_n_Flu_BAL_pre	2.45951	0.00739713	0.041276
k__Bacteria.p__Proteobacteria.c__Alphaproteobacteria.o__Rhodospirillales.f__Rhodospirillaceae.g__Skermanella	4.3261	Asthma_n_Flu_BAL_pre	4.13219	0.00739713	0.041276
k__Bacteria.p__Firmicutes.c__Clostridia.o__Clostridiales.f__Lachnospiraceae.g__Anaerostipes	3.42029	Asthma_n_Flu_BAL_pre	3.11421	0.00739713	0.041276
k__Bacteria.p__Actinobacteria.c__Actinobacteria.o__Actinomycetales.f__Dietziaceae.g__Dietzia	2.64852	Asthma_n_Flu_BAL_pre	2.33339	0.00739713	0.041276
k__Bacteria.p__Proteobacteria.c__Alphaproteobacteria.o__Rhodobacterales.f__Rhodobacteraceae.g__Rhodobacter	3.64203	Asthma_n_Flu_BAL_pre	3.29997	0.00739713	0.041276
k__Bacteria.p__Tenericutes.c__Mollicutes.o__RF39.f__.g__	3.47952	Asthma_n_Flu_BAL_pre	3.19233	0.00739713	0.041276
k__Bacteria.p__Actinobacteria.c__Actinobacteria.o__Actinomycetales.f__Nocardioidaceae.g__Nocardioides	3.55417	Asthma_n_Flu_BAL_pre	3.24194	0.00739713	0.041276
k__Bacteria.p__Firmicutes.c__Clostridia.o__Clostridiales.f__Peptostreptococcaceae.g__	2.4247	Asthma_n_Flu_BAL_pre	2.11557	0.00739713	0.041276
k__Bacteria.p__Proteobacteria.c__Betaproteobacteria.o__Rhodocyclales.f__Rhodocyclaceae.g__	2.74429	Asthma_n_Flu_BAL_pre	2.39905	0.00739713	0.041276
k__Bacteria.p__Bacteroidetes.c__Bacteroidia.o__Bacteroidales.f__Rikenellaceae.g__	3.14264	Asthma_n_Flu_BAL_pre	2.81827	0.00739713	0.041276
k__Bacteria.p__Proteobacteria.c__Alphaproteobacteria.o__Sphingomonadales.f__Erythrobacteraceae.g__	3.61082	Asthma_n_Flu_BAL_pre	3.35625	0.00611748	0.041276
k__Bacteria.p__Actinobacteria.c__Actinobacteria.o__Actinomycetales.f__Nocardioidaceae.g__Pimelobacter	2.95166	Asthma_n_Flu_BAL_pre	2.67095	0.00739713	0.041276
k__Bacteria.p__Proteobacteria.c__Gammaproteobacteria.o__Pseudomonadales.f__Moraxellaceae.g__Acinetobacter	2.17391		NA	0.002093	0.0323948
k__Bacteria.p__Proteobacteria.c__Betaproteobacteria.o__Burkholderiales.f__Burkholderiaceae.g__Burkholderia	2.00361		NA	0.00739713	0.041276
k__Bacteria.p__Firmicutes.c__Bacilli.o__Bacillales.f__Paenibacillaceae.g__Paenibacillus	1.94055		NA	0.00739713	0.041276
k__Bacteria.p__Actinobacteria.c__Actinobacteria.o__Actinomycetales.f__Actinomycetaceae.g__Actinomyces	3.45726	Asthma_n_Flu_BAL_pre	3.18385	0.0104056	0.0569249
k__Bacteria.p__Proteobacteria.c__Alphaproteobacteria.o__Rhodospirillales.f__Rhodospirillaceae.g__	3.32302	Asthma_n_Flu_BAL_pre	3.02733	0.0131951	0.0657399
k__Bacteria.p__Firmicutes.c__Clostridia.o__Clostridiales.f__Clostridiaceae.g__	3.67215	Asthma_n_Flu_BAL_pre	3.36238	0.0131951	0.0657399
k__Bacteria.p__Proteobacteria.c__Betaproteobacteria.o__Burkholderiales.f__Comamonadaceae.g__Comamonas	3.18196	Asthma_n_Flu_BAL_pre	2.86648	0.0131951	0.0657399
k__Bacteria.p__Proteobacteria.c__Alphaproteobacteria.o__Rhizobiales.f__Beijerinckiaceae.g__	3.0517	Asthma_n_Flu_BAL_pre	2.74003	0.0131951	0.0657399
k__Bacteria.p__Actinobacteria.c__Actinobacteria.o__Actinomycetales.f__Microbacteriaceae.g__	2.89221	Asthma_n_Flu_BAL_pre	2.66161	0.0131951	0.0657399
k__Bacteria.p__Fusobacteria.c__Fusobacteriia.o__Fusobacteriales.f__Leptotrichiaceae.g__Leptotrichia	1.50778		NA	0.0222296	0.0738341
k__Bacteria.p__Firmicutes.c__Bacilli.o__Lactobacillales.f__Aerococcaceae.g__	3.17939	Asthma_n_Flu_BAL_pre	2.8438	0.0210252	0.0738341
k__Bacteria.p__Actinobacteria.c__Actinobacteria.o__Actinomycetales.f__Micrococcaceae.g__Micrococcus	3.0331	Asthma_n_Flu_BAL_pre	2.73446	0.0200963	0.0738341
k__Bacteria.p__Actinobacteria.c__Actinobacteria.o__Actinomycetales.f__Mycobacteriaceae.g__Mycobacterium	1.29605		NA	0.0222296	0.0738341
k__Bacteria.p__Proteobacteria.c__Alphaproteobacteria.o__.f__.g__	3.61347	Asthma_n_Flu_BAL_pre	3.29948	0.0222296	0.0738341
k__Bacteria.p__Proteobacteria.c__Gammaproteobacteria.o__Pseudomonadales.f__Moraxellaceae.g__	1.46021		NA	0.0222296	0.0738341
k__Bacteria.p__Proteobacteria.c__Alphaproteobacteria.o__Rhizobiales.f__Methylobacteriaceae.g__	3.34799	Asthma_n_Flu_BAL_pre	3.04654	0.0155676	0.0738341
k__Bacteria.p__Actinobacteria.c__Coriobacteriia.o__Coriobacteriales.f__Coriobacteriaceae.g__Adlercreutzia	2.93292	Asthma_n_Flu_BAL_pre	2.6459	0.0222296	0.0738341
k__Bacteria.p__Firmicutes.c__Bacilli.o__Bacillales.f___Exiguobacteraceae_.g__Exiguobacterium	2.97978	Asthma_n_Flu_BAL_pre	2.66202	0.0222296	0.0738341
k__Bacteria.p__Proteobacteria.c__Gammaproteobacteria.o__Pseudomonadales.f__Pseudomonadaceae.g__	1.03056		NA	0.0222296	0.0738341
k__Bacteria.p__Proteobacteria.c__Gammaproteobacteria.o__Alteromonadales.f___Chromatiaceae_.g__Rheinheimera	1.81176		NA	0.0222296	0.0738341
k__Bacteria.p__Firmicutes.c__Bacilli.o__Turicibacterales.f__Turicibacteraceae.g__Turicibacter	2.89505	Asthma_n_Flu_BAL_pre	2.60038	0.0222296	0.0738341
k__Bacteria.p__Proteobacteria.c__Gammaproteobacteria.o__Xanthomonadales.f__Xanthomonadaceae.g__	2.81404	Asthma_n_Flu_BAL_pre	2.52117	0.0222296	0.0738341
k__Bacteria.p__Proteobacteria.c__Gammaproteobacteria.o__Xanthomonadales.f__Xanthomonadaceae.g__Lysobacter	1.79299		NA	0.0222296	0.0738341
k__Bacteria.p__Proteobacteria.c__Alphaproteobacteria.o__Sphingomonadales.f__Sphingomonadaceae.g__Sphingobium	2.69412	Asthma_n_Flu_BAL_post	2.32231	0.0210252	0.0738341
k__Bacteria.p__Proteobacteria.c__Alphaproteobacteria.o__Sphingomonadales.f__Sphingomonadaceae.g__Sphingomonas	3.59864	Asthma_n_Flu_BAL_pre	3.23958	0.0163092	0.0738341
k__Bacteria.p__Proteobacteria.c__Alphaproteobacteria.o__Sphingomonadales.f__Sphingomonadaceae.g__Sphingopyxis	2.66426	Asthma_n_Flu_BAL_post	2.30822	0.0222296	0.0738341
k__Bacteria.p__Proteobacteria.c__Betaproteobacteria.o__Burkholderiales.f__Alcaligenaceae.g__Sutterella	3.35337	Asthma_n_Flu_BAL_pre	3.06646	0.0222296	0.0738341
k__Bacteria.p__Proteobacteria.c__Alphaproteobacteria.o__Rhodobacterales.f__Hyphomonadaceae.g__	3.63568	Asthma_n_Flu_BAL_pre	3.3354	0.0222296	0.0738341
k__Bacteria.p__Firmicutes.c__Clostridia.o__Clostridiales.f__Peptococcaceae.g__Desulfotomaculum	2.94012	Asthma_n_Flu_BAL_pre	2.62205	0.0222296	0.0738341
k__Bacteria.p__Proteobacteria.c__Alphaproteobacteria.o__Rhizobiales.f__Methylocystaceae.g__Pleomorphomonas	3.1211	Asthma_n_Flu_BAL_pre	2.75823	0.0222296	0.0738341
k__Bacteria.p__Firmicutes.c__Bacilli.o__Bacillales.f___Exiguobacteraceae_.g__	1.72226		NA	0.0222296	0.0738341
k__Bacteria.p__Proteobacteria.c__Gammaproteobacteria.o__Pasteurellales.f__Pasteurellaceae.g__Haemophilus	1.3411		NA	0.0222296	0.0738341
k__Bacteria.p__Bacteroidetes.c___Saprospirae_.o___Saprospirales_.f__Chitinophagaceae.g__Flavisolibacter	3.03741	Asthma_n_Flu_BAL_pre	2.70603	0.0222296	0.0738341
k__Bacteria.p__Actinobacteria.c__Actinobacteria.o__Actinomycetales.f__Dermabacteraceae.g__Brachybacterium	2.08486		NA	0.0222296	0.0738341
k__Bacteria.p__Proteobacteria.c__Alphaproteobacteria.o__Rhizobiales.f__Aurantimonadaceae.g__Aurantimonas	2.32926	Asthma_n_Flu_BAL_pre	2.16488	0.0222296	0.0738341
k__Bacteria.p__Actinobacteria.c__Actinobacteria.o__Actinomycetales.f__Nocardioidaceae.g__Propionicimonas	2.9526	Asthma_n_Flu_BAL_pre	2.60908	0.0222296	0.0738341
k__Bacteria.p__Firmicutes.c__Clostridia.o__Clostridiales.f__Ruminococcaceae.g__	3.54496	Asthma_n_Flu_BAL_pre	3.27329	0.0200963	0.0738341
k__Bacteria.p__Proteobacteria.c__Alphaproteobacteria.o__Rhizobiales.f__Bradyrhizobiaceae.g__	2.69872	Asthma_n_Flu_BAL_pre	2.39197	0.0249747	0.0819757
k__Bacteria.p__Proteobacteria.c__Gammaproteobacteria.o__Pseudomonadales.f__Pseudomonadaceae.g__Pseudomonas	1.56512		NA	0.0340869	0.110584
k__Bacteria.p__Firmicutes.c__Bacilli.o__Gemellales.f__Gemellaceae.g__	2.54334	Asthma_n_Flu_BAL_pre	2.28391	0.0415959	0.133394
k__Bacteria.p__Firmicutes.c__Bacilli.o__Bacillales.f__Planococcaceae.g__Planomicrobium	2.89417	Asthma_n_Flu_BAL_pre	2.65176	0.0495102	0.148475
k__Bacteria.p__Proteobacteria.c__Gammaproteobacteria.o__Methylococcales.f__Crenotrichaceae.g__Crenothrix	1.48116		NA	0.0585386	0.148475
k__Bacteria.p__Actinobacteria.c__Actinobacteria.o__Actinomycetales.f__Sporichthyaceae.g__	1.75974	Asthma_n_Flu_BAL_pre	2.0664	0.0585386	0.148475
k__Bacteria.p__Actinobacteria.c__Actinobacteria.o__Actinomycetales.f__Microbacteriaceae.g__Rathayibacter	1.01365		NA	0.0585386	0.148475
k__Bacteria.p__Proteobacteria.c__Alphaproteobacteria.o__Rhodospirillales.f__Acetobacteraceae.g__Roseomonas	3.1656	Asthma_n_Flu_BAL_pre	2.92122	0.0495102	0.148475
k__Bacteria.p__Actinobacteria.c__Actinobacteria.o__Actinomycetales.f__Intrasporangiaceae.g__	2.44066	Asthma_n_Flu_BAL_pre	2.1687	0.0585386	0.148475
k__Bacteria.p__Tenericutes.c__Mollicutes.o__Anaeroplasmatales.f__Anaeroplasmataceae.g__Anaeroplasma	3.30486	Asthma_n_Flu_BAL_pre	3.04736	0.0585386	0.148475
k__Bacteria.p__Bacteroidetes.c___Saprospirae_.o___Saprospirales_.f__Saprospiraceae.g__	3.54128	Asthma_n_Flu_BAL_pre	3.22586	0.0585386	0.148475
k__Bacteria.p__Firmicutes.c__Clostridia.o__Clostridiales.f__Ruminococcaceae.g__Oscillospira	3.58219	Asthma_n_Flu_BAL_pre	3.31213	0.0495102	0.148475
k__Bacteria.p__Firmicutes.c__Clostridia.o__Clostridiales.f__Clostridiaceae.g__Clostridium	2.34557	Asthma_n_Flu_BAL_pre	2.07854	0.0585386	0.148475
k__Bacteria.p__Proteobacteria.c__Betaproteobacteria.o__Neisseriales.f__Neisseriaceae.g__Kingella	0.993068	Asthma_n_Flu_BAL_post	2.06149	0.0585386	0.148475
k__Bacteria.p__Chloroflexi.c__Anaerolineae.o__envOPS12.f__.g__	3.39595	Asthma_n_Flu_BAL_pre	3.12224	0.0585386	0.148475
k__Bacteria.p__Firmicutes.c__Bacilli.o__Lactobacillales.f__Leuconostocaceae.g__Leuconostoc	2.72706	Asthma_n_Flu_BAL_pre	2.42441	0.0585386	0.148475
k__Bacteria.p__Proteobacteria.c__Alphaproteobacteria.o__Rhizobiales.f__Brucellaceae.g__Ochrobactrum	2.87309	Asthma_n_Flu_BAL_pre	2.56985	0.0585386	0.148475
k__Bacteria.p__Actinobacteria.c__Actinobacteria.o__Actinomycetales.f__Actinomycetaceae.g__	1.12181	Asthma_n_Flu_BAL_pre	2.31925	0.0585386	0.148475
k__Bacteria.p__Nitrospirae.c__Nitrospira.o__Nitrospirales.f__Nitrospiraceae.g__Nitrospira	3.14978	Asthma_n_Flu_BAL_pre	2.85378	0.0585386	0.148475
k__Bacteria.p__Proteobacteria.c__Deltaproteobacteria.o__Myxococcales.f__.g__	3.3154	Asthma_n_Flu_BAL_pre	3.00218	0.0585386	0.148475
k__Bacteria.p__Firmicutes.c__Clostridia.o__Clostridiales.f__Lachnospiraceae.g__Coprococcus	3.08966	Asthma_n_Flu_BAL_pre	2.81051	0.0585386	0.148475
k__Bacteria.p__Actinobacteria.c__Actinobacteria.o__Actinomycetales.f__Cellulomonadaceae.g__Cellulomonas	2.37056	Asthma_n_Flu_BAL_pre	2.05311	0.0585386	0.148475
k__Bacteria.p__Proteobacteria.c__Alphaproteobacteria.o__Caulobacterales.f__Caulobacteraceae.g__Brevundimonas	2.1535	Asthma_n_Flu_BAL_pre	2.35972	0.0585386	0.148475
k__Bacteria.p__Actinobacteria.c__Actinobacteria.o__Actinomycetales.f__.g__	1.3062	Asthma_n_Flu_BAL_pre	2.26728	0.0585386	0.148475
k__Bacteria.p__Proteobacteria.c__Alphaproteobacteria.o__Rhodospirillales.f__Rhodospirillaceae.g__Rhodospirillum	1.67915		NA	0.0585386	0.148475
k__Bacteria.p__Actinobacteria.c__Actinobacteria.o__Actinomycetales.f__Micrococcaceae.g__Microbispora	2.0988		NA	0.0585386	0.148475
k__Bacteria.p__Bacteroidetes.c__Flavobacteriia.o__Flavobacteriales.f__Flavobacteriaceae.g__Capnocytophaga	2.57212	Asthma_n_Flu_BAL_pre	2.28294	0.0729673	0.183404
k__Bacteria.p__Firmicutes.c__Bacilli.o__Lactobacillales.f__Enterococcaceae.g__Enterococcus	2.10526		NA	0.0921251	0.22949
k__Bacteria.p__Proteobacteria.c__Epsilonproteobacteria.o__Campylobacterales.f__Campylobacteraceae.g__Campylobacter	2.84909	Asthma_n_Flu_BAL_pre	2.67554	0.104415	0.257802
k__Bacteria.p__Proteobacteria.c__Betaproteobacteria.o__Neisseriales.f__Neisseriaceae.g__Neisseria	2.21091		NA	0.135084	0.261491
k__Bacteria.p__Bacteroidetes.c__Flavobacteriia.o__Flavobacteriales.f___Weeksellaceae_.g__Chryseobacterium	2.51727	Asthma_n_Flu_BAL_pre	2.2963	0.139649	0.261491
k__Bacteria.p__TM7.c__.o__.f__.g__	0.474672	Asthma_n_Flu_BAL_post	2.17278	0.139649	0.261491
k__Bacteria.p__Proteobacteria.c__Betaproteobacteria.o__.f__.g__	1.32514	Asthma_n_Flu_BAL_pre	2.88416	0.139649	0.261491
k__Bacteria.p__Firmicutes.c__Clostridia.o__Clostridiales.f__Lachnospiraceae.g__Dorea	2.64215	Asthma_n_Flu_BAL_pre	2.60486	0.139649	0.261491
k__Bacteria.p__Actinobacteria.c__Thermoleophilia.o__Solirubrobacterales.f__.g__	2.59335	Asthma_n_Flu_BAL_pre	2.43875	0.139649	0.261491
k__Bacteria.p__Actinobacteria.c__Actinobacteria.o__Actinomycetales.f__Streptomycetaceae.g__	2.31241	Asthma_n_Flu_BAL_pre	2.12502	0.139649	0.261491
k__Bacteria.p__Proteobacteria.c__Betaproteobacteria.o__Burkholderiales.f__Oxalobacteraceae.g__Massilia	1.39081		NA	0.139649	0.261491
k__Bacteria.p__Proteobacteria.c__Betaproteobacteria.o__Burkholderiales.f__Comamonadaceae.g__Acidovorax	0.699813	Asthma_n_Flu_BAL_pre	2.44904	0.139649	0.261491
k__Bacteria.p__Proteobacteria.c__Betaproteobacteria.o__Rhodocyclales.f__Rhodocyclaceae.g__Methyloversatilis	2.42894	Asthma_n_Flu_BAL_pre	2.26221	0.139649	0.261491
k__Bacteria.p__Actinobacteria.c__Actinobacteria.o__Actinomycetales.f__Cellulomonadaceae.g__Actinotalea	1.19106		NA	0.139649	0.261491
k__Bacteria.p__Firmicutes.c__Clostridia.o__Clostridiales.f___Tissierellaceae_.g__Parvimonas	2.65442	Asthma_n_Flu_BAL_pre	2.51515	0.139649	0.261491
k__Bacteria.p__Proteobacteria.c__Alphaproteobacteria.o__Rhizobiales.f__Bradyrhizobiaceae.g__Bosea	0.667098	Asthma_n_Flu_BAL_post	2.30351	0.139649	0.261491
k__Bacteria.p__Proteobacteria.c__Alphaproteobacteria.o__Rhodospirillales.f__Acetobacteraceae.g__	2.2275		NA	0.123962	0.261491
k__Bacteria.p__Proteobacteria.c__Epsilonproteobacteria.o__Campylobacterales.f__Campylobacteraceae.g__	1.6313		NA	0.139649	0.261491
k__Bacteria.p__Firmicutes.c__Clostridia.o__Clostridiales.f__Lachnospiraceae.g__Oribacterium	1.27018	Asthma_n_Flu_BAL_post	2.35297	0.139649	0.261491
k__Bacteria.p__Firmicutes.c__Bacilli.o__Bacillales.f__Planococcaceae.g__Planococcus	2.14563	Asthma_n_Flu_BAL_pre	2.00784	0.139649	0.261491
k__Bacteria.p__Gemmatimonadetes.c__Gemm_3.o__.f__.g__	2.38942	Asthma_n_Flu_BAL_pre	2.15165	0.139649	0.261491
k__Bacteria.p__Proteobacteria.c__Alphaproteobacteria.o__Rhizobiales.f__Hyphomicrobiaceae.g__Hyphomicrobium	2.76839	Asthma_n_Flu_BAL_pre	2.72556	0.139649	0.261491
k__Bacteria.p__Actinobacteria.c__Acidimicrobiia.o__Acidimicrobiales.f__C111.g__	2.89481	Asthma_n_Flu_BAL_pre	2.59042	0.139649	0.261491
k__Bacteria.p__Actinobacteria.c__Acidimicrobiia.o__Acidimicrobiales.f__EB1017.g__	2.13826	Asthma_n_Flu_BAL_pre	2.72513	0.139649	0.261491
k__Bacteria.p__Proteobacteria.c__Alphaproteobacteria.o__Rhizobiales.f__Rhizobiaceae.g__Rhizobium	0.925489		NA	0.139649	0.261491
k__Bacteria.p__Proteobacteria.c__Alphaproteobacteria.o__Rhizobiales.f__Methylocystaceae.g__	2.9215	Asthma_n_Flu_BAL_pre	2.78959	0.139649	0.261491
k__Bacteria.p__Proteobacteria.c__Betaproteobacteria.o__Gallionellales.f__Gallionellaceae.g__Gallionella	2.57302	Asthma_n_Flu_BAL_pre	2.48779	0.139649	0.261491
k__Bacteria.p__Actinobacteria.c__Thermoleophilia.o__Solirubrobacterales.f__Patulibacteraceae.g__	1.47229		NA	0.139649	0.261491
k__Bacteria.p__Actinobacteria.c__Acidimicrobiia.o__Acidimicrobiales.f__.g__	2.63336	Asthma_n_Flu_BAL_pre	2.41238	0.139649	0.261491
k__Bacteria.p__Firmicutes.c__Bacilli.o__Bacillales.f__Planococcaceae.g__Sporosarcina	1.93788	Asthma_n_Flu_BAL_pre	2.18891	0.139649	0.261491
k__Bacteria.p__Bacteroidetes.c___Saprospirae_.o___Saprospirales_.f__Chitinophagaceae.g__Sediminibacterium	2.4423	Asthma_n_Flu_BAL_pre	2.64204	0.139649	0.261491
k__Bacteria.p__Chloroflexi.c__Thermomicrobia.o__JG30_KF_CM45.f__.g__	2.04915		NA	0.139649	0.261491
k__Bacteria.p__Proteobacteria.c__Deltaproteobacteria.o__Myxococcales.f__Haliangiaceae.g__	2.59593	Asthma_n_Flu_BAL_pre	2.74667	0.139649	0.261491
k__Bacteria.p__Actinobacteria.c__Thermoleophilia.o__Gaiellales.f__Gaiellaceae.g__	2.443	Asthma_n_Flu_BAL_pre	2.70889	0.139649	0.261491
k__Bacteria.p__Proteobacteria.c__Epsilonproteobacteria.o__Campylobacterales.f__Campylobacteraceae.g__Arcobacter	1.86444	Asthma_n_Flu_BAL_pre	2.14136	0.139649	0.261491
k__Bacteria.p__Bacteroidetes.c___Saprospirae_.o___Saprospirales_.f__Chitinophagaceae.g__	3.57595	Asthma_n_Flu_BAL_pre	3.28678	0.139649	0.261491
k__Bacteria.p__Proteobacteria.c__Betaproteobacteria.o__Burkholderiales.f__Oxalobacteraceae.g__Janthinobacterium	1.252		NA	0.139649	0.261491
k__Bacteria.p__Proteobacteria.c__Alphaproteobacteria.o__Rhizobiales.f__Aurantimonadaceae.g__	0.93994	Asthma_n_Flu_BAL_pre	2.10521	0.139649	0.261491
k__Bacteria.p__TM7.c__TM7_1.o__.f__.g__	2.8258	Asthma_n_Flu_BAL_pre	2.81711	0.139649	0.261491
k__Bacteria.p__Bacteroidetes.c__Cytophagia.o__Cytophagales.f__Cytophagaceae.g__Hymenobacter	3.1515	Asthma_n_Flu_BAL_pre	2.88464	0.153	0.282975
k__Bacteria.p__Firmicutes.c__Clostridia.o__Clostridiales.f__Veillonellaceae.g__Selenomonas	1.59028		NA	0.153151	0.282975
k__Bacteria.p__Proteobacteria.c__Alphaproteobacteria.o__Rhizobiales.f__Methylobacteriaceae.g__Methylobacterium	2.88599	Asthma_n_Flu_BAL_pre	2.55309	0.165891	0.304498
k__Bacteria.p__TM7.c__TM7_3.o__.f__.g__	3.1602	Asthma_n_Flu_BAL_pre	2.7799	0.192225	0.350528
k__Bacteria.p__Actinobacteria.c__Actinobacteria.o__Actinomycetales.f__Streptomycetaceae.g__Streptomyces	2.30563		NA	0.215539	0.354119
k__Bacteria.p__Bacteroidetes.c__Bacteroidia.o__Bacteroidales.f__Porphyromonadaceae.g__Parabacteroides	1.2828	Asthma_n_Flu_BAL_post	3.26017	0.317311	0.354119
k__Bacteria.p__Proteobacteria.c__Alphaproteobacteria.o__Rhodobacterales.f__Hyphomonadaceae.g__Hyphomonas	2.03311	Asthma_n_Flu_BAL_pre	2.46805	0.317311	0.354119
k__Bacteria.p__TM6.c__SJA_4.o__.f__.g__	1.13667	Asthma_n_Flu_BAL_post	2.92997	0.317311	0.354119
k__Bacteria.p__Proteobacteria.c__Betaproteobacteria.o__Burkholderiales.f__Comamonadaceae.g__Rhodoferax	1.39326	Asthma_n_Flu_BAL_pre	2.52844	0.317311	0.354119
k__Bacteria.p__Proteobacteria.c__Alphaproteobacteria.o__Rhizobiales.f__Phyllobacteriaceae.g__Mesorhizobium	0.450048	Asthma_n_Flu_BAL_pre	2.66545	0.317311	0.354119
k__Bacteria.p__Chloroflexi.c__Anaerolineae.o__GCA004.f__.g__	0.594027	Asthma_n_Flu_BAL_pre	2.53115	0.317311	0.354119
k__Bacteria.p__Proteobacteria.c__Gammaproteobacteria.o__Acidithiobacillales.f__.g__	0.292997	Asthma_n_Flu_BAL_pre	2.53709	0.317311	0.354119
k__Bacteria.p__Actinobacteria.c__Actinobacteria.o__Actinomycetales.f__Microbacteriaceae.g__Clavibacter	0.540368	Asthma_n_Flu_BAL_pre	2.52478	0.317311	0.354119
k__Bacteria.p__Firmicutes.c__Clostridia.o__Clostridiales.f__Clostridiaceae.g__Proteiniclasticum	0.914824	Asthma_n_Flu_BAL_post	3.13705	0.317311	0.354119
k__Bacteria.p__Proteobacteria.c__Betaproteobacteria.o__Burkholderiales.f__Comamonadaceae.g__Hydrogenophaga	0.351866	Asthma_n_Flu_BAL_pre	2.42557	0.317311	0.354119
k__Bacteria.p__Firmicutes.c__Clostridia.o__Clostridiales.f__Veillonellaceae.g__Veillonella	3.00336	Asthma_n_Flu_BAL_pre	2.70984	0.258974	0.354119
k__Bacteria.p__Actinobacteria.c__Actinobacteria.o__Actinomycetales.f__Propionibacteriaceae.g__Microlunatus	1.88335	Asthma_n_Flu_BAL_pre	2.31515	0.317311	0.354119
k__Bacteria.p__Proteobacteria.c__Deltaproteobacteria.o__Myxococcales.f__Polyangiaceae.g__	0.594027	Asthma_n_Flu_BAL_pre	2.75238	0.317311	0.354119
k__Bacteria.p__Spirochaetes.c__Spirochaetes.o__Spirochaetales.f__Spirochaetaceae.g__Treponema	0.123669	Asthma_n_Flu_BAL_post	2.66694	0.317311	0.354119
k__Bacteria.p__Proteobacteria.c__Alphaproteobacteria.o__Rickettsiales.f__mitochondria.g__Phytophthora	0.751078	Asthma_n_Flu_BAL_pre	3.2578	0.317311	0.354119
k__Bacteria.p__Proteobacteria.c__Alphaproteobacteria.o__Rhizobiales.f__Hyphomicrobiaceae.g__Rhodoplanes	1.18333	Asthma_n_Flu_BAL_post	2.8898	0.317311	0.354119
k__Bacteria.p__Proteobacteria.c__Alphaproteobacteria.o__Rhodospirillales.f__Acetobacteraceae.g__Belnapia	0.437702	Asthma_n_Flu_BAL_post	2.52128	0.317311	0.354119
k__Bacteria.p__Proteobacteria.c__Alphaproteobacteria.o__BD7_3.f__.g__	2.30876	Asthma_n_Flu_BAL_pre	2.61317	0.317311	0.354119
k__Bacteria.p__Verrucomicrobia.c___Pedosphaerae_.o___Pedosphaerales_.f__Ellin517.g__	0.239338	Asthma_n_Flu_BAL_pre	2.52458	0.317311	0.354119
k__Bacteria.p__Actinobacteria.c__Actinobacteria.o__Actinomycetales.f__Micromonosporaceae.g__	2.20638	Asthma_n_Flu_BAL_pre	2.54477	0.317311	0.354119
k__Bacteria.p__Proteobacteria.c__Alphaproteobacteria.o__Rhizobiales.f__Beijerinckiaceae.g__Beijerinckia	0.437702	Asthma_n_Flu_BAL_post	2.92636	0.317311	0.354119
k__Bacteria.p__Firmicutes.c__Clostridia.o__Clostridiales.f___Tissierellaceae_.g__Finegoldia	2.35668		NA	0.245125	0.354119
k__Bacteria.p__Firmicutes.c__Bacilli.o__Lactobacillales.f__Aerococcaceae.g__Facklamia	1.26048	Asthma_n_Flu_BAL_post	2.71297	0.317311	0.354119
k__Bacteria.p__Proteobacteria.c__Deltaproteobacteria.o__MIZ46.f__.g__	2.35619	Asthma_n_Flu_BAL_pre	2.7541	0.317311	0.354119
k__Bacteria.p__Bacteroidetes.c__Cytophagia.o__Cytophagales.f__Cytophagaceae.g__	3.61527	Asthma_n_Flu_BAL_pre	3.36553	0.317311	0.354119
k__Bacteria.p__Bacteroidetes.c__Cytophagia.o__Cytophagales.f__Flammeovirgaceae.g__	1.88406	Asthma_n_Flu_BAL_pre	2.63703	0.317311	0.354119
k__Bacteria.p__Firmicutes.c__Clostridia.o__Clostridiales.f__Clostridiaceae.g__Caloramator	0.308756	Asthma_n_Flu_BAL_pre	2.30887	0.317311	0.354119
k__Bacteria.p__Proteobacteria.c__Alphaproteobacteria.o__Rhodobacterales.f__Rhodobacteraceae.g__Amaricoccus	0.239338	Asthma_n_Flu_BAL_pre	2.78167	0.317311	0.354119
k__Bacteria.p__Cyanobacteria.c__Oscillatoriophycideae.o__Chroococcales.f__Xenococcaceae.g__	1.33439	Asthma_n_Flu_BAL_pre	2.37571	0.317311	0.354119
k__Bacteria.p__Proteobacteria.c__Betaproteobacteria.o__Burkholderiales.f__Comamonadaceae.g__Ramlibacter	0.609786	Asthma_n_Flu_BAL_pre	2.27444	0.317311	0.354119
k__Bacteria.p__Bacteroidetes.c___Saprospirae_.o___Saprospirales_.f__Saprospiraceae.g__Haliscomenobacter	1.73208	Asthma_n_Flu_BAL_pre	2.61079	0.317311	0.354119
k__Bacteria.p__Chlorobi.c__OPB56.o__.f__.g__	2.39326	Asthma_n_Flu_BAL_pre	2.59274	0.317311	0.354119
k__Bacteria.p__Cyanobacteria.c__Synechococcophycideae.o__Synechococcales.f__Acaryochloridaceae.g__Acaryochloris	1.14243	Asthma_n_Flu_BAL_pre	2.62156	0.317311	0.354119
k__Bacteria.p__BRC1.c__PRR_11.o__.f__.g__	2.38455	Asthma_n_Flu_BAL_pre	2.70536	0.317311	0.354119
k__Bacteria.p__Proteobacteria.c__Gammaproteobacteria.o__Alteromonadales.f__Alteromonadaceae.g__Alteromonas	0.652896	Asthma_n_Flu_BAL_pre	2.38246	0.317311	0.354119
k__Bacteria.p__Cyanobacteria.c__Oscillatoriophycideae.o__Oscillatoriales.f__Phormidiaceae.g__Phormidium	0.716459	Asthma_n_Flu_BAL_pre	2.57327	0.317311	0.354119
k__Bacteria.p__Proteobacteria.c__Gammaproteobacteria.o__Alteromonadales.f__Shewanellaceae.g__Shewanella	0.450048	Asthma_n_Flu_BAL_pre	2.8206	0.317311	0.354119
k__Bacteria.p__Proteobacteria.c__Gammaproteobacteria.o__Legionellales.f__Coxiellaceae.g__	1.07115	Asthma_n_Flu_BAL_pre	2.57783	0.317311	0.354119
k__Bacteria.p__Proteobacteria.c__Alphaproteobacteria.o__Rhizobiales.f__Hyphomicrobiaceae.g__Pedomicrobium	2.56405	Asthma_n_Flu_BAL_pre	2.72689	0.317311	0.354119
k__Bacteria.p__Verrucomicrobia.c__Verrucomicrobiae.o__Verrucomicrobiales.f__Verrucomicrobiaceae.g__	1.32888	Asthma_n_Flu_BAL_pre	2.84294	0.317311	0.354119
k__Bacteria.p__Proteobacteria.c__Betaproteobacteria.o__Hydrogenophilales.f__Hydrogenophilaceae.g__Thiobacillus	1.99532	Asthma_n_Flu_BAL_pre	2.52713	0.317311	0.354119
k__Bacteria.p__Firmicutes.c__Clostridia.o__Clostridiales.f__Veillonellaceae.g__Megasphaera	0.218453	Asthma_n_Flu_BAL_post	2.71675	0.317311	0.354119
k__Bacteria.p__Proteobacteria.c__Betaproteobacteria.o__SBla14.f__.g__	2.79747	Asthma_n_Flu_BAL_pre	2.80028	0.317311	0.354119
k__Bacteria.p__Gemmatimonadetes.c__Gemmatimonadetes.o__.f__.g__	1.43913	Asthma_n_Flu_BAL_pre	2.47485	0.317311	0.354119
k__Bacteria.p__Chloroflexi.c__Gitt_GS_136.o__.f__.g__	2.2209	Asthma_n_Flu_BAL_pre	2.85418	0.317311	0.354119
k__Bacteria.p__Actinobacteria.c__Actinobacteria.o__Actinomycetales.f__Kineosporiaceae.g__Kineococcus	0.483782	Asthma_n_Flu_BAL_pre	2.96786	0.317311	0.354119
k__Bacteria.p__Proteobacteria.c__Deltaproteobacteria.o__Myxococcales.f__Polyangiaceae.g__Sorangium	1.98319	Asthma_n_Flu_BAL_pre	2.47349	0.317311	0.354119
k__Bacteria.p__Proteobacteria.c__Betaproteobacteria.o__Burkholderiales.f__Comamonadaceae.g__Pelomonas	1.62614	Asthma_n_Flu_BAL_pre	2.85407	0.317311	0.354119
k__Bacteria.p__Proteobacteria.c__Gammaproteobacteria.o__Alteromonadales.f__Alteromonadaceae.g__	1.19696	Asthma_n_Flu_BAL_pre	2.31771	0.317311	0.354119
k__Bacteria.p__Acidobacteria.c__Acidobacteria_6.o__iii1_15.f__RB40.g__	1.94141	Asthma_n_Flu_BAL_pre	2.78464	0.317311	0.354119
k__Bacteria.p__Proteobacteria.c__Alphaproteobacteria.o__Rickettsiales.f__mitochondria.g__Vermamoeba	0.123669	Asthma_n_Flu_BAL_post	2.62985	0.317311	0.354119
k__Bacteria.p__Nitrospirae.c__Nitrospira.o__Nitrospirales.f__Nitrospiraceae.g__	1.93094	Asthma_n_Flu_BAL_pre	3.17984	0.317311	0.354119
k__Bacteria.p__Bacteroidetes.c__Flavobacteriia.o__Flavobacteriales.f__Flavobacteriaceae.g__Flavobacterium	3.2846	Asthma_n_Flu_BAL_pre	2.88579	0.197023	0.354119
k__Bacteria.p__TM7.c__TM7_3.o__EW055.f__.g__	0.450048	Asthma_n_Flu_BAL_pre	2.84762	0.317311	0.354119
k__Bacteria.p__Firmicutes.c__Erysipelotrichi.o__Erysipelotrichales.f__Erysipelotrichaceae.g__Bulleidia	0.424699	Asthma_n_Flu_BAL_post	2.74226	0.317311	0.354119
k__Bacteria.p__Acidobacteria.c___Chloracidobacteria_.o__DS_100.f__.g__	1.33439		NA	0.317311	0.354119
k__Bacteria.p__TM7.c__TM7_3.o__CW040.f__F16.g__	0.123669	Asthma_n_Flu_BAL_post	2.3859	0.317311	0.354119
k__Bacteria.p__Bacteroidetes.c__Sphingobacteriia.o__Sphingobacteriales.f__Sphingobacteriaceae.g__	1.83707	Asthma_n_Flu_BAL_pre	2.45795	0.317311	0.354119
k__Bacteria.p__Firmicutes.c__Clostridia.o__Clostridiales.f__Lachnospiraceae.g__Moryella	0.123669	Asthma_n_Flu_BAL_post	2.89087	0.317311	0.354119
k__Bacteria.p__Cyanobacteria.c__Oscillatoriophycideae.o__Oscillatoriales.f__Phormidiaceae.g__Microcoleus	2.77841	Asthma_n_Flu_BAL_pre	2.93382	0.317311	0.354119
k__Bacteria.p__Proteobacteria.c__Alphaproteobacteria.o__Rhizobiales.f__Methylocystaceae.g__Methylosinus	2.20806	Asthma_n_Flu_BAL_pre	2.79291	0.317311	0.354119
k__Bacteria.p__Proteobacteria.c__Gammaproteobacteria.o__Legionellales.f__Coxiellaceae.g__Aquicella	2.32159	Asthma_n_Flu_BAL_pre	2.98192	0.317311	0.354119
k__Bacteria.p__Cyanobacteria.c__4C0d_2.o__MLE1_12.f__.g__	0.239338	Asthma_n_Flu_BAL_pre	3.15351	0.317311	0.354119
k__Bacteria.p__Firmicutes.c__Bacilli.o__Bacillales.f__Paenibacillaceae.g__Brevibacillus	2.49702	Asthma_n_Flu_BAL_pre	2.69625	0.317311	0.354119
k__Bacteria.p__Cyanobacteria.c__Nostocophycideae.o__Stigonematales.f__Rivulariaceae.g__Calothrix	0.483782	Asthma_n_Flu_BAL_pre	2.89105	0.317311	0.354119
k__Bacteria.p__Planctomycetes.c__OM190.o__CL500_15.f__.g__	2.13002	Asthma_n_Flu_BAL_pre	2.15249	0.317311	0.354119
k__Bacteria.p__Actinobacteria.c__Actinobacteria.o__Actinomycetales.f__Glycomycetaceae.g__Glycomyces	1.88172	Asthma_n_Flu_BAL_pre	2.74766	0.317311	0.354119
k__Bacteria.p__Actinobacteria.c__Actinobacteria.o__Actinomycetales.f__Pseudonocardiaceae.g__Saccharopolyspora	0.483782	Asthma_n_Flu_BAL_pre	3.06777	0.317311	0.354119
k__Bacteria.p__OP11.c__.o__.f__.g__	2.04887	Asthma_n_Flu_BAL_pre	2.41435	0.317311	0.354119
k__Bacteria.p__Planctomycetes.c__Planctomycetia.o__Gemmatales.f__Isosphaeraceae.g__	0.594027	Asthma_n_Flu_BAL_pre	2.32577	0.317311	0.354119
k__Bacteria.p__Actinobacteria.c__Actinobacteria.o__Actinomycetales.f__Micrococcaceae.g__Rothia	2.98131	Asthma_n_Flu_BAL_pre	2.65934	0.200185	0.354119
k__Bacteria.p__Proteobacteria.c__Betaproteobacteria.o__Rhodocyclales.f__Rhodocyclaceae.g__Azospira	0.239338	Asthma_n_Flu_BAL_pre	2.88334	0.317311	0.354119
k__Bacteria.p__Actinobacteria.c__Actinobacteria.o__Actinomycetales.f__Micrococcaceae.g__Arthrobacter	1.82727	Asthma_n_Flu_BAL_pre	2.4459	0.317311	0.354119
k__Bacteria.p__Proteobacteria.c__Betaproteobacteria.o__Burkholderiales.f__Comamonadaceae.g__Rubrivivax	1.93165	Asthma_n_Flu_BAL_pre	2.43767	0.317311	0.354119
k__Bacteria.p__Actinobacteria.c__Actinobacteria.o__Actinomycetales.f__Nocardioidaceae.g__Friedmanniella	0.914824	Asthma_n_Flu_BAL_post	3.25621	0.317311	0.354119
k__Bacteria.p__Proteobacteria.c__Gammaproteobacteria.o__Legionellales.f__Legionellaceae.g__	2.05084	Asthma_n_Flu_BAL_pre	2.68668	0.317311	0.354119
k__Bacteria.p__Actinobacteria.c__Actinobacteria.o__Actinomycetales.f__Microbacteriaceae.g__Pseudoclavibacter	2.263	Asthma_n_Flu_BAL_pre	2.82181	0.317311	0.354119
k__Bacteria.p__Actinobacteria.c__Actinobacteria.o__Actinomycetales.f__Microbacteriaceae.g__Agromyces	0.594027	Asthma_n_Flu_BAL_pre	2.54738	0.317311	0.354119
k__Bacteria.p__Proteobacteria.c__Alphaproteobacteria.o__Rhodospirillales.f__Rhodospirillaceae.g__Telmatospirillum	2.40494	Asthma_n_Flu_BAL_pre	2.59338	0.317311	0.354119
k__Bacteria.p__Proteobacteria.c__Epsilonproteobacteria.o__Campylobacterales.f__Helicobacteraceae.g__Sulfuricurvum	0.770119	Asthma_n_Flu_BAL_pre	2.55035	0.317311	0.354119
k__Bacteria.p__Bacteroidetes.c__Cytophagia.o__Cytophagales.f__Cytophagaceae.g__Pontibacter	1.8612	Asthma_n_Flu_BAL_pre	2.66269	0.317311	0.354119
k__Bacteria.p__Cyanobacteria.c__.o__.f__.g__	2.04008	Asthma_n_Flu_BAL_pre	2.80228	0.317311	0.354119
k__Bacteria.p__Firmicutes.c__Clostridia.o__Clostridiales.f___Mogibacteriaceae_.g__	0.483782	Asthma_n_Flu_BAL_pre	3.1583	0.317311	0.354119
k__Bacteria.p__Cyanobacteria.c__ML635J_21.o__.f__.g__	2.32888	Asthma_n_Flu_BAL_pre	2.82019	0.317311	0.354119
k__Bacteria.p__Bacteroidetes.c__Flavobacteriia.o__Flavobacteriales.f__Cryomorphaceae.g__	2.20312	Asthma_n_Flu_BAL_pre	2.62826	0.317311	0.354119
k__Bacteria.p__Gemmatimonadetes.c__Gemm_1.o__.f__.g__	1.6879	Asthma_n_Flu_BAL_pre	3.07908	0.317311	0.354119
k__Bacteria.p__Firmicutes.c__Bacilli.o__Lactobacillales.f__Leuconostocaceae.g__	1.18275	Asthma_n_Flu_BAL_pre	3.06031	0.317311	0.354119
k__Bacteria.p__Firmicutes.c__Bacilli.o__Lactobacillales.f__Lactobacillaceae.g__	2.33814	Asthma_n_Flu_BAL_pre	2.45696	0.317311	0.354119
k__Bacteria.p__Proteobacteria.c__Deltaproteobacteria.o__Myxococcales.f__Cystobacterineae.g__	2.41853	Asthma_n_Flu_BAL_pre	2.83125	0.317311	0.354119
k__Bacteria.p__Bacteroidetes.c___Saprospirae_.o___Saprospirales_.f__Chitinophagaceae.g__Segetibacter	2.18244	Asthma_n_Flu_BAL_pre	2.85048	0.317311	0.354119
k__Bacteria.p__Bacteroidetes.c__Bacteroidia.o__Bacteroidales.f__Porphyromonadaceae.g__Tannerella	2.31091	Asthma_n_Flu_BAL_pre	2.4252	0.317311	0.354119
k__Bacteria.p__Gemmatimonadetes.c__Gemm_5.o__.f__.g__	1.78436	Asthma_n_Flu_BAL_pre	2.35208	0.317311	0.354119
k__Bacteria.p__Proteobacteria.c__Betaproteobacteria.o__Burkholderiales.f__Alcaligenaceae.g__	1.21185	Asthma_n_Flu_BAL_pre	2.6351	0.317311	0.354119
k__Bacteria.p__Planctomycetes.c__Planctomycetia.o__Planctomycetales.f__Planctomycetaceae.g__Planctomyces	1.65473	Asthma_n_Flu_BAL_pre	2.51948	0.317311	0.354119
k__Bacteria.p__Proteobacteria.c__Alphaproteobacteria.o__Rickettsiales.f__mitochondria.g__	2.48485	Asthma_n_Flu_BAL_pre	2.80825	0.317311	0.354119
k__Bacteria.p__Proteobacteria.c__Betaproteobacteria.o__Methylophilales.f__Methylophilaceae.g__	2.98331	Asthma_n_Flu_BAL_pre	2.79551	0.317311	0.354119
k__Bacteria.p__Proteobacteria.c__Betaproteobacteria.o__Burkholderiales.f__.g__	1.7811		NA	0.319137	0.354738
k__Bacteria.p__Firmicutes.c__Bacilli.o__Bacillales.f__Bacillaceae.g__	2.02312		NA	0.336668	0.371267
k__Bacteria.p__Bacteroidetes.c__Bacteroidia.o__Bacteroidales.f__Prevotellaceae.g__Prevotella	3.01886	Asthma_n_Flu_BAL_pre	2.72693	0.335822	0.371267
k__Bacteria.p__Actinobacteria.c__Actinobacteria.o__Actinomycetales.f__Nocardiaceae.g__Rhodococcus	2.17344		NA	0.400499	0.439918
k__Bacteria.p__Proteobacteria.c__Alphaproteobacteria.o__Rhizobiales.f__.g__	3.35095	Asthma_n_Flu_BAL_pre	3.08226	0.406429	0.444681
k__Bacteria.p__Firmicutes.c__Clostridia.o__Clostridiales.f___Tissierellaceae_.g__Anaerococcus	3.10593	Asthma_n_Flu_BAL_pre	2.78692	0.42007	0.457811
k__Bacteria.p__Proteobacteria.c__Alphaproteobacteria.o__Sphingomonadales.f__Sphingomonadaceae.g__Novosphingobium	2.50865	Asthma_n_Flu_BAL_pre	2.20848	0.470393	0.51066
k__Bacteria.p__Actinobacteria.c__Coriobacteriia.o__Coriobacteriales.f__Coriobacteriaceae.g__	2.07041		NA	0.475076	0.513745
k__Bacteria.p__Firmicutes.c__Bacilli.o__Lactobacillales.f__Carnobacteriaceae.g__Granulicatella	3.03925	Asthma_n_Flu_BAL_pre	2.66624	0.506591	0.54571
k__Bacteria.p__Bacteroidetes.c__Bacteroidia.o__Bacteroidales.f__Bacteroidaceae.g__Bacteroides	1.25838	Asthma_n_Flu_BAL_post	2.03186	0.528336	0.566946
k__Bacteria.p__Actinobacteria.c__Actinobacteria.o__Actinomycetales.f__Micrococcaceae.g__Kocuria	1.37268		NA	0.592177	0.633017
k__Bacteria.p__Bacteroidetes.c__Bacteroidia.o__Bacteroidales.f__Porphyromonadaceae.g__Porphyromonas	3.04113	Asthma_n_Flu_BAL_pre	2.76864	0.618402	0.658527
k__Bacteria.p__Firmicutes.c__Bacilli.o__Bacillales.f__Staphylococcaceae.g__Staphylococcus	2.58728	Asthma_n_Flu_BAL_pre	2.24049	0.628542	0.666781
k__Bacteria.p__Actinobacteria.c__Actinobacteria.o__Actinomycetales.f__Propionibacteriaceae.g__	2.99929	Asthma_n_Flu_BAL_pre	2.7682	0.669146	0.707165
k__Bacteria.p__Firmicutes.c__Bacilli.o__Lactobacillales.f__Streptococcaceae.g__Lactococcus	1.59403		NA	0.674219	0.707169
k__Bacteria.p__Proteobacteria.c__Betaproteobacteria.o__Rhodocyclales.f__Rhodocyclaceae.g__Azoarcus	0.855538	Asthma_n_Flu_BAL_post	2.05459	0.674219	0.707169
k__Bacteria.p__Actinobacteria.c__Actinobacteria.o__Actinomycetales.f__Microbacteriaceae.g__Microbacterium	2.14104		NA	0.721	0.753405
k__Bacteria.p__Bacteroidetes.c__Sphingobacteriia.o__Sphingobacteriales.f__Sphingobacteriaceae.g__Pedobacter	3.32048	Asthma_n_Flu_BAL_pre	3.10835	0.858282	0.89351
k__Bacteria.p__Proteobacteria.c__Betaproteobacteria.o__Burkholderiales.f__Burkholderiaceae.g__Lautropia	0.239338	Asthma_n_Flu_BAL_pre	2.10883	0.902035	0.902035
k__Bacteria.p__Proteobacteria.c__Betaproteobacteria.o__Burkholderiales.f__Burkholderiaceae.g__	1.06355	Asthma_n_Flu_BAL_post	2.06222	0.902035	0.902035
k__Bacteria.p__Firmicutes.c__Clostridia.o__Clostridiales.f__Veillonellaceae.g__Dialister	2.19525	Asthma_n_Flu_BAL_pre	2.04442	0.902035	0.902035
k__Bacteria.p__Firmicutes.c__Bacilli.o__Gemellales.f__.g__	0.308756		NA	0.902035	0.902035
k__Bacteria.p__Proteobacteria.c__Gammaproteobacteria.o__Cardiobacteriales.f__Cardiobacteriaceae.g__Cardiobacterium	1.43913	Asthma_n_Flu_BAL_pre	2.16928	0.902035	0.902035
k__Bacteria.p__Acidobacteria.c___Chloracidobacteria_.o__RB41.f__Ellin6075.g__	2.56975	Asthma_n_Flu_BAL_pre	2.71271	0.902035	0.902035
k__Bacteria.p__Actinobacteria.c__Coriobacteriia.o__Coriobacteriales.f__Coriobacteriaceae.g__Atopobium	1.92647	Asthma_n_Flu_BAL_pre	2.1717	0.902035	0.902035
k__Bacteria.p__Proteobacteria.c__Betaproteobacteria.o__Neisseriales.f__Neisseriaceae.g__Eikenella	1.08444		NA	0.902035	0.902035
k__Bacteria.p__Proteobacteria.c__Betaproteobacteria.o__Neisseriales.f__Neisseriaceae.g__	1.85212	Asthma_n_Flu_BAL_pre	2.63321	0.902035	0.902035
k__Bacteria.p__Firmicutes.c__Clostridia.o__Clostridiales.f__Lachnospiraceae.g__Catonella	0.292997	Asthma_n_Flu_BAL_pre	2.18924	0.902035	0.902035
k__Bacteria.p__Bacteroidetes.c__Bacteroidia.o__Bacteroidales.f__.g__	1.73905	Asthma_n_Flu_BAL_pre	2.90835	0.902035	0.902035

## Sheet: Lung.AF
Taxa	Log.higheset.class.average	Class	LDA.effect.size	p.value	padj
k__Bacteria.p__Fusobacteria.c__Fusobacteriia.o__Fusobacteriales.f__Leptotrichiaceae.g__Leptotrichia	3.32484	Asthma_n_Flu_Lung_post	3.079	0.002093	0.0405303
k__Bacteria.p__Proteobacteria.c__Alphaproteobacteria.o__Rhodospirillales.f__Rhodospirillaceae.g__Azospirillum	3.94828	Asthma_n_Flu_Lung_pre	3.61775	0.002093	0.0405303
k__Bacteria.p__Proteobacteria.c__Betaproteobacteria.o__Burkholderiales.f__Comamonadaceae.g__	3.79534	Asthma_n_Flu_Lung_pre	3.49758	0.00388491	0.0405303
k__Bacteria.p__Proteobacteria.c__Betaproteobacteria.o__Rhodocyclales.f__Rhodocyclaceae.g__	3.15512	Asthma_n_Flu_Lung_pre	2.85342	0.002093	0.0405303
k__Bacteria.p__Actinobacteria.c__Actinobacteria.o__Actinomycetales.f__Nocardioidaceae.g__	3.77703	Asthma_n_Flu_Lung_pre	3.46013	0.00369988	0.0405303
k__Bacteria.p__Proteobacteria.c__Alphaproteobacteria.o__Rhizobiales.f__Hyphomicrobiaceae.g__	3.35757	Asthma_n_Flu_Lung_pre	3.04898	0.00280167	0.0405303
k__Bacteria.p__Proteobacteria.c__Alphaproteobacteria.o__Rhizobiales.f__Hyphomicrobiaceae.g__Devosia	3.94431	Asthma_n_Flu_Lung_pre	3.63179	0.002093	0.0405303
k__Bacteria.p__Proteobacteria.c__Alphaproteobacteria.o__Rhodobacterales.f__Rhodobacteraceae.g__Rhodobacter	3.84217	Asthma_n_Flu_Lung_pre	3.55255	0.002093	0.0405303
k__Bacteria.p__Proteobacteria.c__Alphaproteobacteria.o__Rhodobacterales.f__Rhodobacteraceae.g__Paracoccus	4.87914	Asthma_n_Flu_Lung_pre	4.57966	0.00369988	0.0405303
k__Bacteria.p__Actinobacteria.c__Actinobacteria.o__Actinomycetales.f__Propionibacteriaceae.g__Propionibacterium	4.42279	Asthma_n_Flu_Lung_pre	4.07655	0.00394775	0.0405303
k__Bacteria.p__Proteobacteria.c__Alphaproteobacteria.o__Rhizobiales.f__Bradyrhizobiaceae.g__Balneimonas	3.92722	Asthma_n_Flu_Lung_pre	3.64067	0.002093	0.0405303
k__Bacteria.p__Proteobacteria.c__Gammaproteobacteria.o__Xanthomonadales.f__Xanthomonadaceae.g__	2.83459	Asthma_n_Flu_Lung_pre	2.55248	0.002093	0.0405303
k__Bacteria.p__Proteobacteria.c__Alphaproteobacteria.o__Caulobacterales.f__Caulobacteraceae.g__Phenylobacterium	4.60673	Asthma_n_Flu_Lung_pre	4.30877	0.002093	0.0405303
k__Bacteria.p__Actinobacteria.c__Actinobacteria.o__Actinomycetales.f__Geodermatophilaceae.g__	3.88275	Asthma_n_Flu_Lung_pre	3.55153	0.00388491	0.0405303
k__Bacteria.p__Actinobacteria.c__Actinobacteria.o__Actinomycetales.f__Nocardioidaceae.g__Nocardioides	3.82957	Asthma_n_Flu_Lung_pre	3.52129	0.002093	0.0405303
k__Bacteria.p__Proteobacteria.c__Gammaproteobacteria.o__Xanthomonadales.f__Xanthomonadaceae.g__Lysobacter	2.34034	Asthma_n_Flu_Lung_pre	2.03925	0.002093	0.0405303
k__Bacteria.p__Proteobacteria.c__Betaproteobacteria.o__Burkholderiales.f__Oxalobacteraceae.g__	4.47972	Asthma_n_Flu_Lung_pre	4.16826	0.00334562	0.0405303
k__Bacteria.p__Actinobacteria.c__Actinobacteria.o__Actinomycetales.f__Micrococcaceae.g__	3.54909	Asthma_n_Flu_Lung_pre	3.24496	0.00334562	0.0405303
k__Bacteria.p__Proteobacteria.c__Alphaproteobacteria.o__Sphingomonadales.f__Sphingomonadaceae.g__	4.07838	Asthma_n_Flu_Lung_pre	3.78722	0.00394775	0.0405303
k__Bacteria.p__Actinobacteria.c__Actinobacteria.o__Actinomycetales.f__Intrasporangiaceae.g__Janibacter	3.96858	Asthma_n_Flu_Lung_pre	3.68	0.00280167	0.0405303
k__Bacteria.p__Cyanobacteria.c__Chloroplast.o__Streptophyta.f__.g__	4.10736	Asthma_n_Flu_Lung_pre	3.80874	0.00394775	0.0405303
k__Bacteria.p__Actinobacteria.c__Actinobacteria.o__Actinomycetales.f__Microbacteriaceae.g__Agrococcus	4.02421	Asthma_n_Flu_Lung_pre	3.71637	0.002093	0.0405303
k__Bacteria.p__Proteobacteria.c__Gammaproteobacteria.o__Pseudomonadales.f__Moraxellaceae.g__Enhydrobacter	2.62954	Asthma_n_Flu_Lung_pre	2.32698	0.002093	0.0405303
k__Bacteria.p__Proteobacteria.c__Alphaproteobacteria.o__Rhizobiales.f__Bradyrhizobiaceae.g__	3.11174	Asthma_n_Flu_Lung_pre	2.83313	0.00334562	0.0405303
k__Bacteria.p__Proteobacteria.c__Alphaproteobacteria.o__Sphingomonadales.f__Sphingomonadaceae.g__Kaistobacter	3.23787	Asthma_n_Flu_Lung_pre	2.96118	0.00280167	0.0405303
k__Bacteria.p___Thermi_.c__Deinococci.o__Deinococcales.f__Deinococcaceae.g__Deinococcus	4.49642	Asthma_n_Flu_Lung_pre	4.18536	0.002093	0.0405303
k__Bacteria.p__Proteobacteria.c__Alphaproteobacteria.o__Rhodobacterales.f__Rhodobacteraceae.g__Rubellimicrobium	4.55466	Asthma_n_Flu_Lung_pre	4.24282	0.002093	0.0405303
k__Bacteria.p__Proteobacteria.c__Alphaproteobacteria.o__Caulobacterales.f__Caulobacteraceae.g__Mycoplana	4.08172	Asthma_n_Flu_Lung_pre	3.77048	0.002093	0.0405303
k__Bacteria.p__Proteobacteria.c__Alphaproteobacteria.o__Caulobacterales.f__Caulobacteraceae.g__	4.71959	Asthma_n_Flu_Lung_pre	4.42139	0.00369988	0.0405303
k__Bacteria.p__Proteobacteria.c__Alphaproteobacteria.o__Rhodobacterales.f__Rhodobacteraceae.g__	3.56152	Asthma_n_Flu_Lung_pre	3.26988	0.00280167	0.0405303
k__Bacteria.p__Proteobacteria.c__Alphaproteobacteria.o__Sphingomonadales.f__Erythrobacteraceae.g__	4.04721	Asthma_n_Flu_Lung_pre	3.72324	0.00476268	0.0473195
k__Bacteria.p__Proteobacteria.c__Alphaproteobacteria.o__Rhodospirillales.f__Rhodospirillaceae.g__	3.10188	Asthma_n_Flu_Lung_pre	2.82365	0.00739713	0.0517799
k__Bacteria.p__Bacteroidetes.c__Bacteroidia.o__Bacteroidales.f__Porphyromonadaceae.g__Parabacteroides	3.01281	Asthma_n_Flu_Lung_post	2.69409	0.00739713	0.0517799
k__Bacteria.p__Proteobacteria.c__Alphaproteobacteria.o__Rhodospirillales.f__Rhodospirillaceae.g__Skermanella	3.63745	Asthma_n_Flu_Lung_pre	3.34541	0.00739713	0.0517799
k__Bacteria.p__Proteobacteria.c__Alphaproteobacteria.o__Rhodospirillales.f__Acetobacteraceae.g__	2.74261	Asthma_n_Flu_Lung_pre	2.4702	0.00739713	0.0517799
k__Bacteria.p__Actinobacteria.c__Actinobacteria.o__Actinomycetales.f__Microbacteriaceae.g__	3.39263	Asthma_n_Flu_Lung_pre	3.07656	0.00739713	0.0517799
k__Bacteria.p__Proteobacteria.c__Alphaproteobacteria.o__Sphingomonadales.f__Sphingomonadaceae.g__Sphingomonas	3.94482	Asthma_n_Flu_Lung_pre	3.65136	0.00639227	0.0517799
k__Bacteria.p__Firmicutes.c__Clostridia.o__Clostridiales.f__Peptococcaceae.g__Desulfotomaculum	3.26798	Asthma_n_Flu_Lung_pre	2.96262	0.00739713	0.0517799
k__Bacteria.p__Proteobacteria.c__Alphaproteobacteria.o__Rhizobiales.f__Methylocystaceae.g__Pleomorphomonas	3.54414	Asthma_n_Flu_Lung_pre	3.24168	0.00739713	0.0517799
k__Bacteria.p__TM7.c__TM7_3.o__CW040.f__F16.g__	2.77281	Asthma_n_Flu_Lung_post	2.45799	0.00739713	0.0517799
k__Bacteria.p__Firmicutes.c__Bacilli.o__Bacillales.f___Exiguobacteraceae_.g__	1.8956		NA	0.00739713	0.0517799
k__Bacteria.p__Bacteroidetes.c__Bacteroidia.o__Bacteroidales.f__Bacteroidaceae.g__Bacteroides	4.03606	Asthma_n_Flu_Lung_post	3.70141	0.00739713	0.0517799
k__Bacteria.p__Verrucomicrobia.c__Verrucomicrobiae.o__Verrucomicrobiales.f__Verrucomicrobiaceae.g__Akkermansia	3.58416	Asthma_n_Flu_Lung_post	3.24298	0.00739713	0.0517799
k__Bacteria.p__Proteobacteria.c__Alphaproteobacteria.o__Rhizobiales.f__Aurantimonadaceae.g__Aurantimonas	2.44934	Asthma_n_Flu_Lung_pre	2.18066	0.00739713	0.0517799
k__Bacteria.p__Actinobacteria.c__Actinobacteria.o__Actinomycetales.f__Microbacteriaceae.g__Microbacterium	3.64788	Asthma_n_Flu_Lung_pre	3.3646	0.00910593	0.0609701
k__Bacteria.p__Firmicutes.c__Bacilli.o__Bacillales.f__Bacillaceae.g__	2.57116	Asthma_n_Flu_Lung_post	2.28949	0.00910593	0.0609701
k__Bacteria.p__Proteobacteria.c__Alphaproteobacteria.o__Sphingomonadales.f__Sphingomonadaceae.g__Novosphingobium	2.90008	Asthma_n_Flu_Lung_pre	2.61444	0.00987554	0.0647163
k__Bacteria.p__Firmicutes.c__Bacilli.o__Lactobacillales.f__Lactobacillaceae.g__Lactobacillus	5.19838	Asthma_n_Flu_Lung_post	4.91006	0.0104056	0.0667694
k__Bacteria.p__Firmicutes.c__Bacilli.o__Bacillales.f___Exiguobacteraceae_.g__Exiguobacterium	3.30844	Asthma_n_Flu_Lung_pre	3.01017	0.0131951	0.0812818
k__Bacteria.p__Firmicutes.c__Bacilli.o__Bacillales.f__Planococcaceae.g__	3.86312	Asthma_n_Flu_Lung_pre	3.53895	0.0131951	0.0812818
k__Bacteria.p__Actinobacteria.c__Actinobacteria.o__Actinomycetales.f__Micrococcaceae.g__Kocuria	2.23849		NA	0.0155676	0.0940163
k__Bacteria.p__Proteobacteria.c__Alphaproteobacteria.o__Rhizobiales.f__Rhizobiaceae.g__	1.12907		NA	0.0222296	0.100687
k__Bacteria.p__Proteobacteria.c__Alphaproteobacteria.o__Rhizobiales.f__Rhizobiaceae.g__Agrobacterium	3.56418	Asthma_n_Flu_Lung_pre	3.24132	0.0210252	0.100687
k__Bacteria.p__Proteobacteria.c__Gammaproteobacteria.o__Pseudomonadales.f__Moraxellaceae.g__	1.50692		NA	0.0222296	0.100687
k__Bacteria.p__Firmicutes.c__Clostridia.o__Clostridiales.f__Veillonellaceae.g__Dialister	2.56219	Asthma_n_Flu_Lung_post	2.31875	0.0222296	0.100687
k__Bacteria.p__Proteobacteria.c__Alphaproteobacteria.o__Rhodospirillales.f__Acetobacteraceae.g__Roseomonas	3.13873	Asthma_n_Flu_Lung_pre	2.84928	0.0222296	0.100687
k__Bacteria.p__Actinobacteria.c__Actinobacteria.o__Actinomycetales.f__Intrasporangiaceae.g__	2.88422	Asthma_n_Flu_Lung_pre	2.58979	0.0222296	0.100687
k__Bacteria.p__Actinobacteria.c__Actinobacteria.o__Actinomycetales.f__Dietziaceae.g__Dietzia	3.22611	Asthma_n_Flu_Lung_pre	2.92642	0.0222296	0.100687
k__Bacteria.p__Proteobacteria.c__Epsilonproteobacteria.o__Campylobacterales.f__Campylobacteraceae.g__Campylobacter	2.73491	Asthma_n_Flu_Lung_post	2.49657	0.0222296	0.100687
k__Bacteria.p__Bacteroidetes.c__Bacteroidia.o__Bacteroidales.f__.g__	3.51729	Asthma_n_Flu_Lung_post	3.18522	0.0222296	0.100687
k__Bacteria.p__Proteobacteria.c__Gammaproteobacteria.o__Acidithiobacillales.f__.g__	0.971151		NA	0.0222296	0.100687
k__Bacteria.p__Proteobacteria.c__Alphaproteobacteria.o__Rhizobiales.f__Brucellaceae.g__Ochrobactrum	3.43587	Asthma_n_Flu_Lung_pre	3.13913	0.0222296	0.100687
k__Bacteria.p__Nitrospirae.c__Nitrospira.o__Nitrospirales.f__Nitrospiraceae.g__Nitrospira	3.08917	Asthma_n_Flu_Lung_pre	2.79749	0.0222296	0.100687
k__Bacteria.p__Cyanobacteria.c__4C0d_2.o__YS2.f__.g__	2.66688	Asthma_n_Flu_Lung_post	2.32982	0.0222296	0.100687
k__Bacteria.p__Chloroflexi.c__Thermomicrobia.o__JG30_KF_CM45.f__.g__	2.45313	Asthma_n_Flu_Lung_pre	2.17268	0.0222296	0.100687
k__Bacteria.p__Firmicutes.c__Clostridia.o__Clostridiales.f__Dehalobacteriaceae.g__Dehalobacterium	2.33169	Asthma_n_Flu_Lung_post	2.02516	0.0222296	0.100687
k__Bacteria.p__Firmicutes.c__Clostridia.o__Clostridiales.f___Tissierellaceae_.g__Peptoniphilus	2.94383	Asthma_n_Flu_Lung_post	2.60478	0.0200963	0.100687
k__Bacteria.p__Actinobacteria.c__Actinobacteria.o__Actinomycetales.f__Microbacteriaceae.g__Curtobacterium	1.3411		NA	0.0222296	0.100687
k__Bacteria.p__Proteobacteria.c__Alphaproteobacteria.o__Rhizobiales.f__.g__	2.97349	Asthma_n_Flu_Lung_pre	2.66247	0.0239683	0.10546
k__Bacteria.p__Firmicutes.c__Bacilli.o__Lactobacillales.f__Enterococcaceae.g__Enterococcus	3.04091	Asthma_n_Flu_Lung_post	2.76453	0.0239683	0.10546
k__Bacteria.p__Firmicutes.c__Bacilli.o__Bacillales.f__Bacillaceae.g__Bacillus	3.86138	Asthma_n_Flu_Lung_pre	3.58594	0.0277684	0.12046
k__Bacteria.p__Proteobacteria.c__Gammaproteobacteria.o__Pseudomonadales.f__Moraxellaceae.g__Acinetobacter	2.13709		NA	0.0308885	0.132134
k__Bacteria.p__Proteobacteria.c__Betaproteobacteria.o__Burkholderiales.f__Alcaligenaceae.g__Sutterella	4.20066	Asthma_n_Flu_Lung_post	3.81484	0.0340869	0.143819
k__Bacteria.p__Firmicutes.c__Clostridia.o__Clostridiales.f__Clostridiaceae.g__	3.68548	Asthma_n_Flu_Lung_pre	3.37877	0.0360487	0.150041
k__Bacteria.p__Proteobacteria.c__Betaproteobacteria.o__Burkholderiales.f__Burkholderiaceae.g__Lautropia	2.86367	Asthma_n_Flu_Lung_pre	2.53289	0.0529758	0.173364
k__Bacteria.p__Proteobacteria.c__Gammaproteobacteria.o__Methylococcales.f__Crenotrichaceae.g__Crenothrix	1.42096		NA	0.0585386	0.173364
k__Bacteria.p__Actinobacteria.c__Actinobacteria.o__Actinomycetales.f__Geodermatophilaceae.g__Geodermatophilus	4.42977	Asthma_n_Flu_Lung_pre	4.1605	0.0463198	0.173364
k__Bacteria.p__Actinobacteria.c__Actinobacteria.o__Actinomycetales.f__Sporichthyaceae.g__	2.1385		NA	0.0585386	0.173364
k__Bacteria.p__Proteobacteria.c__Alphaproteobacteria.o__Rhizobiales.f__Methylobacteriaceae.g__	3.63485	Asthma_n_Flu_Lung_pre	3.29524	0.0529758	0.173364
k__Bacteria.p__Proteobacteria.c__Betaproteobacteria.o__Burkholderiales.f__Burkholderiaceae.g__	1.21179		NA	0.0585386	0.173364
k__Bacteria.p__Actinobacteria.c__Coriobacteriia.o__Coriobacteriales.f__Coriobacteriaceae.g__Adlercreutzia	2.67739	Asthma_n_Flu_Lung_post	2.34725	0.0495102	0.173364
k__Bacteria.p__Proteobacteria.c__Gammaproteobacteria.o__Pseudomonadales.f__Pseudomonadaceae.g__	1.23627		NA	0.0585386	0.173364
k__Bacteria.p__Firmicutes.c__Bacilli.o__Bacillales.f__Planococcaceae.g__Planomicrobium	2.7742	Asthma_n_Flu_Lung_pre	2.46577	0.0585386	0.173364
k__Bacteria.p__Firmicutes.c__Clostridia.o__Clostridiales.f___Tissierellaceae_.g__Finegoldia	2.97284	Asthma_n_Flu_Lung_post	2.59309	0.0463198	0.173364
k__Bacteria.p__SR1.c__.o__.f__.g__	2.018		NA	0.0585386	0.173364
k__Bacteria.p__Proteobacteria.c__Gammaproteobacteria.o__Alteromonadales.f___Chromatiaceae_.g__Rheinheimera	1.75418		NA	0.0585386	0.173364
k__Bacteria.p__Firmicutes.c__Bacilli.o__Gemellales.f__.g__	1.41513		NA	0.0585386	0.173364
k__Bacteria.p__Proteobacteria.c__Gammaproteobacteria.o__Cardiobacteriales.f__Cardiobacteriaceae.g__Cardiobacterium	1.70394		NA	0.0585386	0.173364
k__Bacteria.p__Proteobacteria.c__Deltaproteobacteria.o__Myxococcales.f__.g__	3.13195	Asthma_n_Flu_Lung_pre	2.85849	0.0495102	0.173364
k__Bacteria.p__Proteobacteria.c__Betaproteobacteria.o__Burkholderiales.f__Comamonadaceae.g__Tepidimonas	1.41202		NA	0.0585386	0.173364
k__Bacteria.p__Firmicutes.c__Clostridia.o__Clostridiales.f__Veillonellaceae.g__Selenomonas	2.80479	Asthma_n_Flu_Lung_post	2.48659	0.0493362	0.173364
k__Bacteria.p__Proteobacteria.c__Alphaproteobacteria.o__Rhodospirillales.f__.g__	2.87776	Asthma_n_Flu_Lung_pre	2.55357	0.0585386	0.173364
k__Bacteria.p__Bacteroidetes.c__Bacteroidia.o__Bacteroidales.f__Prevotellaceae.g__Prevotella	3.69233	Asthma_n_Flu_Lung_post	3.31699	0.0529758	0.173364
k__Bacteria.p__Proteobacteria.c__Alphaproteobacteria.o__Rhizobiales.f__Rhizobiaceae.g__Rhizobium	2.66041	Asthma_n_Flu_Lung_pre	2.38966	0.0585386	0.173364
k__Bacteria.p__Proteobacteria.c__Betaproteobacteria.o__Neisseriales.f__Neisseriaceae.g__Kingella	2.75402	Asthma_n_Flu_Lung_post	2.53686	0.0585386	0.173364
k__Bacteria.p__Proteobacteria.c__Betaproteobacteria.o__Gallionellales.f__Gallionellaceae.g__Gallionella	2.4788	Asthma_n_Flu_Lung_pre	2.24503	0.0585386	0.173364
k__Bacteria.p__Actinobacteria.c__Actinobacteria.o__Actinomycetales.f__Micrococcaceae.g__Arthrobacter	2.99951	Asthma_n_Flu_Lung_pre	2.65686	0.0495102	0.173364
k__Bacteria.p__Bacteroidetes.c__Bacteroidia.o__Bacteroidales.f___Odoribacteraceae_.g__Odoribacter	3.35551	Asthma_n_Flu_Lung_post	3.02479	0.0585386	0.173364
k__Bacteria.p__Firmicutes.c__Bacilli.o__Lactobacillales.f__Streptococcaceae.g__Lactococcus	1.86495		NA	0.0585386	0.173364
k__Bacteria.p__Proteobacteria.c__Alphaproteobacteria.o__Rhodospirillales.f__Rhodospirillaceae.g__Rhodospirillum	2.25529	Asthma_n_Flu_Lung_pre	2.0352	0.0585386	0.173364
k__Bacteria.p__Proteobacteria.c__Epsilonproteobacteria.o__Campylobacterales.f__Helicobacteraceae.g__Sulfuricurvum	1.18075		NA	0.0585386	0.173364
k__Bacteria.p__Firmicutes.c__Bacilli.o__Lactobacillales.f__Streptococcaceae.g__Streptococcus	5.65996	Asthma_n_Flu_Lung_post	5.19575	0.0546639	0.173364
k__Bacteria.p__Planctomycetes.c__Planctomycetia.o__Planctomycetales.f__Planctomycetaceae.g__Planctomyces	3.02265	Asthma_n_Flu_Lung_pre	2.75107	0.0585386	0.173364
k__Bacteria.p__Actinobacteria.c__Actinobacteria.o__Actinomycetales.f__Micrococcaceae.g__Microbispora	1.97619		NA	0.0495102	0.173364
k__Bacteria.p__Bacteroidetes.c__Bacteroidia.o__Bacteroidales.f__S24_7.g__	5.00697	Asthma_n_Flu_Lung_post	4.6267	0.0781691	0.229296
k__Bacteria.p__TM7.c__TM7_3.o__.f__.g__	3.41725	Asthma_n_Flu_Lung_pre	3.07386	0.0873986	0.249248
k__Bacteria.p__Firmicutes.c__Clostridia.o__Clostridiales.f__Clostridiaceae.g__Clostridium	2.6645	Asthma_n_Flu_Lung_pre	2.30881	0.0873986	0.249248
k__Bacteria.p__Bacteroidetes.c__Bacteroidia.o__Bacteroidales.f__Rikenellaceae.g__	3.08845	Asthma_n_Flu_Lung_pre	2.70988	0.0869826	0.249248
k__Bacteria.p__Proteobacteria.c__Betaproteobacteria.o__Burkholderiales.f__.g__	2.02327		NA	0.0968362	0.273629
k__Bacteria.p__Firmicutes.c__Clostridia.o__Clostridiales.f__Ruminococcaceae.g__Ruminococcus	2.8508	Asthma_n_Flu_Lung_post	2.55338	0.104415	0.284599
k__Bacteria.p__Firmicutes.c__Clostridia.o__Clostridiales.f___Tissierellaceae_.g__Anaerococcus	3.61409	Asthma_n_Flu_Lung_post	3.30189	0.103095	0.284599
k__Bacteria.p__Firmicutes.c__Bacilli.o__Lactobacillales.f__Aerococcaceae.g__Facklamia	2.57171	Asthma_n_Flu_Lung_pre	2.2686	0.104415	0.284599
k__Bacteria.p__Bacteroidetes.c__Bacteroidia.o__Bacteroidales.f__Porphyromonadaceae.g__Porphyromonas	3.18678	Asthma_n_Flu_Lung_post	2.82119	0.103095	0.284599
k__Bacteria.p__Proteobacteria.c__Alphaproteobacteria.o__Rhizobiales.f__Beijerinckiaceae.g__	3.32823	Asthma_n_Flu_Lung_pre	3.01939	0.106832	0.288633
k__Bacteria.p__Proteobacteria.c__Betaproteobacteria.o__Burkholderiales.f__Comamonadaceae.g__Comamonas	2.76373	Asthma_n_Flu_Lung_pre	2.35376	0.108043	0.289369
k__Bacteria.p__Proteobacteria.c__Betaproteobacteria.o__Burkholderiales.f__Oxalobacteraceae.g__Massilia	2.17425	Asthma_n_Flu_Lung_pre	2.086	0.139649	0.302902
k__Bacteria.p__TM7.c__.o__.f__.g__	1.0961		NA	0.139649	0.302902
k__Bacteria.p__Proteobacteria.c__Betaproteobacteria.o__Methylophilales.f__Methylophilaceae.g__	2.71333	Asthma_n_Flu_Lung_pre	2.59298	0.139649	0.302902
k__Bacteria.p__Bacteroidetes.c___Saprospirae_.o___Saprospirales_.f__Saprospiraceae.g__Haliscomenobacter	1.38892		NA	0.139649	0.302902
k__Bacteria.p__Planctomycetes.c__Phycisphaerae.o__WD2101.f__.g__	2.70159	Asthma_n_Flu_Lung_pre	2.50732	0.139649	0.302902
k__Bacteria.p__Proteobacteria.c__Gammaproteobacteria.o__Alteromonadales.f__Shewanellaceae.g__Shewanella	0.613148		NA	0.139649	0.302902
k__Bacteria.p__Firmicutes.c__Bacilli.o__Turicibacterales.f__Turicibacteraceae.g__Turicibacter	2.9625	Asthma_n_Flu_Lung_pre	2.72935	0.139649	0.302902
k__Bacteria.p__Proteobacteria.c__Betaproteobacteria.o__SBla14.f__.g__	1.60355		NA	0.139649	0.302902
k__Bacteria.p__Chloroflexi.c__Anaerolineae.o__envOPS12.f__.g__	2.76327	Asthma_n_Flu_Lung_pre	2.61269	0.139649	0.302902
k__Bacteria.p__Firmicutes.c__Bacilli.o__Bacillales.f__Staphylococcaceae.g__Jeotgalicoccus	1.46024		NA	0.139649	0.302902
k__Bacteria.p__Proteobacteria.c__Alphaproteobacteria.o__Sphingomonadales.f__Sphingomonadaceae.g__Sphingobium	3.00873	Asthma_n_Flu_Lung_pre	2.67744	0.135084	0.302902
k__Bacteria.p__Firmicutes.c__Clostridia.o__Clostridiales.f__Lachnospiraceae.g__Oribacterium	1.95782	Asthma_n_Flu_Lung_post	2.07965	0.139649	0.302902
k__Bacteria.p__Proteobacteria.c__Alphaproteobacteria.o__Rhodobacterales.f__Hyphomonadaceae.g__	2.47887	Asthma_n_Flu_Lung_pre	2.33794	0.139649	0.302902
k__Bacteria.p__Proteobacteria.c__Alphaproteobacteria.o__Rhizobiales.f__Rhodobiaceae.g__Afifella	1.10932		NA	0.139649	0.302902
k__Bacteria.p__TM7.c__TM7_3.o__EW055.f__.g__	3.08583	Asthma_n_Flu_Lung_pre	2.79129	0.139649	0.302902
k__Bacteria.p__Proteobacteria.c__Betaproteobacteria.o__Burkholderiales.f__Burkholderiaceae.g__Burkholderia	1.88491		NA	0.139649	0.302902
k__Bacteria.p__Firmicutes.c__Bacilli.o__Bacillales.f__Thermoactinomycetaceae.g__	1.63383	Asthma_n_Flu_Lung_post	2.18733	0.139649	0.302902
k__Bacteria.p__Proteobacteria.c__Gammaproteobacteria.o__Pasteurellales.f__Pasteurellaceae.g__Haemophilus	0.577744		NA	0.139649	0.302902
k__Bacteria.p__Firmicutes.c__Bacilli.o__Gemellales.f__Gemellaceae.g__Gemella	0.65425		NA	0.139649	0.302902
k__Bacteria.p__Firmicutes.c__Clostridia.o__Clostridiales.f__Lachnospiraceae.g__Catonella	1.18624		NA	0.139649	0.302902
k__Bacteria.p__OD1.c__.o__.f__.g__	2.74339	Asthma_n_Flu_Lung_pre	2.55934	0.139649	0.302902
k__Bacteria.p__Bacteroidetes.c__Cytophagia.o__Cytophagales.f__Cytophagaceae.g__Pontibacter	3.07206	Asthma_n_Flu_Lung_pre	2.75603	0.139649	0.302902
k__Bacteria.p__Firmicutes.c__Clostridia.o__Clostridiales.f___Mogibacteriaceae_.g__	1.40149		NA	0.139649	0.302902
k__Bacteria.p__Acidobacteria.c___Chloracidobacteria_.o__RB41.f__.g__	2.4151	Asthma_n_Flu_Lung_pre	2.25317	0.139649	0.302902
k__Bacteria.p__Bacteroidetes.c__Cytophagia.o__Cytophagales.f__Cytophagaceae.g__Dyadobacter	2.82653	Asthma_n_Flu_Lung_pre	2.68464	0.139649	0.302902
k__Bacteria.p__TM7.c__TM7_1.o__.f__.g__	2.86045	Asthma_n_Flu_Lung_pre	2.61296	0.139649	0.302902
k__Bacteria.p__Proteobacteria.c__Betaproteobacteria.o__Burkholderiales.f__Alcaligenaceae.g__	1.08837		NA	0.139649	0.302902
k__Bacteria.p__Actinobacteria.c__Thermoleophilia.o__Solirubrobacterales.f__.g__	2.78307	Asthma_n_Flu_Lung_pre	2.5115	0.153	0.312388
k__Bacteria.p__Firmicutes.c__Clostridia.o__Clostridiales.f__Lachnospiraceae.g__Anaerostipes	2.52503	Asthma_n_Flu_Lung_post	2.24667	0.153	0.312388
k__Bacteria.p__Proteobacteria.c__Betaproteobacteria.o__Burkholderiales.f__Oxalobacteraceae.g__Cupriavidus	2.13003		NA	0.153	0.312388
k__Bacteria.p__Proteobacteria.c__Gammaproteobacteria.o__Pseudomonadales.f__Pseudomonadaceae.g__Pseudomonas	1.72845		NA	0.153151	0.312388
k__Bacteria.p__Tenericutes.c__Mollicutes.o__RF39.f__.g__	3.23475	Asthma_n_Flu_Lung_post	2.86823	0.153151	0.312388
k__Bacteria.p__Firmicutes.c__Clostridia.o__Clostridiales.f__.g__	4.06902	Asthma_n_Flu_Lung_post	3.66415	0.149541	0.312388
k__Bacteria.p__Actinobacteria.c__Actinobacteria.o__Actinomycetales.f__Micrococcaceae.g__Rothia	2.9912	Asthma_n_Flu_Lung_post	2.50671	0.149541	0.312388
k__Bacteria.p__Proteobacteria.c__Betaproteobacteria.o__Burkholderiales.f__Burkholderiaceae.g__Salinispora	2.15618		NA	0.153	0.312388
k__Bacteria.p__Actinobacteria.c__Actinobacteria.o__Actinomycetales.f__.g__	1.99512		NA	0.153	0.312388
k__Bacteria.p__Actinobacteria.c__Actinobacteria.o__Actinomycetales.f__Nocardioidaceae.g__Pimelobacter	2.73853	Asthma_n_Flu_Lung_pre	2.40713	0.171492	0.347497
k__Bacteria.p__Firmicutes.c__Bacilli.o__Lactobacillales.f__Aerococcaceae.g__Aerococcus	1.50476	Asthma_n_Flu_Lung_pre	2.14126	0.317311	0.372326
k__Bacteria.p__Actinobacteria.c__Thermoleophilia.o__Gaiellales.f__.g__	2.88675	Asthma_n_Flu_Lung_pre	2.76131	0.317311	0.372326
k__Bacteria.p__Chloroflexi.c__Anaerolineae.o__Ardenscatenales.f__Ardenscatenaceae.g__Ardenscatena	2.55216	Asthma_n_Flu_Lung_pre	2.5223	0.317311	0.372326
k__Bacteria.p__Bacteroidetes.c__Flavobacteriia.o__Flavobacteriales.f___Weeksellaceae_.g__Chryseobacterium	3.09818	Asthma_n_Flu_Lung_pre	2.80741	0.284005	0.372326
k__Bacteria.p__Actinobacteria.c__Actinobacteria.o__Actinomycetales.f__Pseudonocardiaceae.g__Saccharomonospora	2.24971	Asthma_n_Flu_Lung_pre	2.21939	0.317311	0.372326
k__Bacteria.p__Nitrospirae.c__Nitrospira.o__Nitrospirales.f__Nitrospiraceae.g__	2.43687	Asthma_n_Flu_Lung_pre	2.65919	0.317311	0.372326
k__Bacteria.p__Actinobacteria.c__Actinobacteria.o__Actinomycetales.f__Nocardiaceae.g__Rhodococcus	0.775778	Asthma_n_Flu_Lung_post	2.28811	0.317311	0.372326
k__Bacteria.p__Proteobacteria.c__Deltaproteobacteria.o__Desulfovibrionales.f__Desulfovibrionaceae.g__Desulfovibrio	0.656741	Asthma_n_Flu_Lung_post	2.58876	0.317311	0.372326
k__Bacteria.p__Proteobacteria.c__Betaproteobacteria.o__.f__.g__	1.54948		NA	0.211326	0.372326
k__Bacteria.p__Proteobacteria.c__Alphaproteobacteria.o__Rhizobiales.f__Phyllobacteriaceae.g__Mesorhizobium	2.50383	Asthma_n_Flu_Lung_pre	2.45517	0.317311	0.372326
k__Bacteria.p__Proteobacteria.c__Betaproteobacteria.o__Rhodocyclales.f__Rhodocyclaceae.g__Hydrogenophilus	1.57823	Asthma_n_Flu_Lung_post	2.1216	0.317311	0.372326
k__Bacteria.p__Firmicutes.c__Bacilli.o__Bacillales.f__Bacillaceae.g__Anoxybacillus	1.22101	Asthma_n_Flu_Lung_post	2.46258	0.317311	0.372326
k__Bacteria.p__Firmicutes.c__Bacilli.o__Bacillales.f__Planococcaceae.g__Paenisporosarcina	1.97417	Asthma_n_Flu_Lung_pre	2.18383	0.317311	0.372326
k__Bacteria.p__Actinobacteria.c__Actinobacteria.o__Actinomycetales.f__Pseudonocardiaceae.g__	2.42186	Asthma_n_Flu_Lung_pre	2.51582	0.317311	0.372326
k__Bacteria.p__Actinobacteria.c__Actinobacteria.o__Actinomycetales.f__Promicromonosporaceae.g__Promicromonospora	2.52678	Asthma_n_Flu_Lung_pre	2.49986	0.317311	0.372326
k__Bacteria.p__Actinobacteria.c__Actinobacteria.o__Actinomycetales.f__Microbacteriaceae.g__Clavibacter	0.814339	Asthma_n_Flu_Lung_pre	2.2003	0.317311	0.372326
k__Bacteria.p__Actinobacteria.c__Actinobacteria.o__Actinomycetales.f__Pseudonocardiaceae.g__Saccharopolyspora	2.32294	Asthma_n_Flu_Lung_pre	2.20069	0.317311	0.372326
k__Bacteria.p__Actinobacteria.c__Actinobacteria.o__Actinomycetales.f__Streptomycetaceae.g__Streptomyces	2.31762	Asthma_n_Flu_Lung_pre	2.69571	0.317311	0.372326
k__Bacteria.p__Firmicutes.c__Clostridia.o__Clostridiales.f___Tissierellaceae_.g__Gallicola	2.71885	Asthma_n_Flu_Lung_pre	2.59322	0.317311	0.372326
k__Bacteria.p__Actinobacteria.c__Actinobacteria.o__Actinomycetales.f__Bogoriellaceae.g__Georgenia	2.76135	Asthma_n_Flu_Lung_pre	2.84292	0.317311	0.372326
k__Bacteria.p__Spirochaetes.c__Spirochaetes.o__Spirochaetales.f__Spirochaetaceae.g__Treponema	1.77578	Asthma_n_Flu_Lung_post	2.10668	0.317311	0.372326
k__Bacteria.p__Acidobacteria.c__Sva0725.o__Sva0725.f__.g__	2.00467	Asthma_n_Flu_Lung_pre	2.2232	0.317311	0.372326
k__Bacteria.p__Chloroflexi.c__TK10.o__B07_WMSP1.f__FFCH4570.g__	0.880474	Asthma_n_Flu_Lung_post	2.24424	0.317311	0.372326
k__Bacteria.p__Actinobacteria.c__Actinobacteria.o__Actinomycetales.f__Pseudonocardiaceae.g__Pseudonocardia	0.298657	Asthma_n_Flu_Lung_post	2.26581	0.317311	0.372326
k__Bacteria.p__Firmicutes.c__Bacilli.o__Gemellales.f__Gemellaceae.g__	2.2418		NA	0.253861	0.372326
k__Bacteria.p__Proteobacteria.c__Alphaproteobacteria.o__Rhizobiales.f__Beijerinckiaceae.g__Beijerinckia	1.56933	Asthma_n_Flu_Lung_pre	2.03389	0.317311	0.372326
k__Bacteria.p__Proteobacteria.c__Betaproteobacteria.o__Nitrosomonadales.f__Nitrosomonadaceae.g__	2.40263	Asthma_n_Flu_Lung_pre	2.40275	0.317311	0.372326
k__Bacteria.p__Firmicutes.c__Clostridia.o__Clostridiales.f__Veillonellaceae.g__	1.52911		NA	0.317311	0.372326
k__Bacteria.p__Actinobacteria.c__Acidimicrobiia.o__Acidimicrobiales.f__.g__	2.9793	Asthma_n_Flu_Lung_pre	2.6482	0.215539	0.372326
k__Bacteria.p__Proteobacteria.c__Alphaproteobacteria.o__Rickettsiales.f__mitochondria.g__Carica	0.9953		NA	0.317311	0.372326
k__Bacteria.p__Proteobacteria.c__Alphaproteobacteria.o__.f__.g__	2.13556		NA	0.215539	0.372326
k__Bacteria.p__Firmicutes.c__Erysipelotrichi.o__Erysipelotrichales.f__Erysipelotrichaceae.g__	0.432106		NA	0.317311	0.372326
k__Bacteria.p__Actinobacteria.c__Acidimicrobiia.o__Acidimicrobiales.f__Iamiaceae.g__	1.29633	Asthma_n_Flu_Lung_pre	2.08591	0.317311	0.372326
k__Bacteria.p__Bacteroidetes.c__Cytophagia.o__Cytophagales.f__Cytophagaceae.g__	2.4054	Asthma_n_Flu_Lung_pre	2.41026	0.317311	0.372326
k__Bacteria.p__Actinobacteria.c__Actinobacteria.o__Actinomycetales.f__Cellulomonadaceae.g__Actinotalea	1.29633		NA	0.317311	0.372326
k__Bacteria.p__Proteobacteria.c__Deltaproteobacteria.o__Desulfuromonadales.f__Geobacteraceae.g__Geobacter	2.02818	Asthma_n_Flu_Lung_pre	2.32308	0.317311	0.372326
k__Bacteria.p__Proteobacteria.c__Alphaproteobacteria.o__Rhizobiales.f__Hyphomicrobiaceae.g__Rhodoplanes	1.24845	Asthma_n_Flu_Lung_post	2.54959	0.317311	0.372326
k__Bacteria.p__Proteobacteria.c__Alphaproteobacteria.o__Rhodobacterales.f__Rhodobacteraceae.g__Amaricoccus	2.57313	Asthma_n_Flu_Lung_pre	2.74941	0.317311	0.372326
k__Bacteria.p__Proteobacteria.c__Betaproteobacteria.o__Burkholderiales.f__Comamonadaceae.g__Ramlibacter	0.599687	Asthma_n_Flu_Lung_post	2.32959	0.317311	0.372326
k__Bacteria.p__Tenericutes.c__Mollicutes.o__Anaeroplasmatales.f__Anaeroplasmataceae.g__Anaeroplasma	2.59789	Asthma_n_Flu_Lung_pre	2.44118	0.317311	0.372326
k__Bacteria.p__.c__.o__.f__.g__	0.743725	Asthma_n_Flu_Lung_pre	2.38576	0.317311	0.372326
k__Bacteria.p__Proteobacteria.c__Alphaproteobacteria.o__Rhizobiales.f__Bradyrhizobiaceae.g__Bosea	0.99043	Asthma_n_Flu_Lung_pre	2.22489	0.317311	0.372326
k__Bacteria.p__Proteobacteria.c__Gammaproteobacteria.o__Pasteurellales.f__Pasteurellaceae.g__Aggregatibacter	1.07681	Asthma_n_Flu_Lung_post	2.45453	0.317311	0.372326
k__Bacteria.p__Bacteroidetes.c__Cytophagia.o__Cytophagales.f__Cytophagaceae.g__Adhaeribacter	2.56546	Asthma_n_Flu_Lung_pre	2.47975	0.317311	0.372326
k__Bacteria.p__Firmicutes.c__Bacilli.o__Bacillales.f__Sporolactobacillaceae.g__Sporolactobacillus	2.62263	Asthma_n_Flu_Lung_pre	2.65239	0.317311	0.372326
k__Bacteria.p__Proteobacteria.c__Alphaproteobacteria.o__Rhizobiales.f__Hyphomicrobiaceae.g__Pedomicrobium	2.27447	Asthma_n_Flu_Lung_pre	2.34732	0.317311	0.372326
k__Bacteria.p__Firmicutes.c__Bacilli.o__Bacillales.f__Staphylococcaceae.g__Macrococcus	2.23372	Asthma_n_Flu_Lung_pre	2.35657	0.317311	0.372326
k__Bacteria.p__Actinobacteria.c__Actinobacteria.o__Actinomycetales.f__Actinomycetaceae.g__	1.32071		NA	0.319137	0.372326
k__Bacteria.p__Proteobacteria.c__Deltaproteobacteria.o__Syntrophobacterales.f__Syntrophobacteraceae.g__	1.64851	Asthma_n_Flu_Lung_pre	2.17362	0.317311	0.372326
k__Bacteria.p__Acidobacteria.c__Solibacteres.o__Solibacterales.f__.g__	0.48065		NA	0.317311	0.372326
k__Bacteria.p__Bacteroidetes.c__Flavobacteriia.o__Flavobacteriales.f___Weeksellaceae_.g__	2.87513	Asthma_n_Flu_Lung_pre	2.51515	0.211326	0.372326
k__Bacteria.p__Firmicutes.c__Clostridia.o__Clostridiales.f__Ruminococcaceae.g__Oscillospira	3.40133	Asthma_n_Flu_Lung_post	3.0517	0.319137	0.372326
k__Bacteria.p__Bacteroidetes.c__Flavobacteriia.o__Flavobacteriales.f__Flavobacteriaceae.g__Myroides	0.957771	Asthma_n_Flu_Lung_post	2.30042	0.317311	0.372326
k__Bacteria.p__Firmicutes.c__Clostridia.o__Clostridiales.f__Veillonellaceae.g__Megasphaera	1.34578	Asthma_n_Flu_Lung_pre	2.70693	0.317311	0.372326
k__Bacteria.p__Proteobacteria.c__Betaproteobacteria.o__Burkholderiales.f__Comamonadaceae.g__Limnohabitans	1.29866		NA	0.317311	0.372326
k__Bacteria.p__Chloroflexi.c__Ellin6529.o__.f__.g__	1.30644	Asthma_n_Flu_Lung_post	2.82378	0.317311	0.372326
k__Bacteria.p__Actinobacteria.c__Actinobacteria.o__Actinomycetales.f__Thermomonosporaceae.g__Actinomadura	2.5623	Asthma_n_Flu_Lung_pre	2.70402	0.317311	0.372326
k__Bacteria.p__Chloroflexi.c__Gitt_GS_136.o__.f__.g__	2.87786	Asthma_n_Flu_Lung_pre	2.80947	0.317311	0.372326
k__Bacteria.p__Actinobacteria.c__Actinobacteria.o__Actinomycetales.f__Kineosporiaceae.g__Kineococcus	1.00541	Asthma_n_Flu_Lung_post	2.35234	0.317311	0.372326
k__Bacteria.p__Actinobacteria.c__Actinobacteria.o__Actinomycetales.f__Micrococcaceae.g__Micrococcus	3.14777	Asthma_n_Flu_Lung_pre	2.8496	0.192225	0.372326
k__Bacteria.p__OD1.c__ABY1.o__.f__.g__	1.47072	Asthma_n_Flu_Lung_pre	2.43445	0.317311	0.372326
k__Bacteria.p__Firmicutes.c__Bacilli.o__Lactobacillales.f__Leuconostocaceae.g__Leuconostoc	2.886	Asthma_n_Flu_Lung_pre	2.71143	0.317311	0.372326
k__Bacteria.p__Proteobacteria.c__Epsilonproteobacteria.o__Campylobacterales.f__Campylobacteraceae.g__	1.99246	Asthma_n_Flu_Lung_pre	2.54473	0.317311	0.372326
k__Bacteria.p__Firmicutes.c__Bacilli.o__Bacillales.f__Planococcaceae.g__Planococcus	1.66454	Asthma_n_Flu_Lung_pre	2.21349	0.317311	0.372326
k__Bacteria.p__Firmicutes.c__Clostridia.o__Clostridiales.f__Ruminococcaceae.g__Faecalibacterium	1.64851	Asthma_n_Flu_Lung_pre	2.21177	0.317311	0.372326
k__Bacteria.p__Bacteroidetes.c__Flavobacteriia.o__Flavobacteriales.f__Flavobacteriaceae.g__Flavobacterium	3.53414	Asthma_n_Flu_Lung_pre	3.18521	0.258974	0.372326
k__Bacteria.p__Acidobacteria.c__Acidobacteria_6.o__iii1_15.f__mb2424.g__	1.96815	Asthma_n_Flu_Lung_pre	2.12701	0.317311	0.372326
k__Bacteria.p__Firmicutes.c__Bacilli.o__Bacillales.f__Staphylococcaceae.g__Salinicoccus	1.22085	Asthma_n_Flu_Lung_pre	2.34589	0.317311	0.372326
k__Bacteria.p__Firmicutes.c__Erysipelotrichi.o__Erysipelotrichales.f__Erysipelotrichaceae.g__Bulleidia	1.24678	Asthma_n_Flu_Lung_post	2.42175	0.317311	0.372326
k__Bacteria.p__Bacteroidetes.c__Cytophagia.o__Cytophagales.f__Cytophagaceae.g__Hymenobacter	2.62221	Asthma_n_Flu_Lung_pre	2.73547	0.317311	0.372326
k__Bacteria.p__Bacteroidetes.c__Sphingobacteriia.o__Sphingobacteriales.f__Sphingobacteriaceae.g__	0.448391		NA	0.317311	0.372326
k__Bacteria.p__Actinobacteria.c__Acidimicrobiia.o__Acidimicrobiales.f__C111.g__	2.32774	Asthma_n_Flu_Lung_pre	2.37737	0.317311	0.372326
k__Bacteria.p__Proteobacteria.c__Alphaproteobacteria.o__Caulobacterales.f__Caulobacteraceae.g__Brevundimonas	2.70366	Asthma_n_Flu_Lung_pre	2.40877	0.305095	0.372326
k__Bacteria.p__Firmicutes.c__Clostridia.o__Clostridiales.f__Lachnospiraceae.g__	2.9234	Asthma_n_Flu_Lung_post	2.4293	0.289363	0.372326
k__Bacteria.p__Proteobacteria.c__Gammaproteobacteria.o__Legionellales.f__Coxiellaceae.g__Aquicella	1.93073	Asthma_n_Flu_Lung_pre	2.31743	0.317311	0.372326
k__Bacteria.p__Actinobacteria.c__Actinobacteria.o__Actinomycetales.f__Streptosporangiaceae.g__	1.32867	Asthma_n_Flu_Lung_pre	2.24062	0.317311	0.372326
k__Bacteria.p__Firmicutes.c__Bacilli.o__Bacillales.f__Paenibacillaceae.g__Brevibacillus	1.20785		NA	0.317311	0.372326
k__Bacteria.p__Firmicutes.c__Bacilli.o__Lactobacillales.f__Aerococcaceae.g__Abiotrophia	1.056		NA	0.294665	0.372326
k__Bacteria.p__Cyanobacteria.c__Nostocophycideae.o__Stigonematales.f__Rivulariaceae.g__Calothrix	1.46762	Asthma_n_Flu_Lung_pre	2.48286	0.317311	0.372326
k__Bacteria.p__GN02.c__BD1_5.o__.f__.g__	1.62369	Asthma_n_Flu_Lung_pre	2.19886	0.317311	0.372326
k__Bacteria.p__Proteobacteria.c__Alphaproteobacteria.o__Rhodospirillales.f__Rhodospirillaceae.g__Magnetospirillum	1.13386	Asthma_n_Flu_Lung_post	2.31424	0.317311	0.372326
k__Bacteria.p__Firmicutes.c__Clostridia.o__Clostridiales.f___Tissierellaceae_.g__Parvimonas	1.07681	Asthma_n_Flu_Lung_post	2.24488	0.317311	0.372326
k__Bacteria.p__Verrucomicrobia.c___Pedosphaerae_.o___Pedosphaerales_.f__.g__	1.51331	Asthma_n_Flu_Lung_pre	2.36272	0.317311	0.372326
k__Bacteria.p__Actinobacteria.c__Coriobacteriia.o__Coriobacteriales.f__Coriobacteriaceae.g__Atopobium	2.36697	Asthma_n_Flu_Lung_pre	2.06041	0.211326	0.372326
k__Bacteria.p__Proteobacteria.c__Betaproteobacteria.o__Burkholderiales.f__Comamonadaceae.g__Rubrivivax	0.42558	Asthma_n_Flu_Lung_pre	2.17534	0.317311	0.372326
k__Bacteria.p__Actinobacteria.c__Actinobacteria.o__Actinomycetales.f__Nocardioidaceae.g__Friedmanniella	1.37784	Asthma_n_Flu_Lung_post	2.06348	0.317311	0.372326
k__Bacteria.p__Cyanobacteria.c__.o__.f__.g__	2.59609	Asthma_n_Flu_Lung_pre	2.50329	0.317311	0.372326
k__Bacteria.p__Proteobacteria.c__Betaproteobacteria.o__Neisseriales.f__Neisseriaceae.g__	2.4672	Asthma_n_Flu_Lung_post	2.1415	0.245125	0.372326
k__Bacteria.p__Bacteroidetes.c___Saprospirae_.o___Saprospirales_.f__Chitinophagaceae.g__Flavisolibacter	0.448391	Asthma_n_Flu_Lung_pre	2.44918	0.317311	0.372326
k__Bacteria.p__Actinobacteria.c__Actinobacteria.o__Actinomycetales.f__Dermabacteraceae.g__Brachybacterium	2.51477	Asthma_n_Flu_Lung_pre	2.18328	0.284005	0.372326
k__Bacteria.p__Firmicutes.c__Bacilli.o__Lactobacillales.f__.g__	0.393241	Asthma_n_Flu_Lung_pre	2.08905	0.317311	0.372326
k__Bacteria.p__Proteobacteria.c__Deltaproteobacteria.o__Myxococcales.f__0319_6G20.g__	2.74376	Asthma_n_Flu_Lung_pre	2.65148	0.317311	0.372326
k__Bacteria.p__Gemmatimonadetes.c__Gemmatimonadetes.o__Gemmatimonadales.f__.g__	0.870362	Asthma_n_Flu_Lung_pre	2.37499	0.317311	0.372326
k__Bacteria.p__Proteobacteria.c__Deltaproteobacteria.o__Myxococcales.f__Haliangiaceae.g__	2.5943	Asthma_n_Flu_Lung_pre	2.49641	0.317311	0.372326
k__Bacteria.p__Proteobacteria.c__Alphaproteobacteria.o__Rhizobiales.f__Hyphomicrobiaceae.g__Hyphomicrobium	2.86411	Asthma_n_Flu_Lung_pre	2.7762	0.317311	0.372326
k__Bacteria.p__Proteobacteria.c__Gammaproteobacteria.o__Enterobacteriales.f__Enterobacteriaceae.g__Buchnera	1.05738		NA	0.317311	0.372326
k__Bacteria.p__Proteobacteria.c__Epsilonproteobacteria.o__Campylobacterales.f__Campylobacteraceae.g__Arcobacter	2.02818	Asthma_n_Flu_Lung_pre	2.41292	0.317311	0.372326
k__Bacteria.p__Actinobacteria.c__Actinobacteria.o__Actinomycetales.f__Microbacteriaceae.g__Agromyces	3.02452	Asthma_n_Flu_Lung_pre	2.89999	0.317311	0.372326
k__Bacteria.p__Proteobacteria.c__Betaproteobacteria.o__Burkholderiales.f__Oxalobacteraceae.g__Janthinobacterium	2.11586		NA	0.294665	0.372326
k__Bacteria.p__Proteobacteria.c__Gammaproteobacteria.o__Enterobacteriales.f__Enterobacteriaceae.g__Erwinia	0.298657	Asthma_n_Flu_Lung_post	2.44306	0.317311	0.372326
k__Bacteria.p__Proteobacteria.c__Alphaproteobacteria.o__Rhizobiales.f__Phyllobacteriaceae.g__	2.62113	Asthma_n_Flu_Lung_pre	2.45881	0.317311	0.372326
k__Bacteria.p__Proteobacteria.c__Gammaproteobacteria.o__Legionellales.f__Legionellaceae.g__	1.16659	Asthma_n_Flu_Lung_pre	2.39247	0.317311	0.372326
k__Bacteria.p__Proteobacteria.c__Alphaproteobacteria.o__Sphingomonadales.f__Erythrobacteraceae.g__Lutibacterium	0.42558	Asthma_n_Flu_Lung_pre	2.45607	0.317311	0.372326
k__Bacteria.p__Bacteroidetes.c__Flavobacteriia.o__Flavobacteriales.f__Flavobacteriaceae.g__	2.71066	Asthma_n_Flu_Lung_pre	2.7831	0.317311	0.372326
k__Bacteria.p__Proteobacteria.c__Alphaproteobacteria.o__Sphingomonadales.f__Sphingomonadaceae.g__Blastomonas	0.749421	Asthma_n_Flu_Lung_pre	2.12306	0.317311	0.372326
k__Bacteria.p__Acidobacteria.c__DA052.o__Ellin6513.f__.g__	0.9905	Asthma_n_Flu_Lung_pre	2.27834	0.317311	0.372326
k__Bacteria.p__Actinobacteria.c__Actinobacteria.o__Actinomycetales.f__Micrococcaceae.g__Citricoccus	1.91694	Asthma_n_Flu_Lung_pre	2.32436	0.317311	0.372326
k__Bacteria.p__Actinobacteria.c__Actinobacteria.o__Actinomycetales.f__Dermabacteraceae.g__	2.08151	Asthma_n_Flu_Lung_pre	2.70085	0.317311	0.372326
k__Bacteria.p__Proteobacteria.c__Alphaproteobacteria.o__Rhizobiales.f__Hyphomicrobiaceae.g__Pannonibacter	0.38844	Asthma_n_Flu_Lung_pre	2.54343	0.317311	0.372326
k__Bacteria.p__Proteobacteria.c__Deltaproteobacteria.o__Myxococcales.f__Cystobacterineae.g__	2.09184	Asthma_n_Flu_Lung_pre	2.22771	0.317311	0.372326
k__Bacteria.p__Actinobacteria.c__Actinobacteria.o__Actinomycetales.f__Dermabacteraceae.g__Dermabacter	0.432106	Asthma_n_Flu_Lung_post	2.17875	0.317311	0.372326
k__Bacteria.p__Proteobacteria.c__Gammaproteobacteria.o__Legionellales.f__Coxiellaceae.g__	2.48881	Asthma_n_Flu_Lung_pre	2.38191	0.317311	0.372326
k__Bacteria.p__Proteobacteria.c__Alphaproteobacteria.o__Sphingomonadales.f__Sphingomonadaceae.g__Sphingopyxis	1.73046		NA	0.371961	0.432317
k__Bacteria.p__Actinobacteria.c__MB_A2_108.o__0319_7L14.f__.g__	2.20427		NA	0.391219	0.451294
k__Bacteria.p__Proteobacteria.c__Alphaproteobacteria.o__Rhizobiales.f__Aurantimonadaceae.g__	1.54605		NA	0.391219	0.451294
k__Bacteria.p__Proteobacteria.c__Gammaproteobacteria.o__Xanthomonadales.f__Xanthomonadaceae.g__Stenotrophomonas	1.74268		NA	0.400499	0.453506
k__Bacteria.p__Bacteroidetes.c___Saprospirae_.o___Saprospirales_.f__Chitinophagaceae.g__	2.72963	Asthma_n_Flu_Lung_pre	2.52121	0.400499	0.453506
k__Bacteria.p__Acidobacteria.c__Acidobacteria_6.o__iii1_15.f__.g__	2.36417	Asthma_n_Flu_Lung_pre	2.2324	0.400499	0.453506
k__Bacteria.p__Actinobacteria.c__Thermoleophilia.o__Gaiellales.f__Gaiellaceae.g__	2.74286	Asthma_n_Flu_Lung_pre	2.49736	0.400499	0.453506
k__Bacteria.p__Actinobacteria.c__Actinobacteria.o__Actinomycetales.f__Microbacteriaceae.g__Leucobacter	3.19967	Asthma_n_Flu_Lung_pre	2.89193	0.400499	0.453506
k__Bacteria.p__Fusobacteria.c__Fusobacteriia.o__Fusobacteriales.f__Fusobacteriaceae.g__Fusobacterium	3.08704	Asthma_n_Flu_Lung_post	2.63255	0.518902	0.585428
k__Bacteria.p__Firmicutes.c__Clostridia.o__Clostridiales.f__Ruminococcaceae.g__	3.61713	Asthma_n_Flu_Lung_post	3.19422	0.521839	0.586593
k__Bacteria.p__Firmicutes.c__Bacilli.o__Bacillales.f__Paenibacillaceae.g__Paenibacillus	2.09836		NA	0.592177	0.663239
k__Bacteria.p__Actinobacteria.c__Actinobacteria.o__Actinomycetales.f__Propionibacteriaceae.g__	2.6883	Asthma_n_Flu_Lung_post	2.14907	0.608102	0.678606
k__Bacteria.p__Actinobacteria.c__Actinobacteria.o__Actinomycetales.f__Mycobacteriaceae.g__Mycobacterium	2.23069		NA	0.618402	0.68268
k__Bacteria.p__Proteobacteria.c__Alphaproteobacteria.o__Rhizobiales.f__Bradyrhizobiaceae.g__Bradyrhizobium	3.4228	Asthma_n_Flu_Lung_pre	3.09918	0.618402	0.68268
k__Bacteria.p__Proteobacteria.c__Alphaproteobacteria.o__Rhizobiales.f__Methylobacteriaceae.g__Methylobacterium	3.00983	Asthma_n_Flu_Lung_pre	2.64285	0.618402	0.68268
k__Bacteria.p__Firmicutes.c__Bacilli.o__Lactobacillales.f__Carnobacteriaceae.g__Granulicatella	3.06047	Asthma_n_Flu_Lung_pre	2.57965	0.628542	0.686692
k__Bacteria.p__Firmicutes.c__Bacilli.o__Bacillales.f__Staphylococcaceae.g__Staphylococcus	3.50736	Asthma_n_Flu_Lung_pre	2.98611	0.630954	0.686692
k__Bacteria.p__Firmicutes.c__Erysipelotrichi.o__Erysipelotrichales.f__Erysipelotrichaceae.g__Allobaculum	4.17437	Asthma_n_Flu_Lung_post	3.70496	0.630954	0.686692
k__Bacteria.p__Actinobacteria.c__Actinobacteria.o__Actinomycetales.f__Actinomycetaceae.g__Actinomyces	3.57887	Asthma_n_Flu_Lung_post	3.1138	0.630356	0.686692
k__Bacteria.p__Actinobacteria.c__Coriobacteriia.o__Coriobacteriales.f__Coriobacteriaceae.g__	2.25783		NA	0.674219	0.721039
k__Bacteria.p__Bacteroidetes.c__Sphingobacteriia.o__Sphingobacteriales.f__Sphingobacteriaceae.g__Pedobacter	2.85209	Asthma_n_Flu_Lung_pre	2.66667	0.674219	0.721039
k__Bacteria.p__Actinobacteria.c__Thermoleophilia.o__Solirubrobacterales.f__Solirubrobacteraceae.g__	2.61711	Asthma_n_Flu_Lung_pre	2.43994	0.674219	0.721039
k__Bacteria.p__Firmicutes.c__Clostridia.o__Clostridiales.f__Peptostreptococcaceae.g__	2.06208		NA	0.674219	0.721039
k__Bacteria.p__Bacteroidetes.c__Bacteroidia.o__Bacteroidales.f__Porphyromonadaceae.g__Tannerella	1.22494		NA	0.674219	0.721039
k__Bacteria.p__Proteobacteria.c__Betaproteobacteria.o__Neisseriales.f__Neisseriaceae.g__Eikenella	2.3736	Asthma_n_Flu_Lung_post	2.15895	0.703151	0.746795
k__Bacteria.p__Firmicutes.c__Clostridia.o__Clostridiales.f__Lachnospiraceae.g__Coprococcus	2.82312	Asthma_n_Flu_Lung_pre	2.48639	0.703151	0.746795
k__Bacteria.p__Actinobacteria.c__Actinobacteria.o__Actinomycetales.f__Corynebacteriaceae.g__Corynebacterium	3.94864	Asthma_n_Flu_Lung_post	3.38751	0.748774	0.792517
k__Bacteria.p__Firmicutes.c__Bacilli.o__Lactobacillales.f__Aerococcaceae.g__	3.29938	Asthma_n_Flu_Lung_pre	2.90031	0.80684	0.85105
k__Bacteria.p__Firmicutes.c__Clostridia.o__Clostridiales.f__Veillonellaceae.g__Veillonella	3.46298	Asthma_n_Flu_Lung_post	3.16902	0.872559	0.902035
k__Bacteria.p__Bacteroidetes.c__Bacteroidia.o__Bacteroidales.f__Porphyromonadaceae.g__Paludibacter	2.5943	Asthma_n_Flu_Lung_pre	2.30258	0.902035	0.902035
k__Bacteria.p__Actinobacteria.c__Actinobacteria.o__Actinomycetales.f__Micromonosporaceae.g__	0.401687		NA	0.902035	0.902035
k__Bacteria.p__Firmicutes.c__Clostridia.o__Clostridiales.f__Clostridiaceae.g__Caloramator	0.38844		NA	0.902035	0.902035
k__Bacteria.p__Actinobacteria.c__Actinobacteria.o__Actinomycetales.f__Kineosporiaceae.g__	2.12049	Asthma_n_Flu_Lung_pre	2.26572	0.902035	0.902035
k__Bacteria.p__Planctomycetes.c__Planctomycetia.o__Gemmatales.f__Gemmataceae.g__	2.04479	Asthma_n_Flu_Lung_pre	2.15249	0.902035	0.902035
k__Bacteria.p__Bacteroidetes.c__Flavobacteriia.o__Flavobacteriales.f___Weeksellaceae_.g__Wautersiella	2.29633	Asthma_n_Flu_Lung_pre	2.07148	0.902035	0.902035
k__Bacteria.p__Proteobacteria.c__Alphaproteobacteria.o__Rhizobiales.f__Methylocystaceae.g__	2.62899	Asthma_n_Flu_Lung_pre	2.45054	0.902035	0.902035
k__Bacteria.p__Actinobacteria.c__Actinobacteria.o__Actinomycetales.f__Microbacteriaceae.g__Rathayibacter	1.77578	Asthma_n_Flu_Lung_post	2.15189	0.902035	0.902035
k__Bacteria.p__Actinobacteria.c__Actinobacteria.o__Actinomycetales.f__Cellulomonadaceae.g__Cellulomonas	1.16659	Asthma_n_Flu_Lung_pre	2.12678	0.902035	0.902035
k__Bacteria.p__Bacteroidetes.c__Flavobacteriia.o__Flavobacteriales.f__Flavobacteriaceae.g__Capnocytophaga	3.18559	Asthma_n_Flu_Lung_post	2.80867	0.872559	0.902035
k__Bacteria.p__Proteobacteria.c__Betaproteobacteria.o__Methylophilales.f__Methylophilaceae.g__Methylotenera	2.28291	Asthma_n_Flu_Lung_pre	2.36047	0.902035	0.902035
k__Bacteria.p__Firmicutes.c__Clostridia.o__Clostridiales.f__Peptostreptococcaceae.g__Peptostreptococcus	1.79808	Asthma_n_Flu_Lung_pre	2.12069	0.902035	0.902035
k__Bacteria.p__OD1.c__ZB2.o__.f__.g__	1.9568	Asthma_n_Flu_Lung_pre	2.24923	0.902035	0.902035
k__Bacteria.p__Gemmatimonadetes.c__Gemm_1.o__.f__.g__	2.19455	Asthma_n_Flu_Lung_pre	2.05337	0.902035	0.902035
k__Bacteria.p__Actinobacteria.c__Actinobacteria.o__Actinomycetales.f__Brevibacteriaceae.g__Brevibacterium	1.83014		NA	0.902035	0.902035

## Sheet: BAL.AB
Taxa	Log.higheset.class.average	Class	LDA.effect.size	p.value	padj
k__Bacteria.p__Fusobacteria.c__Fusobacteriia.o__Fusobacteriales.f__Leptotrichiaceae.g__Leptotrichia	3.60736	Asthma_n_Bacteria_BAL_post	3.12642	0.0542411	0.165763
k__Bacteria.p__Actinobacteria.c__Actinobacteria.o__Actinomycetales.f__Streptomycetaceae.g__Streptomyces	2.38785	Asthma_n_Bacteria_BAL_pre	2.11148	0.674219	0.706324
k__Bacteria.p__Firmicutes.c__Bacilli.o__Lactobacillales.f__Aerococcaceae.g__Aerococcus	1.84908		NA	0.139649	0.281266
k__Bacteria.p__Proteobacteria.c__Alphaproteobacteria.o__Rhodospirillales.f__Rhodospirillaceae.g__	2.76137	Asthma_n_Bacteria_BAL_pre	2.47008	0.00739713	0.0604451
k__Bacteria.p__Proteobacteria.c__Deltaproteobacteria.o__NB1_j.f__.g__	1.75686	Asthma_n_Bacteria_BAL_pre	2.08196	0.317311	0.363003
k__Bacteria.p__Proteobacteria.c__Alphaproteobacteria.o__Rhodospirillales.f__Rhodospirillaceae.g__Azospirillum	3.72205	Asthma_n_Bacteria_BAL_pre	3.43655	0.00739713	0.0604451
k__Bacteria.p__Proteobacteria.c__Gammaproteobacteria.o__Xanthomonadales.f__Xanthomonadaceae.g__Stenotrophomonas	1.17059		NA	0.317311	0.363003
k__Bacteria.p__Bacteroidetes.c__Flavobacteriia.o__Flavobacteriales.f___Weeksellaceae_.g__Chryseobacterium	3.2548	Asthma_n_Bacteria_BAL_pre	2.95855	0.0585386	0.165763
k__Bacteria.p__Bacteroidetes.c__Sphingobacteriia.o__Sphingobacteriales.f__Sphingobacteriaceae.g__Olivibacter	2.24598	Asthma_n_Bacteria_BAL_pre	2.36219	0.317311	0.363003
k__Bacteria.p__Firmicutes.c__Bacilli.o__Lactobacillales.f__Streptococcaceae.g__Streptococcus	5.88619	Asthma_n_Bacteria_BAL_post	5.34064	0.0546639	0.165763
k__Bacteria.p__Actinobacteria.c__Actinobacteria.o__Actinomycetales.f__Nocardiaceae.g__Rhodococcus	2.2622	Asthma_n_Bacteria_BAL_pre	2.02328	0.528336	0.568061
k__Bacteria.p__Proteobacteria.c__Betaproteobacteria.o__Burkholderiales.f__Comamonadaceae.g__	3.76081	Asthma_n_Bacteria_BAL_pre	3.48259	0.00394775	0.0564529
k__Bacteria.p__Proteobacteria.c__Betaproteobacteria.o__Burkholderiales.f__Burkholderiaceae.g__Lautropia	2.5286	Asthma_n_Bacteria_BAL_post	2.17942	0.00987554	0.0708573
k__Bacteria.p__Proteobacteria.c__Alphaproteobacteria.o__Rhizobiales.f__.g__	2.45748	Asthma_n_Bacteria_BAL_post	2.09293	0.747059	0.771332
k__Bacteria.p__Firmicutes.c__Bacilli.o__Lactobacillales.f__Lactobacillaceae.g__Lactobacillus	3.7945	Asthma_n_Bacteria_BAL_post	3.29585	0.149541	0.299083
k__Bacteria.p__Bacteroidetes.c__Bacteroidia.o__Bacteroidales.f__S24_7.g__	4.13014	Asthma_n_Bacteria_BAL_pre	3.70855	0.037373	0.1353
k__Bacteria.p__Proteobacteria.c__Alphaproteobacteria.o__Sphingomonadales.f__Erythrobacteraceae.g__	3.8363	Asthma_n_Bacteria_BAL_pre	3.54586	0.0055875	0.0604451
k__Bacteria.p__Actinobacteria.c__Actinobacteria.o__Actinomycetales.f__Micromonosporaceae.g__Virgisporangium	0.315972	Asthma_n_Bacteria_BAL_pre	2.29085	0.317311	0.363003
k__Bacteria.p__Firmicutes.c__Bacilli.o__Lactobacillales.f__Streptococcaceae.g__Lactococcus	2.51815	Asthma_n_Bacteria_BAL_post	2.19862	0.002093	0.0498831
k__Bacteria.p__Proteobacteria.c__Betaproteobacteria.o__.f__.g__	0.790314		NA	0.139649	0.281266
k__Bacteria.p__Proteobacteria.c__Gammaproteobacteria.o__Methylococcales.f__Crenotrichaceae.g__Crenothrix	0.864041	Asthma_n_Bacteria_BAL_pre	2.36792	0.317311	0.363003
k__Bacteria.p__Actinobacteria.c__Actinobacteria.o__Actinomycetales.f__Geodermatophilaceae.g__Geodermatophilus	1.10211		NA	0.139649	0.281266
k__Bacteria.p__Proteobacteria.c__Alphaproteobacteria.o__Rhodospirillales.f__Rhodospirillaceae.g__Skermanella	3.71333	Asthma_n_Bacteria_BAL_pre	3.45356	0.0222296	0.0959879
k__Bacteria.p__Proteobacteria.c__Alphaproteobacteria.o__Rhizobiales.f__Phyllobacteriaceae.g__Mesorhizobium	1.58169		NA	0.139649	0.281266
k__Bacteria.p__Proteobacteria.c__Betaproteobacteria.o__Rhodocyclales.f__Rhodocyclaceae.g__Hydrogenophilus	0.509769	Asthma_n_Bacteria_BAL_post	2.6995	0.317311	0.363003
k__Bacteria.p__GN02.c__.o__.f__.g__	2.36519	Asthma_n_Bacteria_BAL_pre	2.32524	0.317311	0.363003
k__Bacteria.p__Proteobacteria.c__Alphaproteobacteria.o__Rhizobiales.f__Rhizobiaceae.g__	2.78888	Asthma_n_Bacteria_BAL_pre	2.53136	0.0585386	0.165763
k__Bacteria.p__Actinobacteria.c__Actinobacteria.o__Actinomycetales.f__Pseudonocardiaceae.g__	2.262	Asthma_n_Bacteria_BAL_pre	2.16675	0.317311	0.363003
k__Bacteria.p__Actinobacteria.c__Actinobacteria.o__Actinomycetales.f__Sporichthyaceae.g__	2.06102		NA	0.528336	0.568061
k__Bacteria.p__Actinobacteria.c__Actinobacteria.o__Actinomycetales.f__Promicromonosporaceae.g__Promicromonospora	0.699326	Asthma_n_Bacteria_BAL_pre	2.6123	0.317311	0.363003
k__Bacteria.p__Actinobacteria.c__Actinobacteria.o__Actinomycetales.f__Mycobacteriaceae.g__Mycobacterium	1.81332		NA	0.245125	0.363003
k__Bacteria.p__Actinobacteria.c__Actinobacteria.o__Actinomycetales.f__Microbacteriaceae.g__Clavibacter	1.57124	Asthma_n_Bacteria_BAL_pre	2.46007	0.317311	0.363003
k__Bacteria.p__Proteobacteria.c__Alphaproteobacteria.o__Rhizobiales.f__Rhizobiaceae.g__Agrobacterium	3.62092	Asthma_n_Bacteria_BAL_pre	3.32513	0.00739713	0.0604451
k__Bacteria.p__Bacteroidetes.c__Flavobacteriia.o__Flavobacteriales.f___Weeksellaceae_.g__Cloacibacterium	0.682214	Asthma_n_Bacteria_BAL_post	2.20849	0.317311	0.363003
k__Bacteria.p__Proteobacteria.c__Alphaproteobacteria.o__Rickettsiales.f__.g__	2.7153	Asthma_n_Bacteria_BAL_pre	2.62849	0.317311	0.363003
k__Bacteria.p__Firmicutes.c__Bacilli.o__Bacillales.f__Bacillaceae.g__Bacillus	3.66962	Asthma_n_Bacteria_BAL_pre	3.3475	0.0546639	0.165763
k__Bacteria.p__Firmicutes.c__Clostridia.o__Clostridiales.f__Ruminococcaceae.g__Ruminococcus	2.33941	Asthma_n_Bacteria_BAL_pre	2.29464	0.0585386	0.165763
k__Bacteria.p__Actinobacteria.c__Actinobacteria.o__Actinomycetales.f__Nocardioidaceae.g__	3.71719	Asthma_n_Bacteria_BAL_pre	3.42301	0.0155676	0.0927572
k__Bacteria.p__Bacteroidetes.c___Saprospirae_.o___Saprospirales_.f__Chitinophagaceae.g__	2.82054	Asthma_n_Bacteria_BAL_pre	2.53465	0.294665	0.363003
k__Bacteria.p__Actinobacteria.c__Thermoleophilia.o__Solirubrobacterales.f__.g__	1.22221	Asthma_n_Bacteria_BAL_post	2.52741	0.139649	0.281266
k__Bacteria.p__Firmicutes.c__Clostridia.o__Clostridiales.f__Lachnospiraceae.g__Anaerostipes	2.79384	Asthma_n_Bacteria_BAL_pre	2.71054	0.317311	0.363003
k__Bacteria.p__Proteobacteria.c__Gammaproteobacteria.o__Pseudomonadales.f__Moraxellaceae.g__	1.60175		NA	0.618402	0.662408
k__Bacteria.p__Bacteroidetes.c__Sphingobacteriia.o__Sphingobacteriales.f__Sphingobacteriaceae.g__Pedobacter	2.95764	Asthma_n_Bacteria_BAL_post	2.61939	0.231502	0.363003
k__Bacteria.p__Actinobacteria.c__Actinobacteria.o__Actinomycetales.f__Micrococcaceae.g__Micrococcus	3.11811	Asthma_n_Bacteria_BAL_pre	2.78174	0.258974	0.363003
k__Bacteria.p__Proteobacteria.c__Alphaproteobacteria.o__Sphingomonadales.f__Sphingomonadaceae.g__Sphingopyxis	3.43141	Asthma_n_Bacteria_BAL_post	3.17106	0.002093	0.0498831
k__Bacteria.p__Actinobacteria.c__Actinobacteria.o__Actinomycetales.f__Streptomycetaceae.g__	0.918032	Asthma_n_Bacteria_BAL_pre	2.07254	0.317311	0.363003
k__Bacteria.p__Proteobacteria.c__Alphaproteobacteria.o__Rhizobiales.f__Methylobacteriaceae.g__	3.506	Asthma_n_Bacteria_BAL_pre	2.87193	0.87278	0.88516
k__Bacteria.p__Proteobacteria.c__Betaproteobacteria.o__Burkholderiales.f__Oxalobacteraceae.g__Massilia	2.62003	Asthma_n_Bacteria_BAL_pre	2.33392	0.0222296	0.0959879
k__Bacteria.p__Proteobacteria.c__Betaproteobacteria.o__Burkholderiales.f__Comamonadaceae.g__Roseateles	0.617002	Asthma_n_Bacteria_BAL_pre	2.25213	0.317311	0.363003
k__Bacteria.p__Proteobacteria.c__Alphaproteobacteria.o__Rhodospirillales.f__Acetobacteraceae.g__Roseomonas	2.81993	Asthma_n_Bacteria_BAL_pre	2.52863	0.153	0.30178
k__Bacteria.p__Firmicutes.c__Clostridia.o__Clostridiales.f__Veillonellaceae.g__Veillonella	3.49059	Asthma_n_Bacteria_BAL_post	2.6907	0.42334	0.467472
k__Bacteria.p__Firmicutes.c__Bacilli.o__Lactobacillales.f__Carnobacteriaceae.g__Carnobacterium	3.29864	Asthma_n_Bacteria_BAL_pre	3.15197	0.317311	0.363003
k__Bacteria.p__Proteobacteria.c__Alphaproteobacteria.o__Rhizobiales.f__Bradyrhizobiaceae.g__	3.00961	Asthma_n_Bacteria_BAL_pre	2.69927	0.0370407	0.1353
k__Bacteria.p__Actinobacteria.c__Actinobacteria.o__Actinomycetales.f__Intrasporangiaceae.g__	2.71373	Asthma_n_Bacteria_BAL_pre	2.39768	0.0585386	0.165763
k__Bacteria.p__Actinobacteria.c__Actinobacteria.o__Actinomycetales.f__Dietziaceae.g__Dietzia	2.50487	Asthma_n_Bacteria_BAL_pre	2.27209	0.528336	0.568061
k__Bacteria.p__Actinobacteria.c__Actinobacteria.o__Actinomycetales.f__Microbacteriaceae.g__Agrococcus	3.69405	Asthma_n_Bacteria_BAL_pre	3.41636	0.002093	0.0498831
k__Bacteria.p__Proteobacteria.c__Alphaproteobacteria.o__Rhodobacterales.f__Rhodobacteraceae.g__Rhodobacter	3.84455	Asthma_n_Bacteria_BAL_pre	3.55211	0.0222296	0.0959879
k__Bacteria.p__Proteobacteria.c__Gammaproteobacteria.o__Pasteurellales.f__Pasteurellaceae.g__Aggregatibacter	1.40803		NA	0.0585386	0.165763
k__Bacteria.p__Actinobacteria.c__Actinobacteria.o__Actinomycetales.f__Nocardioidaceae.g__Nocardioides	3.49805	Asthma_n_Bacteria_BAL_pre	3.21207	0.002093	0.0498831
k__Bacteria.p__OD1.c__.o__.f__.g__	0.699326	Asthma_n_Bacteria_BAL_pre	2.26524	0.317311	0.363003
k__Bacteria.p__Firmicutes.c__Clostridia.o__Clostridiales.f__Veillonellaceae.g__Dialister	2.70476	Asthma_n_Bacteria_BAL_pre	2.2269	0.73983	0.769424
k__Bacteria.p__Actinobacteria.c__Actinobacteria.o__Actinomycetales.f__Bogoriellaceae.g__Georgenia	2.31525	Asthma_n_Bacteria_BAL_pre	2.35759	0.400499	0.443964
k__Bacteria.p__Proteobacteria.c__Betaproteobacteria.o__Burkholderiales.f__Comamonadaceae.g__Rubrivivax	0.315972	Asthma_n_Bacteria_BAL_pre	2.08413	0.317311	0.363003
k__Bacteria.p__Bacteroidetes.c__Bacteroidia.o__Bacteroidales.f__Porphyromonadaceae.g__Paludibacter	2.2709	Asthma_n_Bacteria_BAL_post	2.3208	0.139649	0.281266
k__Bacteria.p__Spirochaetes.c__Spirochaetes.o__Spirochaetales.f__Spirochaetaceae.g__Treponema	2.27787		NA	0.0585386	0.165763
k__Bacteria.p__Proteobacteria.c__Gammaproteobacteria.o__Pseudomonadales.f__Pseudomonadaceae.g__	1.35837		NA	0.139649	0.281266
k__Bacteria.p__Proteobacteria.c__Betaproteobacteria.o__Burkholderiales.f__Comamonadaceae.g__Acidovorax	0.751248		NA	0.139649	0.281266
k__Bacteria.p__Proteobacteria.c__Alphaproteobacteria.o__Rhizobiales.f__Bradyrhizobiaceae.g__Bradyrhizobium	3.07249	Asthma_n_Bacteria_BAL_post	2.5438	0.289363	0.363003
k__Bacteria.p__Proteobacteria.c__Alphaproteobacteria.o__Rhodospirillales.f__Acetobacteraceae.g__Belnapia	0.810799	Asthma_n_Bacteria_BAL_post	2.34742	0.317311	0.363003
k__Bacteria.p__TM7.c__TM7_3.o__I025.f__.g__	1.63827	Asthma_n_Bacteria_BAL_pre	2.34795	0.139649	0.281266
k__Bacteria.p__Proteobacteria.c__Alphaproteobacteria.o__BD7_3.f__.g__	2.94495	Asthma_n_Bacteria_BAL_pre	2.92217	0.317311	0.363003
k__Bacteria.p__Actinobacteria.c__Actinobacteria.o__Actinomycetales.f__Microbacteriaceae.g__Curtobacterium	0.927906		NA	0.139649	0.281266
k__Bacteria.p__Firmicutes.c__Bacilli.o__Lactobacillales.f__Carnobacteriaceae.g__Granulicatella	3.57644	Asthma_n_Bacteria_BAL_post	3.1688	0.0529758	0.165763
k__Bacteria.p__Verrucomicrobia.c___Pedosphaerae_.o___Pedosphaerales_.f__Ellin517.g__	2.00372	Asthma_n_Bacteria_BAL_pre	2.24294	0.317311	0.363003
k__Bacteria.p__Actinobacteria.c__Actinobacteria.o__Actinomycetales.f__Micromonosporaceae.g__	2.19103	Asthma_n_Bacteria_BAL_pre	2.49269	0.902035	0.902035
k__Bacteria.p__Planctomycetes.c__Planctomycetia.o__Gemmatales.f__Isosphaeraceae.g__	1.60425	Asthma_n_Bacteria_BAL_pre	2.00352	0.317311	0.363003
k__Bacteria.p__Firmicutes.c__Clostridia.o__Clostridiales.f__Lachnospiraceae.g__Moryella	1.12871		NA	0.139649	0.281266
k__Bacteria.p__Bacteroidetes.c__Cytophagia.o__Cytophagales.f__Cytophagaceae.g__Spirosoma	2.42727	Asthma_n_Bacteria_BAL_pre	2.70155	0.317311	0.363003
k__Bacteria.p__Proteobacteria.c__Gammaproteobacteria.o__.f__.g__	0.0326477	Asthma_n_Bacteria_BAL_post	2.57734	0.317311	0.363003
k__Bacteria.p__Proteobacteria.c__Deltaproteobacteria.o__Desulfobacterales.f__Desulfobulbaceae.g__Desulfobulbus	1.46401	Asthma_n_Bacteria_BAL_post	2.56979	0.317311	0.363003
k__Bacteria.p__Firmicutes.c__Clostridia.o__Clostridiales.f___Tissierellaceae_.g__Finegoldia	3.29725	Asthma_n_Bacteria_BAL_post	2.73945	0.261496	0.363003
k__Bacteria.p__Proteobacteria.c__Alphaproteobacteria.o__Rhizobiales.f__Xanthobacteraceae.g__Labrys	2.11223	Asthma_n_Bacteria_BAL_pre	2.39593	0.317311	0.363003
k__Bacteria.p__Firmicutes.c__Bacilli.o__Lactobacillales.f__Aerococcaceae.g__Facklamia	2.56393	Asthma_n_Bacteria_BAL_post	2.27836	0.0222296	0.0959879
k__Bacteria.p__TM7.c__TM7_3.o__.f__.g__	3.33812	Asthma_n_Bacteria_BAL_pre	2.97227	0.52111	0.568061
k__Bacteria.p__Bacteroidetes.c__Cytophagia.o__Cytophagales.f__Cytophagaceae.g__	3.3598	Asthma_n_Bacteria_BAL_pre	3.08443	0.0222296	0.0959879
k__Bacteria.p__Actinobacteria.c__Coriobacteriia.o__Coriobacteriales.f__Coriobacteriaceae.g__Collinsella	1.08589	Asthma_n_Bacteria_BAL_pre	2.21478	0.317311	0.363003
k__Bacteria.p__Firmicutes.c__Bacilli.o__Bacillales.f__Staphylococcaceae.g__Staphylococcus	3.68495	Asthma_n_Bacteria_BAL_post	3.32286	0.0247217	0.099205
k__Bacteria.p__Firmicutes.c__Clostridia.o__Clostridiales.f__Clostridiaceae.g__	3.37775	Asthma_n_Bacteria_BAL_pre	3.10665	0.0326303	0.127839
k__Bacteria.p__Firmicutes.c__Erysipelotrichi.o__Erysipelotrichales.f__Erysipelotrichaceae.g__Allobaculum	4.57752	Asthma_n_Bacteria_BAL_pre	4.26738	0.0249747	0.099205
k__Bacteria.p__Proteobacteria.c__Alphaproteobacteria.o__Rhodobacterales.f__Rhodobacteraceae.g__Paracoccus	4.76473	Asthma_n_Bacteria_BAL_pre	4.46959	0.00369988	0.0564529
k__Bacteria.p__Proteobacteria.c__Alphaproteobacteria.o__Rhizobiales.f__Hyphomicrobiaceae.g__Rhodoplanes	0.700808	Asthma_n_Bacteria_BAL_post	2.52435	0.139649	0.281266
k__Bacteria.p__Chloroflexi.c__Anaerolineae.o__Caldilineales.f__Caldilineaceae.g__	1.64912	Asthma_n_Bacteria_BAL_pre	2.66308	0.317311	0.363003
k__Bacteria.p__Firmicutes.c__Clostridia.o__Clostridiales.f__Clostridiaceae.g__Caloramator	0.796767		NA	0.400499	0.443964
k__Bacteria.p__Firmicutes.c__Clostridia.o__Clostridiales.f___Tissierellaceae_.g__Tepidimicrobium	2.3355	Asthma_n_Bacteria_BAL_pre	2.34912	0.317311	0.363003
k__Bacteria.p__Proteobacteria.c__Alphaproteobacteria.o__Rhodobacterales.f__Rhodobacteraceae.g__Amaricoccus	2.19022	Asthma_n_Bacteria_BAL_pre	2.3095	0.317311	0.363003
k__Bacteria.p__Cyanobacteria.c__Oscillatoriophycideae.o__Chroococcales.f__Xenococcaceae.g__	2.79787	Asthma_n_Bacteria_BAL_pre	2.54978	0.528336	0.568061
k__Bacteria.p__Proteobacteria.c__Betaproteobacteria.o__Burkholderiales.f__Comamonadaceae.g__Comamonas	2.80368	Asthma_n_Bacteria_BAL_pre	2.48973	0.215539	0.363003
k__Bacteria.p__Chlorobi.c__OPB56.o__.f__.g__	1.17645	Asthma_n_Bacteria_BAL_pre	2.16947	0.317311	0.363003
k__Bacteria.p__Cyanobacteria.c__Synechococcophycideae.o__Synechococcales.f__Acaryochloridaceae.g__Acaryochloris	2.53749	Asthma_n_Bacteria_BAL_pre	2.2939	0.139649	0.281266
k__Bacteria.p__Bacteroidetes.c__Bacteroidia.o__Bacteroidales.f__Porphyromonadaceae.g__Porphyromonas	3.9965	Asthma_n_Bacteria_BAL_post	3.60674	0.0224867	0.0959879
k__Bacteria.p__Proteobacteria.c__Alphaproteobacteria.o__Sphingomonadales.f__Sphingomonadaceae.g__Novosphingobium	2.69955	Asthma_n_Bacteria_BAL_post	2.26738	0.262332	0.363003
k__Bacteria.p__Actinobacteria.c__Actinobacteria.o__Actinomycetales.f__Propionibacteriaceae.g__Propionibacterium	4.26338	Asthma_n_Bacteria_BAL_pre	3.92103	0.109315	0.281266
k__Bacteria.p__Proteobacteria.c__Alphaproteobacteria.o__Rhizobiales.f__Bradyrhizobiaceae.g__Bosea	1.71271		NA	0.0222296	0.0959879
k__Bacteria.p__Bacteroidetes.c__Cytophagia.o__Cytophagales.f__Cytophagaceae.g__Dyadobacter	1.01967	Asthma_n_Bacteria_BAL_post	2.33668	0.317311	0.363003
k__Bacteria.p__Proteobacteria.c__Betaproteobacteria.o__Burkholderiales.f__.g__	2.92146	Asthma_n_Bacteria_BAL_pre	2.62215	0.628542	0.668344
k__Bacteria.p__Planctomycetes.c__Planctomycetia.o__Pirellulales.f__Pirellulaceae.g__	2.60153	Asthma_n_Bacteria_BAL_pre	2.44244	0.902035	0.902035
k__Bacteria.p__Proteobacteria.c__Gammaproteobacteria.o__Pseudomonadales.f__Pseudomonadaceae.g__Pseudomonas	2.0635		NA	0.0200963	0.0959879
k__Bacteria.p__Planctomycetes.c__Phycisphaerae.o__WD2101.f__.g__	2.83842	Asthma_n_Bacteria_BAL_pre	2.59205	0.317311	0.363003
k__Bacteria.p__Proteobacteria.c__Gammaproteobacteria.o__Alteromonadales.f__Shewanellaceae.g__Shewanella	0.799937		NA	0.0585386	0.165763
k__Bacteria.p__Bacteroidetes.c__Cytophagia.o__Cytophagales.f__Cytophagaceae.g__Adhaeribacter	2.56354	Asthma_n_Bacteria_BAL_pre	2.49388	0.317311	0.363003
k__Bacteria.p__Chloroflexi.c__S085.o__.f__.g__	1.81384	Asthma_n_Bacteria_BAL_pre	2.31872	0.317311	0.363003
k__Bacteria.p__Proteobacteria.c__Deltaproteobacteria.o__Syntrophobacterales.f__Syntrophobacteraceae.g__	2.26536	Asthma_n_Bacteria_BAL_pre	2.26056	0.317311	0.363003
k__Bacteria.p__Actinobacteria.c__Actinobacteria.o__Actinomycetales.f__Intrasporangiaceae.g__Janibacter	3.94636	Asthma_n_Bacteria_BAL_pre	3.65977	0.00476268	0.0592229
k__Bacteria.p__Firmicutes.c__Bacilli.o__Turicibacterales.f__Turicibacteraceae.g__Turicibacter	2.74003	Asthma_n_Bacteria_BAL_pre	2.40711	0.400499	0.443964
k__Bacteria.p__Gemmatimonadetes.c__Gemmatimonadetes.o__.f__.g__	1.45884	Asthma_n_Bacteria_BAL_post	2.26315	0.317311	0.363003
k__Bacteria.p__Firmicutes.c__Bacilli.o__Gemellales.f__.g__	1.72209		NA	0.00739713	0.0604451
k__Bacteria.p__Firmicutes.c__Clostridia.o__Clostridiales.f__Lachnospiraceae.g__Blautia	1.00036	Asthma_n_Bacteria_BAL_pre	2.51927	0.317311	0.363003
k__Bacteria.p__Proteobacteria.c__Alphaproteobacteria.o__Rhodospirillales.f__Acetobacteraceae.g__	3.22967	Asthma_n_Bacteria_BAL_pre	2.96499	0.0726941	0.203828
k__Bacteria.p__Actinobacteria.c__MB_A2_108.o__0319_7L14.f__.g__	1.97933		NA	0.139649	0.281266
k__Bacteria.p__Proteobacteria.c__Alphaproteobacteria.o__Rhizobiales.f__Bradyrhizobiaceae.g__Balneimonas	3.90433	Asthma_n_Bacteria_BAL_pre	3.62284	0.0055875	0.0604451
k__Bacteria.p__Proteobacteria.c__Gammaproteobacteria.o__Xanthomonadales.f__Xanthomonadaceae.g__	2.73572	Asthma_n_Bacteria_BAL_pre	2.45843	0.0131951	0.0802936
k__Bacteria.p__Firmicutes.c__Bacilli.o__Bacillales.f__Planococcaceae.g__	3.68417	Asthma_n_Bacteria_BAL_pre	3.3905	0.0102718	0.0708573
k__Bacteria.p__Firmicutes.c__Bacilli.o__Bacillales.f___Exiguobacteraceae_.g__Exiguobacterium	3.63258	Asthma_n_Bacteria_BAL_pre	3.35527	0.002093	0.0498831
k__Bacteria.p__Actinobacteria.c__Actinobacteria.o__Actinomycetales.f__Geodermatophilaceae.g__	3.67278	Asthma_n_Bacteria_BAL_pre	3.36221	0.037373	0.1353
k__Bacteria.p__Proteobacteria.c__Alphaproteobacteria.o__Rhodospirillales.f__.g__	0.802615	Asthma_n_Bacteria_BAL_pre	2.01399	0.317311	0.363003
k__Bacteria.p__Tenericutes.c__Mollicutes.o__RF39.f__.g__	0.875418	Asthma_n_Bacteria_BAL_pre	2.59053	0.317311	0.363003
k__Bacteria.p__Actinobacteria.c__Actinobacteria.o__Actinomycetales.f__Actinomycetaceae.g__	1.53618		NA	0.747059	0.771332
k__Bacteria.p__Bacteroidetes.c__Sphingobacteriia.o__Sphingobacteriales.f__.g__	0.699326	Asthma_n_Bacteria_BAL_pre	2.58784	0.317311	0.363003
k__Bacteria.p__Firmicutes.c__Clostridia.o__Clostridiales.f__Ruminococcaceae.g__Oscillospira	3.04401	Asthma_n_Bacteria_BAL_pre	2.72119	0.0127533	0.0802936
k__Bacteria.p__Firmicutes.c__Clostridia.o__Clostridiales.f__Clostridiaceae.g__Clostridium	1.75418		NA	0.139649	0.281266
k__Bacteria.p__Proteobacteria.c__Alphaproteobacteria.o__Rhizobiales.f__Beijerinckiaceae.g__	3.43597	Asthma_n_Bacteria_BAL_pre	3.13304	0.199397	0.363003
k__Bacteria.p__Actinobacteria.c__Coriobacteriia.o__Coriobacteriales.f__Coriobacteriaceae.g__	2.84155	Asthma_n_Bacteria_BAL_post	2.55139	0.153	0.30178
k__Bacteria.p__Bacteroidetes.c__Flavobacteriia.o__Flavobacteriales.f__Flavobacteriaceae.g__Myroides	0.793093	Asthma_n_Bacteria_BAL_pre	2.46438	0.317311	0.363003
k__Bacteria.p__Firmicutes.c__Clostridia.o__Clostridiales.f__Veillonellaceae.g__Megasphaera	2.19717	Asthma_n_Bacteria_BAL_post	2.0864	0.139649	0.281266
k__Bacteria.p__Firmicutes.c__Clostridia.o__Clostridiales.f__Peptococcaceae.g__Desulfotomaculum	3.62591	Asthma_n_Bacteria_BAL_pre	3.3457	0.002093	0.0498831
k__Bacteria.p__Proteobacteria.c__Betaproteobacteria.o__Burkholderiales.f__Burkholderiaceae.g__	1.09412	Asthma_n_Bacteria_BAL_pre	2.33556	0.317311	0.363003
k__Bacteria.p__Actinobacteria.c__Coriobacteriia.o__Coriobacteriales.f__Coriobacteriaceae.g__Adlercreutzia	1.40608	Asthma_n_Bacteria_BAL_pre	2.15881	0.317311	0.363003
k__Bacteria.p__Proteobacteria.c__Gammaproteobacteria.o__Xanthomonadales.f__Xanthomonadaceae.g__Lysobacter	2.2949	Asthma_n_Bacteria_BAL_pre	2.0119	0.00739713	0.0604451
k__Bacteria.p__Proteobacteria.c__Betaproteobacteria.o__Neisseriales.f__Neisseriaceae.g__Neisseria	2.98936	Asthma_n_Bacteria_BAL_post	2.47614	0.0776483	0.211499
k__Bacteria.p__Actinobacteria.c__Actinobacteria.o__Actinomycetales.f__Corynebacteriaceae.g__Corynebacterium	4.05416	Asthma_n_Bacteria_BAL_post	3.29758	0.630954	0.668344
k__Bacteria.p__Actinobacteria.c__Actinobacteria.o__Actinomycetales.f__Microbacteriaceae.g__	3.55189	Asthma_n_Bacteria_BAL_pre	3.27666	0.0131951	0.0802936
k__Bacteria.p__Bacteroidetes.c__Flavobacteriia.o__Flavobacteriales.f__Flavobacteriaceae.g__Flavobacterium	3.46	Asthma_n_Bacteria_BAL_post	2.95099	0.870516	0.88516
k__Bacteria.p__Firmicutes.c__Clostridia.o__Clostridiales.f__Peptostreptococcaceae.g__	2.80402	Asthma_n_Bacteria_BAL_pre	2.61037	0.317311	0.363003
k__Bacteria.p__Firmicutes.c__Bacilli.o__Bacillales.f__Staphylococcaceae.g__Jeotgalicoccus	0.804023	Asthma_n_Bacteria_BAL_pre	2.51305	0.317311	0.363003
k__Bacteria.p__Actinobacteria.c__Actinobacteria.o__Actinomycetales.f__Micrococcaceae.g__Kocuria	2.54616	Asthma_n_Bacteria_BAL_post	2.20945	0.0131951	0.0802936
k__Bacteria.p__Actinobacteria.c__Actinobacteria.o__Actinomycetales.f__Microbacteriaceae.g__Microbacterium	3.03593	Asthma_n_Bacteria_BAL_pre	2.75862	0.123962	0.281266
k__Bacteria.p__Proteobacteria.c__Alphaproteobacteria.o__Sphingomonadales.f__Sphingomonadaceae.g__Sphingobium	3.12293	Asthma_n_Bacteria_BAL_post	2.68159	0.0463198	0.165593
k__Bacteria.p__Firmicutes.c__Clostridia.o__Clostridiales.f__Lachnospiraceae.g__Oribacterium	2.74978	Asthma_n_Bacteria_BAL_post	2.43355	0.0222296	0.0959879
k__Bacteria.p__Proteobacteria.c__Alphaproteobacteria.o__Caulobacterales.f__Caulobacteraceae.g__Mycoplana	4.01959	Asthma_n_Bacteria_BAL_pre	3.74102	0.002093	0.0498831
k__Bacteria.p__Proteobacteria.c__Alphaproteobacteria.o__Sphingomonadales.f__Sphingomonadaceae.g__Sphingomonas	3.53619	Asthma_n_Bacteria_BAL_post	2.84898	0.630954	0.668344
k__Bacteria.p__Proteobacteria.c__Betaproteobacteria.o__Rhodocyclales.f__Rhodocyclaceae.g__	3.00137	Asthma_n_Bacteria_BAL_pre	2.70685	0.0210252	0.0959879
k__Bacteria.p__Fusobacteria.c__Fusobacteriia.o__Fusobacteriales.f__Fusobacteriaceae.g__Fusobacterium	3.53278	Asthma_n_Bacteria_BAL_post	3.23513	0.00280167	0.0564529
k__Bacteria.p__Chloroflexi.c__Chloroflexi.o__Herpetosiphonales.f__.g__	0.928962		NA	0.317311	0.363003
k__Bacteria.p__Proteobacteria.c__Alphaproteobacteria.o__Caulobacterales.f__Caulobacteraceae.g__Phenylobacterium	4.60359	Asthma_n_Bacteria_BAL_pre	4.32092	0.002093	0.0498831
k__Bacteria.p__Proteobacteria.c__Betaproteobacteria.o__Burkholderiales.f__Burkholderiaceae.g__Salinispora	1.52531		NA	0.215539	0.363003
k__Bacteria.p__Proteobacteria.c__Betaproteobacteria.o__Burkholderiales.f__Alcaligenaceae.g__Sutterella	3.06271	Asthma_n_Bacteria_BAL_pre	2.73611	0.215539	0.363003
k__Bacteria.p__Firmicutes.c__Bacilli.o__Lactobacillales.f__Leuconostocaceae.g__Leuconostoc	1.88535	Asthma_n_Bacteria_BAL_pre	2.00754	0.139649	0.281266
k__Bacteria.p__Proteobacteria.c__Alphaproteobacteria.o__Rhodobacterales.f__Hyphomonadaceae.g__	2.45177	Asthma_n_Bacteria_BAL_pre	2.16151	0.0222296	0.0959879
k__Bacteria.p__Proteobacteria.c__Alphaproteobacteria.o__Rickettsiales.f__mitochondria.g__Vermamoeba	1.61243	Asthma_n_Bacteria_BAL_post	2.73047	0.317311	0.363003
k__Bacteria.p__Firmicutes.c__Bacilli.o__Bacillales.f__Planococcaceae.g__Planococcus	1.63819	Asthma_n_Bacteria_BAL_pre	2.14211	0.317311	0.363003
k__Bacteria.p__Proteobacteria.c__Alphaproteobacteria.o__Rhizobiales.f__Brucellaceae.g__Ochrobactrum	2.8298	Asthma_n_Bacteria_BAL_pre	2.58773	0.0585386	0.165763
k__Bacteria.p__Proteobacteria.c__Alphaproteobacteria.o__Rhizobiales.f__Hyphomicrobiaceae.g__	3.30812	Asthma_n_Bacteria_BAL_pre	3.01344	0.002093	0.0498831
k__Bacteria.p__Gemmatimonadetes.c__Gemm_3.o__.f__.g__	1.68795	Asthma_n_Bacteria_BAL_pre	2.67937	0.317311	0.363003
k__Bacteria.p__Firmicutes.c__Bacilli.o__Bacillales.f__Staphylococcaceae.g__Salinicoccus	2.27138	Asthma_n_Bacteria_BAL_pre	2.70992	0.317311	0.363003
k__Bacteria.p__Proteobacteria.c__Alphaproteobacteria.o__Rhizobiales.f__Methylobacteriaceae.g__Methylobacterium	3.34735	Asthma_n_Bacteria_BAL_post	2.94899	0.197023	0.363003
k__Bacteria.p__Proteobacteria.c__Alphaproteobacteria.o__Rhizobiales.f__Methylocystaceae.g__Pleomorphomonas	3.36555	Asthma_n_Bacteria_BAL_pre	3.08173	0.00739713	0.0604451
k__Bacteria.p__Proteobacteria.c__Gammaproteobacteria.o__Cardiobacteriales.f__Cardiobacteriaceae.g__Cardiobacterium	2.47118	Asthma_n_Bacteria_BAL_post	2.15894	0.00476268	0.0592229
k__Bacteria.p__Firmicutes.c__Erysipelotrichi.o__Erysipelotrichales.f__Erysipelotrichaceae.g__Bulleidia	2.53237	Asthma_n_Bacteria_BAL_post	2.11706	0.391219	0.442248
k__Bacteria.p__Proteobacteria.c__Deltaproteobacteria.o__Myxococcales.f__.g__	3.00318	Asthma_n_Bacteria_BAL_pre	2.75338	0.0585386	0.165763
k__Bacteria.p__TM7.c__TM7_3.o__CW040.f__F16.g__	2.38181	Asthma_n_Bacteria_BAL_post	2.05263	0.391219	0.442248
k__Bacteria.p__Bacteroidetes.c__Cytophagia.o__Cytophagales.f__Cytophagaceae.g__Hymenobacter	3.34939	Asthma_n_Bacteria_BAL_pre	3.06533	0.0741623	0.205926
k__Bacteria.p__Proteobacteria.c__Betaproteobacteria.o__Burkholderiales.f__Oxalobacteraceae.g__	4.38554	Asthma_n_Bacteria_BAL_pre	4.09657	0.00334562	0.0564529
k__Bacteria.p__Actinobacteria.c__Actinobacteria.o__Actinomycetales.f__Gordoniaceae.g__Gordonia	2.39136	Asthma_n_Bacteria_BAL_pre	2.61372	0.902035	0.902035
k__Bacteria.p__Nitrospirae.c__Nitrospira.o__Nitrospirales.f__Nitrospiraceae.g__Nitrospira	1.90543	Asthma_n_Bacteria_BAL_pre	2.5392	0.317311	0.363003
k__Bacteria.p__Bacteroidetes.c__Sphingobacteriia.o__Sphingobacteriales.f__Sphingobacteriaceae.g__	3.03075	Asthma_n_Bacteria_BAL_pre	2.69979	0.858282	0.876674
k__Bacteria.p__Actinobacteria.c__Actinobacteria.o__Actinomycetales.f__Cellulomonadaceae.g__Cellulomonas	2.47162	Asthma_n_Bacteria_BAL_pre	2.24907	0.391219	0.442248
k__Bacteria.p__Proteobacteria.c__Gammaproteobacteria.o__Pseudomonadales.f__Moraxellaceae.g__Acinetobacter	2.33905	Asthma_n_Bacteria_BAL_pre	2.04924	0.00739713	0.0604451
k__Bacteria.p__Proteobacteria.c__Betaproteobacteria.o__Burkholderiales.f__Comamonadaceae.g__Tepidimonas	0.381185	Asthma_n_Bacteria_BAL_post	2.15637	0.317311	0.363003
k__Bacteria.p__Firmicutes.c__Bacilli.o__Lactobacillales.f__Aerococcaceae.g__	3.33801	Asthma_n_Bacteria_BAL_post	2.79389	0.103095	0.278161
k__Bacteria.p__Firmicutes.c__Bacilli.o__Bacillales.f__Bacillaceae.g__	3.09002	Asthma_n_Bacteria_BAL_post	2.76868	0.00394775	0.0564529
k__Bacteria.p__Actinobacteria.c__Acidimicrobiia.o__Acidimicrobiales.f__C111.g__	2.74279	Asthma_n_Bacteria_BAL_pre	2.48076	0.400499	0.443964
k__Bacteria.p__Proteobacteria.c__Alphaproteobacteria.o__Caulobacterales.f__Caulobacteraceae.g__Brevundimonas	2.64286	Asthma_n_Bacteria_BAL_pre	2.45198	0.139649	0.281266
k__Bacteria.p__Firmicutes.c__Clostridia.o__Clostridiales.f__Lachnospiraceae.g__	3.41603	Asthma_n_Bacteria_BAL_pre	2.97266	0.521839	0.568061
k__Bacteria.p__Proteobacteria.c__Gammaproteobacteria.o__Enterobacteriales.f__Enterobacteriaceae.g__	0.682214		NA	0.317311	0.363003
k__Bacteria.p__Proteobacteria.c__Betaproteobacteria.o__Neisseriales.f__Neisseriaceae.g__	2.36643		NA	0.0360487	0.1353
k__Bacteria.p__Firmicutes.c__Clostridia.o__Clostridiales.f__.g__	4.14981	Asthma_n_Bacteria_BAL_pre	3.84078	0.0249747	0.099205
k__Bacteria.p__Firmicutes.c__Clostridia.o__Clostridiales.f__Lachnospiraceae.g__Coprococcus	2.63478	Asthma_n_Bacteria_BAL_pre	2.37715	0.139649	0.281266
k__Bacteria.p__Actinobacteria.c__Actinobacteria.o__Actinomycetales.f__Micrococcaceae.g__	2.89667	Asthma_n_Bacteria_BAL_pre	2.55357	0.0760866	0.209238
k__Bacteria.p__Bacteroidetes.c__Bacteroidia.o__Bacteroidales.f__Prevotellaceae.g__Prevotella	3.57262	Asthma_n_Bacteria_BAL_post	2.88522	0.521839	0.568061
k__Bacteria.p__Proteobacteria.c__Alphaproteobacteria.o__Sphingomonadales.f__Sphingomonadaceae.g__	3.77344	Asthma_n_Bacteria_BAL_pre	3.46659	0.0249747	0.099205
k__Bacteria.p__Firmicutes.c__Clostridia.o__Clostridiales.f__Peptococcaceae.g__Peptococcus	1.33543	Asthma_n_Bacteria_BAL_post	2.05215	0.317311	0.363003
k__Bacteria.p__Proteobacteria.c__Betaproteobacteria.o__Neisseriales.f__Neisseriaceae.g__Kingella	3.12875	Asthma_n_Bacteria_BAL_post	2.59182	0.192225	0.363003
k__Bacteria.p__Firmicutes.c__Bacilli.o__Bacillales.f__Planococcaceae.g__Planomicrobium	2.89537	Asthma_n_Bacteria_BAL_pre	2.60571	0.0495102	0.165763
k__Bacteria.p__Firmicutes.c__Bacilli.o__Lactobacillales.f__Aerococcaceae.g__Abiotrophia	1.53039		NA	0.0585386	0.165763
k__Bacteria.p__Firmicutes.c__Bacilli.o__Bacillales.f___Exiguobacteraceae_.g__	2.11539		NA	0.00739713	0.0604451
k__Bacteria.p__Actinobacteria.c__Actinobacteria.o__Actinomycetales.f__Micrococcaceae.g__Microbispora	1.42933		NA	0.0222296	0.0959879
k__Bacteria.p__Bacteroidetes.c__Bacteroidia.o__Bacteroidales.f__Rikenellaceae.g__	2.20887		NA	0.0222296	0.0959879
k__Bacteria.p__Proteobacteria.c__Alphaproteobacteria.o__Rhizobiales.f__Methylocystaceae.g__	0.627932	Asthma_n_Bacteria_BAL_pre	2.17746	0.317311	0.363003
k__Bacteria.p__Actinobacteria.c__Actinobacteria.o__Actinomycetales.f__Actinosynnemataceae.g__Saccharothrix	2.172	Asthma_n_Bacteria_BAL_pre	2.36069	0.317311	0.363003
k__Bacteria.p__Proteobacteria.c__Betaproteobacteria.o__Burkholderiales.f__Burkholderiaceae.g__Burkholderia	1.41594		NA	0.84889	0.870188
k__Bacteria.p__Actinobacteria.c__Actinobacteria.o__Actinomycetales.f__Microbacteriaceae.g__Rathayibacter	1.10505	Asthma_n_Bacteria_BAL_pre	2.44484	0.317311	0.363003
k__Bacteria.p__Actinobacteria.c__Actinobacteria.o__Actinomycetales.f__Propionibacteriaceae.g__	2.98471	Asthma_n_Bacteria_BAL_post	2.32875	0.258974	0.363003
k__Bacteria.p__Proteobacteria.c__Alphaproteobacteria.o__Rhizobiales.f__Brucellaceae.g__	1.22557	Asthma_n_Bacteria_BAL_pre	2.19681	0.317311	0.363003
k__Bacteria.p__Bacteroidetes.c__Flavobacteriia.o__Flavobacteriales.f___Weeksellaceae_.g__Wautersiella	1.52435	Asthma_n_Bacteria_BAL_post	2.2898	0.317311	0.363003
k__Bacteria.p__GN02.c__BD1_5.o__.f__.g__	2.26756		NA	0.108043	0.281266
k__Bacteria.p__Actinobacteria.c__Actinobacteria.o__Actinomycetales.f__Pseudonocardiaceae.g__Saccharopolyspora	2.09333	Asthma_n_Bacteria_BAL_pre	2.2693	0.317311	0.363003
k__Bacteria.p__Firmicutes.c__Bacilli.o__Bacillales.f__Sporolactobacillaceae.g__Sporolactobacillus	2.77728	Asthma_n_Bacteria_BAL_pre	2.60473	0.317311	0.363003
k__Bacteria.p__Firmicutes.c__Clostridia.o__Clostridiales.f__Lachnospiraceae.g__Shuttleworthia	0.425806	Asthma_n_Bacteria_BAL_post	2.51929	0.317311	0.363003
k__Bacteria.p__Firmicutes.c__Clostridia.o__Clostridiales.f___Mogibacteriaceae_.g__Anaerovorax	1.71065	Asthma_n_Bacteria_BAL_post	2.31852	0.317311	0.363003
k__Bacteria.p__Actinobacteria.c__Actinobacteria.o__Actinomycetales.f__Micrococcaceae.g__Rothia	3.77992	Asthma_n_Bacteria_BAL_post	3.40572	0.00987554	0.0708573
k__Bacteria.p__Proteobacteria.c__Alphaproteobacteria.o__.f__.g__	1.36517		NA	0.400499	0.443964
k__Bacteria.p__Bacteroidetes.c__Bacteroidia.o__Bacteroidales.f__Bacteroidaceae.g__Bacteroides	1.75987	Asthma_n_Bacteria_BAL_post	2.20656	0.317311	0.363003
k__Bacteria.p___Thermi_.c__Deinococci.o__Deinococcales.f__Deinococcaceae.g__Deinococcus	4.18248	Asthma_n_Bacteria_BAL_pre	3.88778	0.00476268	0.0592229
k__Bacteria.p__Firmicutes.c__Clostridia.o__Clostridiales.f___Tissierellaceae_.g__Parvimonas	2.75474	Asthma_n_Bacteria_BAL_post	2.43334	0.0222296	0.0959879
k__Bacteria.p__Actinobacteria.c__Actinobacteria.o__Actinomycetales.f__Micrococcaceae.g__Arthrobacter	2.26045	Asthma_n_Bacteria_BAL_pre	2.44219	0.317311	0.363003
k__Bacteria.p__Cyanobacteria.c__ML635J_21.o__.f__.g__	2.49419	Asthma_n_Bacteria_BAL_pre	2.20375	0.139649	0.281266
k__Bacteria.p__Actinobacteria.c__Coriobacteriia.o__Coriobacteriales.f__Coriobacteriaceae.g__Atopobium	2.80731	Asthma_n_Bacteria_BAL_post	2.51818	0.0222296	0.0959879
k__Bacteria.p__Cyanobacteria.c__Chloroplast.o__Streptophyta.f__.g__	3.94051	Asthma_n_Bacteria_BAL_pre	3.64178	0.0104056	0.0708573
k__Bacteria.p__Proteobacteria.c__Gammaproteobacteria.o__Pasteurellales.f__Pasteurellaceae.g__Haemophilus	0.79629		NA	0.84889	0.870188
k__Bacteria.p__Bacteroidetes.c__Bacteroidia.o__Bacteroidales.f___Odoribacteraceae_.g__Odoribacter	1.92448	Asthma_n_Bacteria_BAL_post	2.14913	0.139649	0.281266
k__Bacteria.p__Proteobacteria.c__Alphaproteobacteria.o__Sphingomonadales.f__Sphingomonadaceae.g__Kaistobacter	2.83914	Asthma_n_Bacteria_BAL_pre	2.46885	0.00987554	0.0708573
k__Bacteria.p__Proteobacteria.c__Betaproteobacteria.o__Neisseriales.f__Neisseriaceae.g__Eikenella	3.04223	Asthma_n_Bacteria_BAL_post	2.73978	0.0495102	0.165763
k__Bacteria.p__Actinobacteria.c__Actinobacteria.o__Actinomycetales.f__Nocardioidaceae.g__Friedmanniella	0.968046	Asthma_n_Bacteria_BAL_post	2.31049	0.317311	0.363003
k__Bacteria.p__Proteobacteria.c__Alphaproteobacteria.o__Rhizobiales.f__Hyphomicrobiaceae.g__Devosia	3.87604	Asthma_n_Bacteria_BAL_pre	3.57915	0.002093	0.0498831
k__Bacteria.p__Proteobacteria.c__Gammaproteobacteria.o__Pseudomonadales.f__Moraxellaceae.g__Enhydrobacter	2.77419	Asthma_n_Bacteria_BAL_pre	2.48728	0.002093	0.0498831
k__Bacteria.p__Actinobacteria.c__Actinobacteria.o__Actinomycetales.f__Jonesiaceae.g__	0.31271	Asthma_n_Bacteria_BAL_post	2.43629	0.317311	0.363003
k__Bacteria.p__Bacteroidetes.c___Saprospirae_.o___Saprospirales_.f__Chitinophagaceae.g__Flavisolibacter	3.60084	Asthma_n_Bacteria_BAL_pre	3.37012	0.0585386	0.165763
k__Bacteria.p__Firmicutes.c__Clostridia.o__Clostridiales.f___Tissierellaceae_.g__Peptoniphilus	3.15801	Asthma_n_Bacteria_BAL_post	2.68289	0.261496	0.363003
k__Bacteria.p__Actinobacteria.c__Actinobacteria.o__Actinomycetales.f__Dermabacteraceae.g__Brachybacterium	2.30541		NA	0.73983	0.769424
k__Bacteria.p__Actinobacteria.c__Actinobacteria.o__Actinomycetales.f__Actinomycetaceae.g__Actinomyces	4.13819	Asthma_n_Bacteria_BAL_post	3.63857	0.200185	0.363003
k__Bacteria.p__Firmicutes.c__Bacilli.o__Gemellales.f__Gemellaceae.g__Gemella	1.79611		NA	0.00739713	0.0604451
k__Bacteria.p__Proteobacteria.c__Betaproteobacteria.o__Methylophilales.f__Methylophilaceae.g__Methylotenera	0.875418	Asthma_n_Bacteria_BAL_pre	2.43165	0.317311	0.363003
k__Bacteria.p__Firmicutes.c__Bacilli.o__Bacillales.f__.g__	1.37556	Asthma_n_Bacteria_BAL_pre	2.08186	0.139649	0.281266
k__Bacteria.p__Chloroflexi.c__Thermomicrobia.o__JG30_KF_CM45.f__.g__	2.84731	Asthma_n_Bacteria_BAL_pre	2.5456	0.0585386	0.165763
k__Bacteria.p__Actinobacteria.c__Actinobacteria.o__Actinomycetales.f__Nocardioidaceae.g__Propionicimonas	2.22941	Asthma_n_Bacteria_BAL_pre	2.03045	0.139649	0.281266
k__Bacteria.p__Firmicutes.c__Clostridia.o__Clostridiales.f__Lachnospiraceae.g__Catonella	0.678697	Asthma_n_Bacteria_BAL_post	2.2223	0.139649	0.281266
k__Bacteria.p__Actinobacteria.c__Thermoleophilia.o__Gaiellales.f__Gaiellaceae.g__	0.858306	Asthma_n_Bacteria_BAL_post	2.45842	0.317311	0.363003
k__Bacteria.p__TM7.c__TM7_3.o__CW040.f__.g__	0.381185	Asthma_n_Bacteria_BAL_post	2.31859	0.317311	0.363003
k__Bacteria.p__Bacteroidetes.c__Flavobacteriia.o__Flavobacteriales.f__Flavobacteriaceae.g__Capnocytophaga	3.74929	Asthma_n_Bacteria_BAL_post	3.3032	0.0239683	0.099205
k__Bacteria.p__Bacteroidetes.c__Cytophagia.o__Cytophagales.f__Cytophagaceae.g__Rhodocytophaga	2.60703	Asthma_n_Bacteria_BAL_pre	2.64234	0.317311	0.363003
k__Bacteria.p__Proteobacteria.c__Deltaproteobacteria.o__Myxococcales.f__Haliangiaceae.g__	3.09637	Asthma_n_Bacteria_BAL_pre	2.80727	0.0222296	0.0959879
k__Bacteria.p__Firmicutes.c__Clostridia.o__Clostridiales.f__Peptostreptococcaceae.g__Peptostreptococcus	2.0224	Asthma_n_Bacteria_BAL_post	2.69792	0.317311	0.363003
k__Bacteria.p__Proteobacteria.c__Alphaproteobacteria.o__Rhodospirillales.f__Rhodospirillaceae.g__Rhodospirillum	2.38448	Asthma_n_Bacteria_BAL_pre	2.10054	0.0222296	0.0959879
k__Bacteria.p__Proteobacteria.c__Alphaproteobacteria.o__Rhizobiales.f__Hyphomicrobiaceae.g__Hyphomicrobium	1.3752		NA	0.139649	0.281266
k__Bacteria.p__Firmicutes.c__Clostridia.o__Clostridiales.f__Ruminococcaceae.g__	3.14012	Asthma_n_Bacteria_BAL_pre	2.85096	0.0210252	0.0959879
k__Bacteria.p__Proteobacteria.c__Alphaproteobacteria.o__Rhodobacterales.f__Rhodobacteraceae.g__Rubellimicrobium	4.51304	Asthma_n_Bacteria_BAL_pre	4.22906	0.00388491	0.0564529
k__Bacteria.p__Proteobacteria.c__Epsilonproteobacteria.o__Campylobacterales.f__Helicobacteraceae.g__Sulfuricurvum	1.18197		NA	0.0585386	0.165763
k__Bacteria.p___Thermi_.c__Deinococci.o__Thermales.f__Thermaceae.g__Thermus	0.858306	Asthma_n_Bacteria_BAL_post	2.36432	0.317311	0.363003
k__Bacteria.p__Firmicutes.c__Clostridia.o__Clostridiales.f__Lachnospiraceae.g__Roseburia	2.19679	Asthma_n_Bacteria_BAL_pre	2.34173	0.317311	0.363003
k__Bacteria.p__Actinobacteria.c__Actinobacteria.o__Actinomycetales.f__Microbacteriaceae.g__Agromyces	2.15482	Asthma_n_Bacteria_BAL_pre	2.32242	0.317311	0.363003
k__Bacteria.p__Proteobacteria.c__Betaproteobacteria.o__Burkholderiales.f__Oxalobacteraceae.g__Janthinobacterium	0.922924		NA	0.139649	0.281266
k__Bacteria.p__Firmicutes.c__Bacilli.o__Bacillales.f__Bacillaceae.g__Anaerobacillus	2.27581	Asthma_n_Bacteria_BAL_pre	2.14135	0.139649	0.281266
k__Bacteria.p__Firmicutes.c__Bacilli.o__Lactobacillales.f__Enterococcaceae.g__Enterococcus	3.17189	Asthma_n_Bacteria_BAL_post	2.80255	0.0360487	0.1353
k__Bacteria.p__Bacteroidetes.c__Cytophagia.o__Cytophagales.f__Cytophagaceae.g__Pontibacter	2.15184	Asthma_n_Bacteria_BAL_pre	2.04394	0.139649	0.281266
k__Bacteria.p__Actinobacteria.c__Thermoleophilia.o__Solirubrobacterales.f__Solirubrobacteraceae.g__	0.68795	Asthma_n_Bacteria_BAL_pre	2.40483	0.317311	0.363003
k__Bacteria.p__Firmicutes.c__Bacilli.o__Bacillales.f__Paenibacillaceae.g__Paenibacillus	1.88111		NA	0.0360487	0.1353
k__Bacteria.p__Actinobacteria.c__Acidimicrobiia.o__Acidimicrobiales.f__.g__	2.12889		NA	0.674219	0.706324
k__Bacteria.p__Chloroflexi.c__Anaerolineae.o__envOPS12.f__.g__	2.38584	Asthma_n_Bacteria_BAL_pre	2.41959	0.139649	0.281266
k__Bacteria.p__Firmicutes.c__Clostridia.o__Clostridiales.f___Mogibacteriaceae_.g__	2.24643		NA	0.284005	0.363003
k__Bacteria.p__Bacteroidetes.c__Flavobacteriia.o__Flavobacteriales.f__Flavobacteriaceae.g__	0.325493		NA	0.317311	0.363003
k__Bacteria.p__Firmicutes.c__Bacilli.o__Lactobacillales.f__Carnobacteriaceae.g__	0.718637	Asthma_n_Bacteria_BAL_post	2.41513	0.317311	0.363003
k__Bacteria.p__Proteobacteria.c__Betaproteobacteria.o__SBla14.f__.g__	0.325493		NA	0.317311	0.363003
k__Bacteria.p__Actinobacteria.c__Actinobacteria.o__Actinomycetales.f__Nocardioidaceae.g__Pimelobacter	1.32365		NA	0.674219	0.706324
k__Bacteria.p__Actinobacteria.c__Actinobacteria.o__Actinomycetales.f__Microbacteriaceae.g__Leucobacter	2.65443	Asthma_n_Bacteria_BAL_pre	2.47386	0.317311	0.363003
k__Bacteria.p__Proteobacteria.c__Epsilonproteobacteria.o__Campylobacterales.f__Campylobacteraceae.g__Campylobacter	3.02916	Asthma_n_Bacteria_BAL_post	2.69194	0.0127533	0.0802936
k__Bacteria.p__Proteobacteria.c__Alphaproteobacteria.o__Rhizobiales.f__Aurantimonadaceae.g__	0.325493		NA	0.317311	0.363003
k__Bacteria.p__Actinobacteria.c__Actinobacteria.o__Actinomycetales.f__.g__	1.95032	Asthma_n_Bacteria_BAL_post	2.14834	0.902035	0.902035
k__Bacteria.p__Actinobacteria.c__Actinobacteria.o__Actinomycetales.f__Brevibacteriaceae.g__Brevibacterium	2.08356	Asthma_n_Bacteria_BAL_post	2.32108	0.317311	0.363003
k__Bacteria.p__Proteobacteria.c__Alphaproteobacteria.o__Rhizobiales.f__Aurantimonadaceae.g__Aurantimonas	3.45749	Asthma_n_Bacteria_BAL_pre	3.19796	0.0222296	0.0959879
k__Bacteria.p__Proteobacteria.c__Alphaproteobacteria.o__Rhizobiales.f__Rhizobiaceae.g__Rhizobium	0.68795	Asthma_n_Bacteria_BAL_pre	2.64666	0.317311	0.363003
k__Bacteria.p__Firmicutes.c__Clostridia.o__Clostridiales.f__Veillonellaceae.g__Selenomonas	3.23794	Asthma_n_Bacteria_BAL_post	2.92676	0.00280167	0.0564529
k__Bacteria.p__SR1.c__.o__.f__.g__	2.11234	Asthma_n_Bacteria_BAL_post	2.06531	0.139649	0.281266
k__Bacteria.p__TM7.c__.o__.f__.g__	1.92399		NA	0.002093	0.0498831
k__Bacteria.p__TM7.c__TM7_1.o__.f__.g__	3.18231	Asthma_n_Bacteria_BAL_pre	2.91866	0.0585386	0.165763
k__Bacteria.p__Proteobacteria.c__Deltaproteobacteria.o__Myxococcales.f__Cystobacterineae.g__	2.5641	Asthma_n_Bacteria_BAL_pre	2.31748	0.139649	0.281266
k__Bacteria.p__Bacteroidetes.c__Bacteroidia.o__Bacteroidales.f__Porphyromonadaceae.g__Tannerella	2.18947	Asthma_n_Bacteria_BAL_post	2.07697	0.0585386	0.165763
k__Bacteria.p__Proteobacteria.c__Alphaproteobacteria.o__Caulobacterales.f__Caulobacteraceae.g__	4.40465	Asthma_n_Bacteria_BAL_pre	4.11093	0.00910593	0.0708573
k__Bacteria.p__Proteobacteria.c__Gammaproteobacteria.o__Legionellales.f__Coxiellaceae.g__	2.96711	Asthma_n_Bacteria_BAL_pre	2.68104	0.139649	0.281266
k__Bacteria.p__Proteobacteria.c__Gammaproteobacteria.o__Alteromonadales.f___Chromatiaceae_.g__Rheinheimera	2.27616		NA	0.00739713	0.0604451
k__Bacteria.p__Proteobacteria.c__Betaproteobacteria.o__Burkholderiales.f__Alcaligenaceae.g__	0.98898	Asthma_n_Bacteria_BAL_pre	2.47264	0.317311	0.363003
k__Bacteria.p__Chloroflexi.c__Chloroflexi.o__AKIW781.f__.g__	1.23677	Asthma_n_Bacteria_BAL_post	2.44715	0.317311	0.363003
k__Bacteria.p__Proteobacteria.c__Alphaproteobacteria.o__Rhodobacterales.f__Rhodobacteraceae.g__	3.67619	Asthma_n_Bacteria_BAL_pre	3.37626	0.00369988	0.0564529
k__Bacteria.p__Firmicutes.c__Clostridia.o__Clostridiales.f___Tissierellaceae_.g__Anaerococcus	3.84737	Asthma_n_Bacteria_BAL_post	3.45149	0.0102718	0.0708573
k__Bacteria.p__Proteobacteria.c__Alphaproteobacteria.o__Rickettsiales.f__mitochondria.g__	1.94944	Asthma_n_Bacteria_BAL_pre	2.45465	0.317311	0.363003
k__Bacteria.p__Bacteroidetes.c___Saprospirae_.o___Saprospirales_.f__Chitinophagaceae.g__Niabella	2.24598	Asthma_n_Bacteria_BAL_pre	2.68348	0.317311	0.363003
k__Bacteria.p__Proteobacteria.c__Betaproteobacteria.o__Methylophilales.f__Methylophilaceae.g__	2.76377	Asthma_n_Bacteria_BAL_pre	2.51075	0.139649	0.281266

[truncated: 5 more sheets: Lung.AB, BAL.FB, Lung.FB, BAL.AFB, Lung.AFB]
